# Supplementary material for: Species-Level Taxonomic Characterization of Uncultured Core Gut Microbiota of Plateau Pika
Source: Microbiol Spectr. 2023 Apr 17;11(3):e03495-22. doi: 10.1128/spectrum.03495-22 (PMC10269723; doi:10.1128/spectrum.03495-22)
Supplement: Supplemental file 1 — Table S1. Download spectrum.03495-22-s0002.xlsx, XLSX file, 0.02 MB [file spectrum.03495-22-s0002.xlsx]

## Sheet: metadata
sample_name	organism	collection_date	env_temperature	geo_location_name	host	coordinate	altitude	barometric pressure
ST206	Plateau pika metagenome	2016_07	11 ℃	China:Yushu	Plateau pika	33.55 N 97.6 E	3942 m	460.19 mmHg
ST207	Plateau pika metagenome	2016_07	11 ℃	China:Yushu	Plateau pika	33.55 N 97.6 E	3942 m	460.19 mmHg
ST208	Plateau pika metagenome	2016_07	11 ℃	China:Yushu	Plateau pika	33.55 N 97.6 E	3942 m	460.19 mmHg
ST209	Plateau pika metagenome	2016_07	11 ℃	China:Yushu	Plateau pika	33.55 N 97.6 E	3942 m	460.19 mmHg
ST210	Plateau pika metagenome	2016_07	11 ℃	China:Yushu	Plateau pika	33.55 N 97.6 E	3942 m	460.19 mmHg
ST211	Plateau pika metagenome	2016_07	11 ℃	China:Yushu	Plateau pika	33.55 N 97.6 E	3942 m	460.19 mmHg
ST212	Plateau pika metagenome	2016_07	11 ℃	China:Yushu	Plateau pika	33.55 N 97.6 E	3942 m	460.19 mmHg
ST213	Plateau pika metagenome	2016_07	11 ℃	China:Yushu	Plateau pika	33.55 N 97.6 E	3942 m	460.19 mmHg
ST214	Plateau pika metagenome	2016_07	11 ℃	China:Yushu	Plateau pika	33.55 N 97.6 E	3942 m	460.19 mmHg
ST215	Plateau pika metagenome	2016_07	11 ℃	China:Yushu	Plateau pika	33.55 N 97.6 E	3942 m	460.19 mmHg
ST216	Plateau pika metagenome	2016_07	11 ℃	China:Yushu	Plateau pika	33.55 N 97.6 E	3942 m	460.19 mmHg
ST217	Plateau pika metagenome	2016_07	11 ℃	China:Yushu	Plateau pika	33.55 N 97.6 E	3942 m	460.19 mmHg
ST218	Plateau pika metagenome	2016_07	11 ℃	China:Yushu	Plateau pika	33.55 N 97.6 E	3942 m	460.19 mmHg
ST219	Plateau pika metagenome	2016_07	11 ℃	China:Yushu	Plateau pika	33.55 N 97.6 E	3942 m	460.19 mmHg
ST220	Plateau pika metagenome	2016_07	11 ℃	China:Yushu	Plateau pika	33.55 N 97.6 E	3942 m	460.19 mmHg
ST221	Plateau pika metagenome	2016_07	11 ℃	China:Yushu	Plateau pika	33.55 N 97.6 E	3942 m	460.19 mmHg
ST222	Plateau pika metagenome	2016_07	11 ℃	China:Yushu	Plateau pika	33.55 N 97.6 E	3942 m	460.19 mmHg
ST223	Plateau pika metagenome	2016_07	11 ℃	China:Yushu	Plateau pika	33.55 N 97.6 E	3942 m	460.19 mmHg
ST224	Plateau pika metagenome	2016_07	11 ℃	China:Yushu	Plateau pika	33.55 N 97.6 E	3942 m	460.19 mmHg
ST225	Plateau pika metagenome	2016_07	11 ℃	China:Yushu	Plateau pika	33.55 N 97.6 E	3942 m	460.19 mmHg
ST226	Plateau pika metagenome	2016_07	11 ℃	China:Yushu	Plateau pika	33.55 N 97.6 E	3942 m	460.19 mmHg
ST227	Plateau pika metagenome	2016_07	11 ℃	China:Yushu	Plateau pika	33.55 N 97.6 E	3942 m	460.19 mmHg
ST228	Plateau pika metagenome	2016_07	11 ℃	China:Yushu	Plateau pika	33.55 N 97.6 E	3942 m	460.19 mmHg
ST229	Plateau pika metagenome	2016_07	11 ℃	China:Yushu	Plateau pika	33.55 N 97.6 E	3942 m	460.19 mmHg
ST231	Plateau pika metagenome	2016_07	11 ℃	China:Yushu	Plateau pika	33.55 N 97.6 E	3942 m	460.19 mmHg
ST233	Plateau pika metagenome	2016_07	11 ℃	China:Yushu	Plateau pika	33.55 N 97.6 E	3942 m	460.19 mmHg
ST234	Plateau pika metagenome	2016_07	11 ℃	China:Yushu	Plateau pika	33.55 N 97.6 E	3942 m	460.19 mmHg
ST235	Plateau pika metagenome	2016_07	11 ℃	China:Yushu	Plateau pika	33.55 N 97.6 E	3942 m	460.19 mmHg
ST236	Plateau pika metagenome	2016_07	11 ℃	China:Yushu	Plateau pika	33.55 N 97.6 E	3942 m	460.19 mmHg
ST238	Plateau pika metagenome	2016_07	11 ℃	China:Yushu	Plateau pika	33.55 N 97.6 E	3942 m	460.19 mmHg
ST239	Plateau pika metagenome	2016_07	11 ℃	China:Yushu	Plateau pika	33.55 N 97.6 E	3942 m	460.19 mmHg
ST240	Plateau pika metagenome	2016_07	11 ℃	China:Yushu	Plateau pika	33.55 N 97.6 E	3942 m	460.19 mmHg
ST241	Plateau pika metagenome	2016_07	11 ℃	China:Yushu	Plateau pika	33.55 N 97.6 E	3942 m	460.19 mmHg
ST244	Plateau pika metagenome	2016_07	11 ℃	China:Yushu	Plateau pika	33.55 N 97.6 E	3942 m	460.19 mmHg
ST246	Plateau pika metagenome	2016_07	11 ℃	China:Yushu	Plateau pika	33.55 N 97.6 E	3942 m	460.19 mmHg
ST247	Plateau pika metagenome	2016_07	11 ℃	China:Yushu	Plateau pika	33.55 N 97.6 E	3942 m	460.19 mmHg
ST248	Plateau pika metagenome	2016_07	11 ℃	China:Yushu	Plateau pika	33.55 N 97.6 E	3942 m	460.19 mmHg
ST249	Plateau pika metagenome	2016_07	11 ℃	China:Yushu	Plateau pika	33.55 N 97.6 E	3942 m	460.19 mmHg
ST250	Plateau pika metagenome	2016_07	11 ℃	China:Yushu	Plateau pika	33.55 N 97.6 E	3942 m	460.19 mmHg
ST252	Plateau pika metagenome	2016_07	11 ℃	China:Yushu	Plateau pika	33.55 N 97.6 E	3942 m	460.19 mmHg
ST253	Plateau pika metagenome	2016_07	11 ℃	China:Yushu	Plateau pika	33.55 N 97.6 E	3942 m	460.19 mmHg
ST254	Plateau pika metagenome	2016_07	11 ℃	China:Yushu	Plateau pika	33.55 N 97.6 E	3942 m	460.19 mmHg
ST255	Plateau pika metagenome	2016_07	11 ℃	China:Yushu	Plateau pika	33.55 N 97.6 E	3942 m	460.19 mmHg
ST256	Plateau pika metagenome	2016_07	11 ℃	China:Yushu	Plateau pika	33.55 N 97.6 E	3942 m	460.19 mmHg
ST257	Plateau pika metagenome	2016_07	11 ℃	China:Yushu	Plateau pika	33.55 N 97.6 E	3942 m	460.19 mmHg
ST258	Plateau pika metagenome	2016_07	11 ℃	China:Yushu	Plateau pika	33.55 N 97.6 E	3942 m	460.19 mmHg
ST259	Plateau pika metagenome	2016_07	11 ℃	China:Yushu	Plateau pika	33.55 N 97.6 E	3942 m	460.19 mmHg
ST260	Plateau pika metagenome	2016_07	11 ℃	China:Yushu	Plateau pika	33.55 N 97.6 E	3942 m	460.19 mmHg
ST261	Plateau pika metagenome	2016_07	11 ℃	China:Yushu	Plateau pika	33.55 N 97.6 E	3942 m	460.19 mmHg
ST262	Plateau pika metagenome	2016_07	11 ℃	China:Yushu	Plateau pika	33.55 N 97.6 E	3942 m	460.19 mmHg
ST263	Plateau pika metagenome	2016_07	11 ℃	China:Yushu	Plateau pika	33.55 N 97.6 E	3942 m	460.19 mmHg
ST264	Plateau pika metagenome	2016_07	11 ℃	China:Yushu	Plateau pika	33.55 N 97.6 E	3942 m	460.19 mmHg
ST265	Plateau pika metagenome	2016_07	11 ℃	China:Yushu	Plateau pika	33.55 N 97.6 E	3942 m	460.19 mmHg
ST266	Plateau pika metagenome	2016_07	11 ℃	China:Yushu	Plateau pika	33.55 N 97.6 E	3942 m	460.19 mmHg
ST267	Plateau pika metagenome	2016_07	11 ℃	China:Yushu	Plateau pika	33.55 N 97.6 E	3942 m	460.19 mmHg
ST268	Plateau pika metagenome	2016_07	11 ℃	China:Yushu	Plateau pika	33.55 N 97.6 E	3942 m	460.19 mmHg
ST269	Plateau pika metagenome	2016_07	11 ℃	China:Yushu	Plateau pika	33.55 N 97.6 E	3942 m	460.19 mmHg
ST270	Plateau pika metagenome	2016_07	11 ℃	China:Yushu	Plateau pika	33.55 N 97.6 E	3942 m	460.19 mmHg
ST271	Plateau pika metagenome	2016_07	11 ℃	China:Yushu	Plateau pika	33.55 N 97.6 E	3942 m	460.19 mmHg
ST272	Plateau pika metagenome	2016_07	11 ℃	China:Yushu	Plateau pika	33.55 N 97.6 E	3942 m	460.19 mmHg
ST273	Plateau pika metagenome	2016_07	11 ℃	China:Yushu	Plateau pika	33.55 N 97.6 E	3942 m	460.19 mmHg
ST274	Plateau pika metagenome	2016_07	11 ℃	China:Yushu	Plateau pika	33.55 N 97.6 E	3942 m	460.19 mmHg
ST275	Plateau pika metagenome	2016_07	11 ℃	China:Yushu	Plateau pika	33.55 N 97.6 E	3942 m	460.19 mmHg
ST276	Plateau pika metagenome	2016_07	11 ℃	China:Yushu	Plateau pika	33.55 N 97.6 E	3942 m	460.19 mmHg
ST277	Plateau pika metagenome	2016_07	11 ℃	China:Yushu	Plateau pika	33.55 N 97.6 E	3942 m	460.19 mmHg
ST279	Plateau pika metagenome	2016_07	11 ℃	China:Yushu	Plateau pika	33.55 N 97.6 E	3942 m	460.19 mmHg
ST280	Plateau pika metagenome	2016_07	11 ℃	China:Yushu	Plateau pika	33.55 N 97.6 E	3942 m	460.19 mmHg
ST281	Plateau pika metagenome	2016_07	11 ℃	China:Yushu	Plateau pika	33.55 N 97.6 E	3942 m	460.19 mmHg
ST282	Plateau pika metagenome	2016_07	11 ℃	China:Yushu	Plateau pika	33.55 N 97.6 E	3942 m	460.19 mmHg
ST283	Plateau pika metagenome	2016_07	11 ℃	China:Yushu	Plateau pika	33.55 N 97.6 E	3942 m	460.19 mmHg
ST284	Plateau pika metagenome	2016_07	11 ℃	China:Yushu	Plateau pika	33.55 N 97.6 E	3942 m	460.19 mmHg
ST285	Plateau pika metagenome	2016_07	11 ℃	China:Yushu	Plateau pika	33.55 N 97.6 E	3942 m	460.19 mmHg
ST286	Plateau pika metagenome	2016_07	11 ℃	China:Yushu	Plateau pika	33.55 N 97.6 E	3942 m	460.19 mmHg
ST287	Plateau pika metagenome	2016_07	11 ℃	China:Yushu	Plateau pika	33.55 N 97.6 E	3942 m	460.19 mmHg
ST288	Plateau pika metagenome	2016_07	11 ℃	China:Yushu	Plateau pika	33.55 N 97.6 E	3942 m	460.19 mmHg
ST289	Plateau pika metagenome	2016_07	11 ℃	China:Yushu	Plateau pika	33.55 N 97.6 E	3942 m	460.19 mmHg
ST290	Plateau pika metagenome	2016_07	11 ℃	China:Yushu	Plateau pika	33.55 N 97.6 E	3942 m	460.19 mmHg
ST291	Plateau pika metagenome	2016_07	11 ℃	China:Yushu	Plateau pika	33.55 N 97.6 E	3942 m	460.19 mmHg
ST292	Plateau pika metagenome	2016_07	11 ℃	China:Yushu	Plateau pika	33.55 N 97.6 E	3942 m	460.19 mmHg
ST294	Plateau pika metagenome	2016_07	11 ℃	China:Yushu	Plateau pika	33.55 N 97.6 E	3942 m	460.19 mmHg
ST295	Plateau pika metagenome	2016_07	11 ℃	China:Yushu	Plateau pika	33.55 N 97.6 E	3942 m	460.19 mmHg
ST296	Plateau pika metagenome	2016_07	11 ℃	China:Yushu	Plateau pika	33.55 N 97.6 E	3942 m	460.19 mmHg
ST297	Plateau pika metagenome	2016_07	11 ℃	China:Yushu	Plateau pika	33.55 N 97.6 E	3942 m	460.19 mmHg
ST298	Plateau pika metagenome	2016_07	11 ℃	China:Yushu	Plateau pika	33.55 N 97.6 E	3942 m	460.19 mmHg
ST299	Plateau pika metagenome	2016_07	11 ℃	China:Yushu	Plateau pika	33.55 N 97.6 E	3942 m	460.19 mmHg
ST300	Plateau pika metagenome	2016_07	11 ℃	China:Yushu	Plateau pika	33.55 N 97.6 E	3942 m	460.19 mmHg
ST301	Plateau pika metagenome	2016_07	11 ℃	China:Yushu	Plateau pika	33.55 N 97.6 E	3942 m	460.19 mmHg
ST302	Plateau pika metagenome	2016_07	11 ℃	China:Yushu	Plateau pika	33.55 N 97.6 E	3942 m	460.19 mmHg
ST303	Plateau pika metagenome	2016_07	11 ℃	China:Yushu	Plateau pika	33.55 N 97.6 E	3942 m	460.19 mmHg
ST304	Plateau pika metagenome	2016_07	11 ℃	China:Yushu	Plateau pika	33.55 N 97.6 E	3942 m	460.19 mmHg
ST305	Plateau pika metagenome	2016_07	11 ℃	China:Yushu	Plateau pika	33.55 N 97.6 E	3942 m	460.19 mmHg
ST306	Plateau pika metagenome	2016_07	11 ℃	China:Yushu	Plateau pika	33.55 N 97.6 E	3942 m	460.19 mmHg
ST307	Plateau pika metagenome	2016_07	11 ℃	China:Yushu	Plateau pika	33.55 N 97.6 E	3942 m	460.19 mmHg
ST308	Plateau pika metagenome	2016_07	11 ℃	China:Yushu	Plateau pika	33.55 N 97.6 E	3942 m	460.19 mmHg
ST309	Plateau pika metagenome	2016_07	11 ℃	China:Yushu	Plateau pika	33.55 N 97.6 E	3942 m	460.19 mmHg
ST310	Plateau pika metagenome	2016_07	11 ℃	China:Yushu	Plateau pika	33.55 N 97.6 E	3942 m	460.19 mmHg
ST311	Plateau pika metagenome	2016_07	11 ℃	China:Yushu	Plateau pika	33.55 N 97.6 E	3942 m	460.19 mmHg
ST312	Plateau pika metagenome	2016_07	11 ℃	China:Yushu	Plateau pika	33.55 N 97.6 E	3942 m	460.19 mmHg
ST313	Plateau pika metagenome	2016_07	11 ℃	China:Yushu	Plateau pika	33.55 N 97.6 E	3942 m	460.19 mmHg
ST314	Plateau pika metagenome	2016_07	11 ℃	China:Yushu	Plateau pika	33.55 N 97.6 E	3942 m	460.19 mmHg
ST315	Plateau pika metagenome	2016_07	11 ℃	China:Yushu	Plateau pika	33.55 N 97.6 E	3942 m	460.19 mmHg
ST316	Plateau pika metagenome	2016_07	11 ℃	China:Yushu	Plateau pika	33.55 N 97.6 E	3942 m	460.19 mmHg
ST317	Plateau pika metagenome	2016_07	11 ℃	China:Yushu	Plateau pika	33.55 N 97.6 E	3942 m	460.19 mmHg
ST318	Plateau pika metagenome	2016_07	11 ℃	China:Yushu	Plateau pika	33.55 N 97.6 E	3942 m	460.19 mmHg
ST319	Plateau pika metagenome	2016_07	11 ℃	China:Yushu	Plateau pika	33.55 N 97.6 E	3942 m	460.19 mmHg
ST320	Plateau pika metagenome	2016_07	11 ℃	China:Yushu	Plateau pika	33.55 N 97.6 E	3942 m	460.19 mmHg
ST321	Plateau pika metagenome	2016_07	11 ℃	China:Yushu	Plateau pika	33.55 N 97.6 E	3942 m	460.19 mmHg
ST322	Plateau pika metagenome	2016_07	11 ℃	China:Yushu	Plateau pika	33.55 N 97.6 E	3942 m	460.19 mmHg
ST323	Plateau pika metagenome	2016_07	11 ℃	China:Yushu	Plateau pika	33.55 N 97.6 E	3942 m	460.19 mmHg
ST324	Plateau pika metagenome	2016_07	11 ℃	China:Yushu	Plateau pika	33.55 N 97.6 E	3942 m	460.19 mmHg
ST325	Plateau pika metagenome	2016_07	11 ℃	China:Yushu	Plateau pika	33.55 N 97.6 E	3942 m	460.19 mmHg

## Sheet: QC
#Sample Name	Total Reads	Primer cutted Reads	Nochime Reads	Qualified Reads	Avg Length (bp)	Error Rate (%)
ST294	8	8	7	7	1452	0.1
ST257	34	33	22	21	1445	0.0794328
ST298	123	119	99	95	1454	0.17378
ST219	1892	1779	1125	1117	1446	0.204174
ST280	3289	3063	2385	2339	1441	0.199526
ST264	3344	3286	1971	1906	1447	0.144544
ST249	3640	3506	2886	2863	1449	0.162181
ST272	4168	4071	3322	3293	1448	0.154882
ST255	4373	4223	3485	3445	1445	0.162181
ST311	4891	4830	1891	1843	1447	0.147911
ST260	5505	5388	4506	4456	1446	0.154882
ST248	5577	5451	4532	4494	1451	0.154882
ST270	5716	5490	4451	4415	1446	0.17378
ST275	5741	5554	3316	3269	1446	0.169824
ST306	5850	5725	4718	4686	1438	0.147911
ST273	5906	5794	4791	4760	1449	0.158489
ST267	5936	5835	4634	4575	1452	0.151356
ST269	6014	5801	4658	4596	1447	0.162181
ST254	6132	6029	4982	4938	1449	0.154882
ST258	6248	6045	4937	4894	1446	0.169824
ST274	6484	6219	5150	5102	1446	0.18197
ST285	6623	6411	5164	5107	1445	0.162181
ST288	6636	6462	5432	5415	1446	0.165959
ST256	6928	6783	5594	5519	1442	0.154882
ST262	7016	6806	5557	5519	1447	0.165959
ST287	7128	6950	5836	5786	1448	0.165959
ST252	7293	7147	5922	5862	1448	0.154882
ST271	7437	7226	5939	5890	1444	0.162181
ST312	7493	7218	5912	5813	1453	0.17378
ST284	7695	7427	6057	5979	1447	0.169824
ST277	7868	7595	6189	6109	1445	0.165959
ST253	7884	7677	6355	6295	1447	0.165959
ST310	8001	7734	6409	6360	1444	0.165959
ST281	8008	7774	6390	6337	1449	0.158489
ST279	8022	7858	6507	6465	1448	0.162181
ST276	8422	8099	6542	6459	1444	0.17378
ST218	8471	7564	5281	5262	1442	0.204174
ST263	8631	8381	6941	6890	1446	0.158489
ST268	8708	8541	6914	6860	1440	0.151356
ST247	8717	8427	7007	6944	1446	0.17378
ST226	8939	8719	5661	5615	1441	0.123027
ST259	9075	8919	7442	7378	1444	0.151356
ST250	9292	9122	7281	7183	1445	0.158489
ST266	9618	9379	7738	7666	1447	0.162181
ST309	9905	9725	8160	8118	1447	0.151356
ST231	9977	9404	6396	6346	1450	0.199526
ST299	10038	9714	7939	7878	1446	0.169824
ST301	10506	10297	8525	8460	1451	0.154882
ST314	10748	10482	8692	8605	1444	0.154882
ST283	10782	10439	8596	8520	1448	0.17378
ST323	11040	10850	8963	8912	1445	0.151356
ST261	11166	10957	8990	8916	1448	0.154882
ST303	11344	11025	9149	9056	1439	0.154882
ST315	11354	11024	9178	9123	1446	0.162181
ST316	11648	11345	8978	8867	1450	0.169824
ST318	11703	11516	9316	9164	1442	0.109648
ST305	12031	11695	9743	9621	1447	0.169824
ST300	12408	12070	9853	9779	1446	0.162181
ST313	12904	12561	10483	10400	1444	0.158489
ST302	13312	12896	10741	10621	1444	0.169824
ST282	13461	13174	10580	10426	1449	0.114815
ST286	13486	13230	10925	10833	1450	0.165959
ST322	14224	13986	11573	11477	1445	0.147911
ST216	14238	13287	9372	9328	1445	0.147911
ST240	14291	13877	9586	9547	1443	0.165959
ST265	14731	14523	10824	10672	1444	0.1
ST246	14884	14245	9384	9337	1443	0.147911
ST215	14923	14224	10392	10360	1445	0.134896
ST317	14964	14709	12271	12170	1450	0.151356
ST217	15058	13776	9937	9906	1442	0.177828
ST211	15149	14576	10104	10070	1444	0.165959
ST238	15233	14792	9978	9932	1443	0.165959
ST239	15324	14957	9933	9864	1437	0.123027
ST290	15340	15014	12405	12304	1447	0.154882
ST308	15449	15173	12658	12573	1450	0.169824
ST325	15466	15216	12401	12226	1442	0.107152
ST304	15533	15145	12638	12541	1447	0.169824
ST320	15890	15561	12891	12729	1451	0.151356
ST324	15933	15643	13072	12977	1446	0.151356
ST227	15976	15560	11493	11469	1430	0.112202
ST295	16076	15638	12204	12060	1446	0.162181
ST213	16119	15490	10825	10785	1442	0.177828
ST292	16144	15849	13065	12919	1450	0.162181
ST241	16390	15889	10989	10930	1445	0.141254
ST221	16707	16211	11933	11887	1448	0.123027
ST223	16828	16233	12585	12559	1443	0.125893
ST291	16944	16534	13662	13539	1444	0.162181
ST210	17201	16542	10565	10490	1436	0.147911
ST212	17311	16778	11084	11039	1445	0.162181
ST296	17696	17364	14523	14404	1457	0.144544
ST209	17740	17105	10655	10596	1446	0.154882
ST208	18133	17297	11480	11428	1442	0.17378
ST225	18302	17832	12728	12673	1444	0.120226
ST297	18406	18003	15043	14913	1452	0.165959
ST229	18444	17804	12497	12453	1445	0.165959
ST220	18560	17737	12116	12052	1446	0.134896
ST228	19293	18651	13518	13448	1429	0.123027
ST289	20052	19551	15681	15403	1449	0.123027
ST236	20170	19363	12893	12840	1446	0.158489
ST235	20536	19949	13310	13248	1446	0.138038
ST233	20561	20037	14773	14752	1448	0.17378
ST244	21156	20590	12477	12387	1447	0.147911
ST214	21367	19846	14800	14750	1442	0.162181
ST224	22158	21358	16137	16077	1446	0.128825
ST222	22444	21566	16542	16507	1443	0.141254
ST321	23732	23351	19014	18747	1453	0.112202
ST207	26586	25842	18221	18179	1421	0.147911
ST234	27618	26796	18304	18215	1444	0.169824
ST206	30282	29261	20557	20497	1445	0.169824
ST319	32501	32004	25813	25568	1435	0.0977237
ST307	47406	46244	37729	36922	1447	0.120226
