# Supplementary material for: Species-Level Taxonomic Characterization of Uncultured Core Gut Microbiota of Plateau Pika
Source: Microbiol Spectr. 2023 Apr 17;11(3):e03495-22. doi: 10.1128/spectrum.03495-22 (PMC10269723; doi:10.1128/spectrum.03495-22)
Supplement: Supplemental file 2 — Table S2. Download spectrum.03495-22-s0003.xlsx, XLSX file, 0.6 MB [file spectrum.03495-22-s0003.xlsx]

## Sheet: reads
OPU_num	tax	taxonomy_full	ST263	ST261	ST250	ST279	ST285	ST319	ST313	ST316	ST258	ST302	ST304	ST270	ST276	ST314	ST255	ST260	ST256	ST290	ST248	ST295	ST315	ST252	ST249	ST269	ST311	ST299	ST259	ST310	ST281	ST322	ST292	ST271	ST308	ST301	ST253	ST283	ST273	ST268	ST288	ST277	ST325	ST309	ST267	ST289	ST266	ST320	ST284
OPU_007	uncult_order_Bacteroidales	Bacteria;Bacteroidetes;Bacteroidia;Bacteroidales	244	754	634	378	276	41	368	142	112	291	662	84	584	373	274	394	351	492	146	1078	543	758	53	288	76	280	308	250	393	101	425	757	432	270	431	583	482	421	367	392	104	125	329	556	1836	50	298
OPU_002	uncult_family_Muribaculaceae	Bacteria;Bacteroidetes;Bacteroidia;Bacteroidales;Muribaculaceae	164	253	96	723	60	19	241	106	480	513	519	94	53	206	39	205	148	404	183	879	354	448	317	97	23	279	137	74	338	30	288	213	941	106	305	435	204	508	277	198	34	86	93	536	209	35	172
OPU_374	uncult_family_Lachnospiraceae	Bacteria;Firmicutes;Clostridia;Eubacteriales;Lachnospiraceae;Lachnospiraceae NK4A136 group	251	710	214	122	114	68	347	484	133	341	330	105	210	430	54	130	216	630	40	201	193	81	43	149	85	161	57	176	133	78	463	93	139	338	148	307	205	128	105	73	120	250	133	902	449	68	418
OPU_392	uncult_family_Christensenellaceae	Bacteria;Firmicutes;Clostridia;Eubacteriales;Christensenellaceae;Christensenellaceae R-7 group	134	337	297	321	173	71	381	70	98	169	195	87	86	211	43	140	45	246	12	243	309	86	31	129	30	256	164	59	159	74	168	137	209	144	136	276	152	106	120	94	60	415	19	256	205	16	78
OPU_393	uncult_order_Eubacteriales	Bacteria;Firmicutes;Clostridia;Eubacteriales;Eubacteriales vadinBB60 group	256	45	260	68	230	41	370	427	63	278	269	64	254	375	66	132	72	411	24	287	221	26	9	89	124	116	29	237	111	66	325	113	61	210	63	112	75	14	61	185	100	393	3	269	75	30	68
OPU_008	uncult_family_Prevotellaceae	Bacteria;Bacteroidetes;Bacteroidia;Bacteroidales;Prevotellaceae;Prevotellaceae UCG-001	73	60	30	130	47	11	160	67	29	347	442	130	21	72	44	24	15	84	28	223	265	2	21	114	19	140	4	57	50	13	418	22	447	186	34	41	23	57	213	26	14	79	30	464	178	9	74
OPU_402	uncult_family_Oscillospiraceae	Bacteria;Firmicutes;Clostridia;Eubacteriales;Oscillospiraceae	128	65	108	88	152	6	71	46	27	79	108	9	33	123	25	44	74	160	11	65	36	53	42	39	11	133	5	64	23	13	70	74	161	74	99	62	69	137	36	23	18	35	30	365	44	6	41
OPU_375	uncult_family_Lachnospiraceae	Bacteria;Firmicutes;Clostridia;Eubacteriales;Lachnospiraceae	49	57	84	14	18	4	60	17	8	12	28	13	39	56	35	1	58	209	35	74	195	80	10	23	6	85	3	110	8	22	156	39	35	23	21	23	6	26	37	22	24	161	14	735	2	23	97
OPU_245	uncult_family_Akkermansiaceae	Bacteria;Verrucomicrobia;Verrucomicrobiae;Verrucomicrobiales;Akkermansiaceae	68	32	54	26	59	3	93	43	186	32	70	39	82	59	48	40	23	15	2	122	49	49	25	47	11	92	47	72	34	8	39	49	5	20	64	41	15	128	48	154	7	13	53	56	74	3	23
OPU_411	uncult_family_Oscillospiraceae	Bacteria;Firmicutes;Clostridia;Eubacteriales;Oscillospiraceae	53	99	68	45	34	2	69	27	31	58	15	9	30	151	26	43	61	109	6	52	66	22	27	38	6	37	15	35	38	17	56	87	32	49	42	29	70	30	38	20	4	161	14	91	58	3	31
OPU_511	uncult_family_Oscillospiraceae	Bacteria;Firmicutes;Clostridia;Eubacteriales;Oscillospiraceae;Oscillospiraceae UCG-013	26	10	32	4	13	5	100	49	7	19	80	12	27	132	16	10	25	150	10	14	31	3	4	14	24	25	3	35	13	34	67	23	19	95	3	34	14	8	21	28	44	110	2	101	24	12	38
OPU_428	uncult_family_Oscillospiraceae	Bacteria;Firmicutes;Clostridia;Eubacteriales;Oscillospiraceae;Oscillospiraceae NK4A214 group	10	7	17	24	10	2	15	7	3	13	18	6	5	21	3	11	4	22	1	16	12	5	1	14	8	10	9	5	17	6	20	8	9	19	2	17	4	11	8	4	13	22	3	38	41	5	5
OPU_016	uncult_family_Prevotellaceae	Bacteria;Bacteroidetes;Bacteroidia;Bacteroidales;Prevotellaceae	84	87	58	98	101	2	165	33	15	134	59	98	29	30	24	26	21	49	7	66	35	7	10	11	10	86	8	83	47	15	40	40	13	37	44	118	32	75	42	68	18	19	44	169	3	9	78
OPU_427	uncult_family_Oscillospiraceae	Bacteria;Firmicutes;Clostridia;Eubacteriales;Oscillospiraceae;Oscillospiraceae UCG-010	44	105	91	43	36	0	46	19	43	83	25	24	45	60	31	65	67	165	9	154	127	79	10	34	3	49	4	38	92	10	71	156	23	29	44	32	28	54	24	65	16	62	14	131	17	2	16
OPU_435	uncult_family_Oscillospiraceae	Bacteria;Firmicutes;Clostridia;Eubacteriales;Oscillospiraceae;Oscillospiraceae NK4A214 group	23	23	42	20	13	0	22	20	6	38	23	3	7	22	19	21	35	106	5	35	26	9	9	2	5	10	30	17	26	4	47	15	2	30	16	5	14	22	8	6	5	26	12	86	7	5	12
OPU_394	uncult_family_Christensenellaceae	Bacteria;Firmicutes;Clostridia;Eubacteriales;Christensenellaceae;Christensenellaceae R-7 group	18	36	45	13	13	3	13	4	13	9	26	4	20	11	11	12	42	28	4	26	38	21	1	7	6	20	16	8	13	2	15	36	6	10	17	19	27	38	8	18	5	11	6	26	1	5	9
OPU_401	uncult_family_Oscillospiraceae	Bacteria;Firmicutes;Clostridia;Eubacteriales;Oscillospiraceae	61	73	230	36	21	0	10	20	6	11	20	8	30	25	13	33	32	31	10	30	37	26	5	11	3	57	2	16	3	4	25	34	19	15	61	41	18	15	34	3	6	32	23	144	38	3	13
OPU_001	uncult_family_Muribaculaceae	Bacteria;Bacteroidetes;Bacteroidia;Bacteroidales;Muribaculaceae	40	56	9	77	34	6	24	9	36	70	23	25	33	19	7	41	12	19	11	80	39	28	10	16	0	15	10	17	44	8	18	37	133	7	27	12	26	29	10	32	3	10	9	64	7	2	15
OPU_436	uncult_family_Oscillospiraceae	Bacteria;Firmicutes;Clostridia;Eubacteriales;Oscillospiraceae;Oscillospiraceae UCG-005	15	43	31	13	12	0	29	4	7	21	16	5	8	21	5	14	31	38	4	30	27	11	5	14	2	12	19	9	12	3	17	36	19	7	18	24	9	29	15	11	2	37	4	59	23	1	3
OPU_432	uncult_family_Oscillospiraceae	Bacteria;Firmicutes;Clostridia;Eubacteriales;Oscillospiraceae;Oscillospiraceae NK4A214 group	16	14	20	5	14	1	40	17	4	9	13	6	10	20	4	19	9	23	0	31	47	5	2	6	3	6	4	4	14	6	26	16	35	26	4	18	4	5	11	1	8	104	1	37	13	2	1
OPU_328	uncult_family_Lachnospiraceae	Bacteria;Firmicutes;Clostridia;Eubacteriales;Lachnospiraceae	19	96	21	4	12	1	16	5	0	18	27	2	4	17	4	7	22	84	21	16	27	10	7	12	1	32	2	21	9	7	64	8	11	15	24	15	8	8	18	2	2	24	29	52	5	7	19
OPU_029	uncult_family_Prevotellaceae	Bacteria;Bacteroidetes;Bacteroidia;Bacteroidales;Prevotellaceae	31	37	15	12	21	0	45	15	11	49	52	33	2	14	10	12	10	17	8	33	11	1	4	14	2	24	2	10	9	5	12	13	4	5	27	6	7	16	13	3	7	6	19	106	0	6	33
OPU_250	Treponema_sp2	Bacteria;Spirochaetes;Spirochaetia;Spirochaetales;Spirochaetaceae;Treponema	1	7	11	34	7	4	92	178	39	159	160	5	15	36	2	4	2	84	5	111	26	4	13	7	3	142	0	15	12	3	47	2	212	93	19	364	14	9	52	9	4	95	2	66	0	6	13
OPU_440	uncult_family_Oscillospiraceae	Bacteria;Firmicutes;Clostridia;Eubacteriales;Oscillospiraceae	21	8	35	18	11	1	123	19	28	21	63	3	17	66	5	2	6	124	1	24	48	1	3	4	4	46	0	24	41	12	55	15	4	15	10	22	0	15	4	9	10	54	1	38	5	4	25
OPU_249	Treponema_sp1	Bacteria;Spirochaetes;Spirochaetia;Spirochaetales;Spirochaetaceae;Treponema	1	34	8	43	9	0	58	1153	72	137	70	2	30	15	19	13	18	41	19	163	158	4	71	71	83	35	5	16	11	9	655	8	1873	206	127	96	39	21	32	49	11	97	17	315	0	7	16
OPU_031	uncult_family_Prevotellaceae	Bacteria;Bacteroidetes;Bacteroidia;Bacteroidales;Prevotellaceae	14	23	10	49	16	4	78	2	2	1	24	6	13	8	8	4	27	8	4	39	18	4	9	24	7	12	7	9	8	2	8	9	28	15	22	107	12	28	17	9	7	7	1	19	0	8	22
OPU_497	uncult_family_Oscillospiraceae	Bacteria;Firmicutes;Clostridia;Eubacteriales;Oscillospiraceae	20	12	14	9	6	0	16	7	8	38	9	1	11	13	7	12	20	46	5	28	39	8	2	4	0	3	7	13	7	12	38	16	9	18	15	6	6	13	13	15	5	21	2	24	1	0	6
OPU_014	uncult_family_Prevotellaceae	Bacteria;Bacteroidetes;Bacteroidia;Bacteroidales;Prevotellaceae;Prevotellaceae UCG-003	14	32	8	27	12	0	15	5	9	6	14	2	18	11	5	3	7	17	2	55	11	13	11	12	1	6	2	8	2	1	0	18	7	6	12	21	8	43	8	28	5	7	16	54	8	3	7
OPU_252	Treponema_sp4	Bacteria;Spirochaetes;Spirochaetia;Spirochaetales;Spirochaetaceae;Treponema	1	22	6	25	5	6	47	79	4	51	236	1	1	12	2	0	17	114	3	25	15	9	2	2	2	24	1	6	5	5	166	2	23	0	1	108	0	4	30	48	8	44	0	198	0	2	24
OPU_484	uncult_family_Oscillospiraceae	Bacteria;Firmicutes;Clostridia;Eubacteriales;Oscillospiraceae	7	16	1	7	14	1	14	10	1	3	8	0	7	7	3	11	4	25	1	16	3	0	1	2	2	8	8	10	17	2	27	9	14	6	5	3	10	5	3	4	0	4	2	20	2	2	2
OPU_412	uncult_family_Oscillospiraceae	Bacteria;Firmicutes;Clostridia;Eubacteriales;Oscillospiraceae	2	8	8	3	6	0	14	3	1	6	9	7	3	10	1	6	10	13	3	19	3	7	1	1	3	2	8	4	6	2	4	7	4	8	7	1	7	11	7	1	0	6	4	7	22	0	6
OPU_422	uncult_family_Oscillospiraceae	Bacteria;Firmicutes;Clostridia;Eubacteriales;Oscillospiraceae	6	11	8	8	4	0	2	0	4	2	41	12	6	2	1	7	9	25	4	11	3	20	3	1	2	2	1	25	3	4	16	76	0	1	44	3	3	11	18	16	1	1	10	72	9	0	2
OPU_006	uncult_family_Muribaculaceae	Bacteria;Bacteroidetes;Bacteroidia;Bacteroidales;Muribaculaceae	6	18	4	13	2	1	9	5	1	16	43	32	3	14	5	9	5	9	5	15	13	15	2	5	0	17	5	7	31	1	6	3	58	4	4	6	12	49	4	8	2	3	2	10	0	6	17
OPU_442	uncult_family_Oscillospiraceae	Bacteria;Firmicutes;Clostridia;Eubacteriales;Oscillospiraceae	16	3	10	8	11	1	55	17	19	25	58	2	11	54	0	1	6	49	1	72	11	1	1	3	15	37	2	24	19	21	50	0	2	5	1	1	1	4	0	2	10	8	0	12	8	3	20
OPU_513	uncult_family_Oscillospiraceae	Bacteria;Firmicutes;Clostridia;Eubacteriales;Oscillospiraceae;Oscillospiraceae UCG-014	9	5	6	5	0	3	16	15	2	22	34	5	9	56	3	2	5	49	6	47	20	3	0	4	8	9	4	13	1	9	45	4	9	25	1	0	1	0	3	8	1	52	2	10	2	5	5
OPU_039	Alistipes_sp8	Bacteria;Bacteroidetes;Bacteroidia;Bacteroidales;Rikenellaceae;Alistipes	7	3	2	6	2	1	11	8	16	35	12	4	3	13	6	6	4	9	1	16	11	6	0	1	1	5	0	3	3	2	8	11	3	3	5	5	0	9	6	6	1	5	2	20	18	1	2
OPU_228	uncult_family_Desulfovibrionaceae	Bacteria;Proteobacteria;Deltaproteobacteria;Desulfovibrionales;Desulfovibrionaceae	18	6	16	11	3	0	6	33	10	8	9	0	9	3	2	3	2	2	0	5	12	7	5	10	4	19	27	6	8	0	18	3	1	4	13	6	0	19	9	6	2	2	2	11	52	0	3
OPU_505	Eubacterium_sp9	Bacteria;Firmicutes;Clostridia;Eubacteriales;Eubacteriaceae;Eubacterium	4	0	10	10	6	0	24	16	7	12	12	2	11	50	1	0	4	18	1	9	6	5	0	6	6	1	1	7	7	4	22	3	4	10	2	5	3	1	6	14	11	8	2	34	13	0	2
OPU_565	uncult_class_Mollicutes	Bacteria;Tenericutes;Mollicutes;Mollicutes RF39	0	3	0	6	2	0	17	18	1	30	9	5	14	48	3	3	1	43	1	36	22	4	0	4	8	2	1	18	3	3	40	2	5	23	1	1	0	0	1	10	4	31	1	12	5	1	1
OPU_424	uncult_family_Oscillospiraceae	Bacteria;Firmicutes;Clostridia;Eubacteriales;Oscillospiraceae	2	12	19	0	2	0	6	2	4	1	1	1	2	7	1	1	16	6	3	1	5	14	6	5	1	3	1	2	0	1	13	8	0	10	9	5	2	5	7	4	1	10	1	38	4	0	12
OPU_431	uncult_family_Oscillospiraceae	Bacteria;Firmicutes;Clostridia;Eubacteriales;Oscillospiraceae;Oscillospiraceae V9D2013 group	4	11	14	3	6	0	7	1	3	6	7	1	4	10	1	2	6	5	0	8	14	2	0	2	3	4	1	4	1	0	14	6	4	8	5	0	3	3	3	4	4	6	2	22	4	2	2
OPU_363	uncult_family_Lachnospiraceae	Bacteria;Firmicutes;Clostridia;Eubacteriales;Lachnospiraceae	47	0	29	6	1	3	41	7	4	2	11	17	4	12	5	7	10	93	1	0	5	0	20	1	8	4	0	10	474	4	19	41	16	6	2	41	10	9	45	10	12	56	0	34	35	1	1
OPU_019	Prevotella_sp3	Bacteria;Bacteroidetes;Bacteroidia;Bacteroidales;Prevotellaceae;Prevotella	43	2	6	41	9	0	24	16	8	0	60	0	4	4	2	1	5	60	8	66	13	1	3	6	2	16	0	10	15	5	50	4	30	4	11	10	5	24	16	3	3	4	6	7	0	0	14
OPU_372	uncult_family_Lachnospiraceae	Bacteria;Firmicutes;Clostridia;Eubacteriales;Lachnospiraceae	1	2	8	0	2	0	5	0	1	8	3	3	0	5	2	1	9	56	1	11	11	0	1	0	0	5	1	10	5	2	12	2	14	1	3	3	4	2	0	0	0	357	0	107	1	1	2
OPU_049	uncult_order_Bacteroidales_F082	Bacteria;Bacteroidetes;Bacteroidia;Bacteroidales;F082	21	29	13	7	3	0	9	8	1	5	39	0	4	77	7	9	31	12	1	13	14	7	3	7	0	31	2	9	1	3	23	10	72	9	1	1	7	2	3	4	6	46	4	35	0	0	1
OPU_583	uncult_order_Gastranaerophilales	Bacteria;Cyanobacteria;Melainabacteria;Gastranaerophilales	41	4	4	0	7	1	9	13	0	13	1	1	23	51	11	3	11	14	5	12	4	1	1	3	3	4	1	16	1	3	3	8	12	3	2	6	1	0	4	7	9	21	0	6	0	4	2
OPU_376	uncult_family_Defluviitaleaceae	Bacteria;Firmicutes;Clostridia;Eubacteriales;Defluviitaleaceae;Defluviitaleaceae UCG-011	6	2	4	3	0	1	4	3	6	3	1	2	2	5	0	1	1	10	0	8	9	4	1	1	2	3	1	2	9	3	6	2	1	7	2	1	1	2	0	1	4	5	0	7	9	2	3
OPU_493	uncult_family_Oscillospiraceae	Bacteria;Firmicutes;Clostridia;Eubacteriales;Oscillospiraceae	2	4	6	9	8	1	14	5	1	7	13	2	3	11	3	1	2	14	1	6	5	0	0	1	4	8	2	3	5	2	8	3	5	23	2	13	2	4	3	0	3	14	0	15	0	0	4
OPU_327	uncult_family_Lachnospiraceae	Bacteria;Firmicutes;Clostridia;Eubacteriales;Lachnospiraceae;Lachnospiraceae FCS020 group	0	3	4	6	1	0	13	1	1	1	4	0	2	0	1	3	2	7	0	3	3	1	0	8	1	2	1	2	2	4	7	3	2	5	1	1	2	2	3	4	4	10	1	8	12	1	4
OPU_443	uncult_family_Oscillospiraceae	Bacteria;Firmicutes;Clostridia;Eubacteriales;Oscillospiraceae	73	13	29	23	0	0	3	8	8	6	1	3	3	3	0	1	13	10	0	7	1	27	1	11	3	2	0	0	4	1	5	5	19	0	32	0	1	2	18	2	3	20	0	28	7	0	7
OPU_539	uncult_family_Veillonellaceae	Bacteria;Firmicutes;Negativicutes;Veillonellales;Veillonellaceae;Veillonellaceae UCG-001	2	22	6	2	1	0	13	18	8	74	136	1	1	8	0	0	9	7	1	4	16	4	0	2	8	4	5	4	1	0	19	1	25	9	13	10	2	9	11	0	1	14	2	43	0	1	4
OPU_005	uncult_family_Muribaculaceae	Bacteria;Bacteroidetes;Bacteroidia;Bacteroidales;Muribaculaceae	2	10	5	26	6	1	7	2	9	5	3	3	2	5	1	3	3	6	7	18	5	5	0	3	0	1	3	2	3	0	3	3	0	0	31	23	2	40	3	1	0	1	3	7	50	0	1
OPU_050	genus_Escherichia-Shigella	Bacteria;Proteobacteria;Gammaproteobacteria;Enterobacteriales;Enterobacteriaceae;Escherichia-Shigella	240	276	167	49	89	7142	311	582	22	242	379	2	29	103	117	202	100	319	1367	506	192	820	247	41	226	82	1938	81	230	3487	1507	35	251	1637	155	138	416	278	23	80	3436	305	1258	33	115	5427	55
OPU_209	Sphingomonas_echinoides	Bacteria;Proteobacteria;Alphaproteobacteria;Sphingomonadales;Sphingomonadaceae;Sphingomonas	2	2	2	1	10	5744	390	3	0	436	2	6	0	74	0	1	4	1	1	20	1	2	0	1	11	4	11	54	10	15	5	35	0	8	1	79	23	830	0	0	18	21	1	0	0	23	107
OPU_087	Delftia_tsuruhatensis	Bacteria;Proteobacteria;Betaproteobacteria;Burkholderiales;Comamonadaceae;Delftia	22	67	13	10	10	1341	28	24	8	18	42	0	3	19	2	11	40	56	119	43	19	60	12	7	23	8	176	5	19	610	176	5	100	106	7	7	32	18	4	4	742	59	93	11	17	349	7
OPU_251	Treponema_sp3	Bacteria;Spirochaetes;Spirochaetia;Spirochaetales;Spirochaetaceae;Treponema	3	17	1	2	3	2	29	24	20	5	54	2	6	37	1	3	14	10	1	13	4	0	2	0	0	12	0	5	6	6	20	0	289	2	5	32	2	7	9	5	13	10	0	127	0	2	61
OPU_373	uncult_family_Lachnospiraceae	Bacteria;Firmicutes;Clostridia;Eubacteriales;Lachnospiraceae	3	59	23	2	0	0	2	0	0	6	0	10	0	1	1	1	2	12	6	1	19	7	1	0	0	10	0	3	0	7	19	6	0	2	43	7	1	0	9	2	0	7	6	20	1	0	8
OPU_348	Roseburia_sp1	Bacteria;Firmicutes;Clostridia;Eubacteriales;Lachnospiraceae;Roseburia	8	5	8	0	5	0	2	1	2	3	5	1	5	0	0	25	4	18	0	0	13	0	5	2	0	5	0	1	6	2	19	3	0	0	7	2	2	14	2	1	2	3	0	29	0	1	8
OPU_023	Prevotella_sp7	Bacteria;Bacteroidetes;Bacteroidia;Bacteroidales;Prevotellaceae;Prevotella	16	5	3	7	4	0	6	5	0	2	3	0	1	2	3	5	3	2	0	1	4	0	1	3	1	2	0	4	7	0	33	5	5	0	5	1	2	9	1	4	0	2	2	70	0	0	3
OPU_015	uncult_order_Bacteroidales	Bacteria;Bacteroidetes;Bacteroidia;Bacteroidales	5	4	2	0	2	0	5	2	2	7	5	0	3	1	2	4	4	0	1	5	4	0	1	7	0	4	1	0	7	0	2	1	0	3	3	5	3	2	2	3	2	2	2	8	0	0	0
OPU_483	uncult_family_Oscillospiraceae	Bacteria;Firmicutes;Clostridia;Eubacteriales;Oscillospiraceae;Oscillospiraceae UCG-010	2	1	8	1	1	0	5	1	2	2	5	0	1	1	1	1	2	4	0	7	18	1	1	0	0	1	3	0	4	1	5	6	2	1	2	2	0	2	2	0	1	2	0	5	0	0	1
OPU_504	uncult_family_Oscillospiraceae	Bacteria;Firmicutes;Clostridia;Eubacteriales;Oscillospiraceae	30	8	21	6	11	0	17	0	4	2	0	2	31	102	15	5	0	15	0	17	18	0	1	35	1	6	4	12	12	0	2	8	0	0	11	0	41	1	2	0	0	21	5	1	1	1	0
OPU_572	uncult_family_Erysipelotrichaceae	Bacteria;Firmicutes;Erysipelotrichia;Erysipelotrichales;Erysipelotrichaceae	7	7	2	1	11	0	1	1	3	1	11	0	5	6	5	5	19	6	0	62	10	1	2	8	1	9	3	0	1	0	10	2	4	0	5	0	0	6	1	0	0	3	3	8	0	0	0
OPU_021	Prevotella_sp5	Bacteria;Bacteroidetes;Bacteroidia;Bacteroidales;Prevotellaceae;Prevotella	10	76	12	18	3	1	2	6	0	4	14	22	3	0	3	25	1	4	0	11	2	0	0	46	0	4	0	1	4	0	3	3	14	0	1	9	1	3	2	11	0	2	8	4	0	0	5
OPU_032	Alistpes_sp1	Bacteria;Bacteroidetes;Bacteroidia;Bacteroidales;Rikenellaceae;Alistipes	1	1	2	0	1	0	9	2	4	6	16	0	1	5	0	0	0	6	0	5	8	0	0	1	2	0	1	2	1	1	2	1	0	3	5	2	0	4	1	3	2	13	0	11	8	0	1
OPU_024	Prevotella_sp8	Bacteria;Bacteroidetes;Bacteroidia;Bacteroidales;Prevotellaceae;Prevotella	1	2	2	4	1	0	2	1	0	5	0	0	1	0	0	2	0	1	0	6	11	0	20	1	0	2	0	2	0	0	0	10	8	2	2	1	1	0	0	0	1	0	2	1	0	2	7
OPU_256	Treponema_sp8	Bacteria;Spirochaetes;Spirochaetia;Spirochaetales;Spirochaetaceae;Treponema	0	48	15	0	2	0	64	0	1	0	119	0	4	1	1	2	0	5	8	0	0	3	11	2	1	4	0	4	9	1	12	20	194	0	91	1	3	0	13	29	2	0	1	103	0	0	0
OPU_241	Helicobacter_sp1	Bacteria;Proteobacteria;Epsilonproteobacteria;Campylobacterales;Helicobacteraceae;Helicobacter	4	0	2	1	0	0	1	15	2	15	1	3	1	27	2	1	4	17	0	4	3	3	0	0	5	4	1	2	0	1	2	0	5	5	7	0	1	0	1	9	4	5	0	4	0	0	3
OPU_426	uncult_family_Oscillospiraceae	Bacteria;Firmicutes;Clostridia;Eubacteriales;Oscillospiraceae	0	9	6	0	2	0	2	0	1	1	0	2	0	2	6	3	3	10	0	1	4	1	1	1	0	1	0	0	1	0	5	5	1	3	1	10	0	3	0	4	1	3	0	9	1	0	5
OPU_398	uncult_family_Christensenellaceae	Bacteria;Firmicutes;Clostridia;Eubacteriales;Christensenellaceae;Christensenellaceae R-7 group	4	7	8	0	0	0	5	0	1	2	0	1	1	0	0	0	2	8	0	1	6	1	0	0	0	0	1	3	4	0	4	6	3	1	2	2	1	0	1	2	1	5	2	12	0	1	1
OPU_415	uncult_family_Oscillospiraceae	Bacteria;Firmicutes;Clostridia;Eubacteriales;Oscillospiraceae	4	3	5	3	3	0	1	3	0	3	2	1	2	7	0	2	1	6	0	4	6	0	0	2	1	0	3	2	3	1	2	2	0	1	0	5	0	0	2	0	0	9	0	3	6	2	0
OPU_145	Pseudomonas_beteli	Bacteria;Proteobacteria;Gammaproteobacteria;Pseudomonadales;Pseudomonadaceae;Pseudomonas	5	15	3	3	3	368	9	3	0	4	12	0	0	3	2	4	4	14	29	18	0	4	3	0	3	1	27	0	9	141	46	1	22	28	4	2	7	3	1	1	171	14	23	0	5	81	3
OPU_329	Blautia_sp1	Bacteria;Firmicutes;Clostridia;Eubacteriales;Lachnospiraceae;Blautia	0	1	3	2	1	0	7	0	0	0	5	3	0	6	3	2	0	4	0	2	3	0	3	1	0	1	0	0	1	0	3	1	3	5	3	0	2	3	2	0	0	4	1	4	6	1	1
OPU_418	Oscillibacter_sp3	Bacteria;Firmicutes;Clostridia;Eubacteriales;Oscillospiraceae;Oscillibacter	0	1	1	1	0	0	3	1	2	3	1	1	0	1	1	2	1	1	2	1	1	0	0	0	0	3	0	2	0	0	5	0	3	6	3	2	0	1	0	2	1	3	0	7	4	1	4
OPU_517	Bacillus_sp2	Bacteria;Firmicutes;Bacilli;Bacillales;Bacillaceae;Bacillus	4	28	3	3	3	529	12	10	2	2	8	0	0	9	0	10	10	26	48	13	5	13	3	1	4	1	75	2	11	206	84	0	29	38	3	3	8	6	1	0	239	21	36	1	7	141	2
OPU_355	uncult_family_Lachnospiraceae	Bacteria;Firmicutes;Clostridia;Eubacteriales;Lachnospiraceae	3	14	3	0	1	0	0	0	0	1	1	3	0	0	1	0	1	3	0	1	7	0	1	3	0	0	0	2	1	0	3	2	0	0	2	5	2	16	1	0	0	7	0	22	2	0	2
OPU_025	Prevotella_sp9	Bacteria;Bacteroidetes;Bacteroidia;Bacteroidales;Prevotellaceae;Prevotella	2	2	0	8	2	0	2	2	1	2	0	1	2	0	3	0	0	1	0	1	3	2	0	3	0	1	0	0	3	0	6	2	6	2	0	60	4	1	0	0	2	7	0	49	0	1	2
OPU_123	Undibacterium_sp1	Bacteria;Proteobacteria;Betaproteobacteria;Burkholderiales;Oxalobacteraceae;Undibacterium	7	11	5	3	0	254	3	2	1	3	10	0	0	3	0	6	7	18	13	11	2	4	1	1	1	1	39	0	1	143	46	2	28	44	2	2	6	6	0	1	89	14	18	0	4	114	2
OPU_416	Oscillibacter_sp1	Bacteria;Firmicutes;Clostridia;Eubacteriales;Oscillospiraceae;Oscillibacter	2	0	10	1	1	0	1	0	0	0	1	3	0	3	1	2	6	1	0	1	2	3	1	0	1	1	0	0	0	0	3	3	6	0	1	2	0	1	1	1	0	1	0	22	8	0	0
OPU_349	Roseburia_sp2	Bacteria;Firmicutes;Clostridia;Eubacteriales;Lachnospiraceae;Roseburia	3	21	5	0	1	0	3	0	0	0	6	2	8	1	2	2	0	26	0	3	4	0	0	3	0	0	1	15	2	1	2	2	0	1	2	4	0	3	0	0	3	3	0	14	0	4	0
OPU_336	Marvinbryantia_sp2	Bacteria;Firmicutes;Clostridia;Eubacteriales;Lachnospiraceae;Marvinbryantia	2	0	17	3	1	0	5	0	0	0	2	0	1	8	1	0	0	3	0	5	7	0	0	1	1	1	0	6	1	2	0	1	13	3	0	4	0	1	3	0	1	9	1	1	2	1	2
OPU_335	Marvinbryantia_sp1	Bacteria;Firmicutes;Clostridia;Eubacteriales;Lachnospiraceae;Marvinbryantia	1	0	6	3	3	0	3	1	1	2	1	0	0	0	0	0	1	5	0	6	5	0	0	2	1	1	0	6	0	1	2	0	3	4	1	1	2	1	1	3	0	8	0	3	0	0	2
OPU_229	Desulfovibrio_sp1	Bacteria;Proteobacteria;Deltaproteobacteria;Desulfovibrionales;Desulfovibrionaceae;Desulfovibrio	2	0	4	4	1	0	3	4	1	2	4	2	3	0	0	2	0	0	0	1	1	1	1	2	1	4	1	2	3	0	2	0	0	0	7	3	0	1	1	2	0	2	0	3	0	0	2
OPU_076	Acinetobacter_calcoaceticus	Bacteria;Proteobacteria;Gammaproteobacteria;Pseudomonadales;Moraxellaceae;Acinetobacter	18	4	4	2	3	29	1	3	0	11	20	0	0	3	1	3	3	0	36	4	1	12	8	3	0	1	58	0	8	18	8	0	7	12	1	4	14	9	2	3	22	3	38	1	4	29	0
OPU_026	Prevotella_sp10	Bacteria;Bacteroidetes;Bacteroidia;Bacteroidales;Prevotellaceae;Prevotella	5	4	1	4	1	0	3	3	0	1	5	0	2	7	0	1	3	11	4	13	13	1	2	0	0	4	0	2	0	1	4	0	4	3	1	0	0	2	1	3	0	0	1	1	0	1	1
OPU_455	Subdoligranulum_sp1	Bacteria;Firmicutes;Clostridia;Eubacteriales;Oscillospiraceae;Subdoligranulum	2	0	0	0	4	0	7	0	0	0	2	3	2	114	0	1	0	2	0	1	1	0	0	3	0	1	0	2	0	1	2	1	4	1	0	7	0	0	0	2	10	7	1	3	1	0	2
OPU_306	uncult_family_Lachnospiraceae	Bacteria;Firmicutes;Clostridia;Eubacteriales;Lachnospiraceae;Lachnospiraceae UCG-001	0	6	3	4	0	0	1	0	4	2	0	3	0	0	0	1	11	11	1	2	5	1	0	0	1	0	0	4	2	0	1	1	1	4	2	2	1	0	9	0	1	3	1	11	0	1	0
OPU_367	uncult_family_Lachnospiraceae	Bacteria;Firmicutes;Clostridia;Eubacteriales;Lachnospiraceae;Lachnospiraceae NK4A136 group	4	0	13	0	2	0	14	0	0	1	14	24	1	21	0	1	0	2	1	0	0	1	0	0	0	0	0	3	3	9	25	0	2	0	4	15	1	0	3	3	2	32	0	1	1	0	2
OPU_012	uncult_family_Prevotellaceae	Bacteria;Bacteroidetes;Bacteroidia;Bacteroidales;Prevotellaceae;Prevotellaceae UCG-004	0	5	1	1	0	0	0	1	1	1	2	0	2	2	3	3	3	1	0	2	3	0	1	1	0	0	0	2	1	0	1	5	2	0	4	2	1	0	0	3	0	2	0	14	0	1	0
OPU_340	Ruminococcus_sp1	Bacteria;Firmicutes;Clostridia;Eubacteriales;Oscillospiraceae;Ruminococcus	1	2	4	0	3	0	1	0	0	0	1	4	0	2	0	0	0	0	0	1	1	0	0	1	1	2	0	1	0	0	3	0	0	2	1	2	0	1	5	0	0	5	1	5	0	0	1
OPU_345	uncult_family_Lachnospiraceae	Bacteria;Firmicutes;Clostridia;Eubacteriales;Lachnospiraceae	1	1	4	1	1	0	2	0	0	0	2	0	1	8	3	2	0	2	0	1	1	2	0	3	0	0	0	2	1	0	1	1	0	0	1	1	1	1	0	0	0	9	0	2	1	0	0
OPU_324	uncult_family_Lachnospiraceae	Bacteria;Firmicutes;Clostridia;Eubacteriales;Lachnospiraceae	6	6	3	2	0	0	2	0	2	1	2	0	2	3	5	0	4	3	0	1	3	1	0	0	0	3	0	2	1	0	5	3	0	1	0	1	1	2	1	2	2	4	0	7	3	0	4
OPU_496	uncult_family_Oscillospiraceae	Bacteria;Firmicutes;Clostridia;Eubacteriales;Oscillospiraceae	2	2	2	2	0	0	1	1	0	2	0	0	1	0	0	7	3	3	1	1	2	3	1	1	0	1	0	0	1	0	2	3	2	3	1	2	0	4	0	2	1	0	0	4	0	0	0
OPU_512	uncult_family_Oscillospiraceae	Bacteria;Firmicutes;Clostridia;Eubacteriales;Oscillospiraceae	2	1	3	0	1	0	2	0	1	2	0	0	1	4	0	1	2	8	0	2	5	0	0	0	0	2	0	1	2	0	1	4	0	0	3	1	0	0	2	3	0	1	1	4	2	0	0
OPU_395	uncult_family_Christensenellaceae	Bacteria;Firmicutes;Clostridia;Eubacteriales;Christensenellaceae	1	0	5	1	1	0	5	1	0	1	1	1	0	0	0	1	2	6	0	2	2	0	0	2	1	0	0	1	0	0	0	1	0	2	2	1	4	0	2	2	0	2	0	4	0	0	1
OPU_161	Ochrobactrum_anthropi	Bacteria;Proteobacteria;Alphaproteobacteria;Rhizobiales;Brucellaceae;Ochrobactrum	2	95	5	1	0	2168	31	73	21	0	1	0	0	20	7	36	338	0	117	0	9	29	41	1	9	0	598	10	0	945	0	5	206	2	3	1	1	6	0	0	1894	13	12	0	0	566	0
OPU_224	uncult_order_Rickettsiales	Bacteria;Proteobacteria;Alphaproteobacteria;Rickettsiales	1	4	1	1	1	2	4	1	0	0	2	0	2	3	1	1	2	3	0	0	3	1	2	0	1	1	0	2	0	1	9	0	0	6	0	0	2	3	0	3	2	6	0	3	1	0	0
OPU_254	Treponema_sp6	Bacteria;Spirochaetes;Spirochaetia;Spirochaetales;Spirochaetaceae;Treponema	2	3	0	0	0	0	1	14	0	10	87	0	0	6	0	0	2	9	4	0	1	0	2	0	0	2	3	2	0	0	49	0	0	3	2	1	3	6	0	0	2	10	1	24	0	0	5
OPU_474	Ruminococcus_sp14	Bacteria;Firmicutes;Clostridia;Eubacteriales;Oscillospiraceae;Ruminococcus	1	1	2	0	0	0	0	1	0	1	0	5	0	1	0	0	3	9	0	2	8	0	1	0	0	2	0	2	1	0	28	0	0	2	0	2	0	2	2	0	2	1	1	14	3	0	6
OPU_233	Bilophila_sp1	Bacteria;Proteobacteria;Deltaproteobacteria;Desulfovibrionales;Desulfovibrionaceae;Bilophila	3	6	4	0	0	0	1	4	2	1	5	0	8	1	0	0	0	2	0	6	4	1	0	3	1	2	5	0	3	0	3	0	0	0	1	4	0	1	0	1	0	0	1	4	0	0	0
OPU_341	uncult_family_Lachnospiraceae	Bacteria;Firmicutes;Clostridia;Eubacteriales;Lachnospiraceae	2	3	1	0	1	0	3	0	0	0	2	0	0	3	0	1	0	0	0	2	1	0	0	0	0	0	1	1	0	1	1	1	0	2	0	0	0	1	1	0	2	1	1	5	1	0	0
OPU_034	Alistipes_sp3	Bacteria;Bacteroidetes;Bacteroidia;Bacteroidales;Rikenellaceae;Alistipes	2	1	0	2	1	0	4	4	0	3	0	0	1	0	0	0	2	0	0	1	5	0	0	3	0	0	0	0	0	2	1	1	0	1	0	1	0	0	0	1	3	2	0	3	0	0	1
OPU_062	Pseudomonas_sp1	Bacteria;Proteobacteria;Gammaproteobacteria;Pseudomonadales;Pseudomonadaceae;Pseudomonas	2	2	2	1	1	77	5	5	2	1	5	0	1	1	0	3	0	4	11	5	0	13	4	0	1	1	19	0	4	37	22	0	3	27	1	0	2	3	0	0	39	2	14	1	0	65	1
OPU_577	uncult_family_Erysipelotrichaceae	Bacteria;Firmicutes;Erysipelotrichia;Erysipelotrichales;Erysipelotrichaceae	7	0	1	0	2	0	3	0	0	1	0	2	1	0	2	3	1	3	0	2	3	1	0	0	0	2	0	3	1	1	2	1	0	1	0	0	1	0	2	1	0	0	0	1	5	0	1
OPU_387	uncult_family_Family_XIII	Bacteria;Firmicutes;Clostridia;Eubacteriales;Family XIII;Family XIII AD3011 group	2	4	3	0	0	0	1	0	0	0	4	0	3	2	2	0	4	0	0	0	1	1	0	1	1	1	0	1	0	0	6	3	0	0	0	4	1	1	1	2	0	2	1	4	3	0	0
OPU_458	uncult_family_Oscillospiraceae	Bacteria;Firmicutes;Clostridia;Eubacteriales;Oscillospiraceae	0	4	0	6	1	0	0	0	1	1	0	1	1	1	0	2	2	1	0	1	2	2	0	1	1	1	0	0	0	0	0	4	3	0	2	4	1	0	0	0	0	1	0	2	1	0	1
OPU_460	uncult_family_Oscillospiraceae	Bacteria;Firmicutes;Clostridia;Eubacteriales;Oscillospiraceae	0	0	2	2	1	0	3	0	0	0	2	0	0	0	0	1	1	3	0	3	3	2	1	0	1	0	1	0	1	0	0	0	1	6	1	0	0	1	1	0	0	3	1	4	2	0	0
OPU_055	Enterobacter_xiangfangensis	Bacteria;Proteobacteria;Gammaproteobacteria;Enterobacteriales;Enterobacteriaceae;Enterobacter	0	2	2	0	0	69	3	2	1	2	4	0	0	0	0	4	2	1	16	7	1	4	1	0	2	0	12	0	2	34	14	0	2	16	1	0	4	3	0	1	29	4	16	0	1	51	2
OPU_480	Ruminococcus_sp20	Bacteria;Firmicutes;Clostridia;Eubacteriales;Oscillospiraceae;Ruminococcus	0	0	4	1	0	0	4	0	0	3	0	1	2	0	7	0	4	7	2	3	27	0	0	0	0	2	0	1	0	2	21	8	0	0	0	0	0	0	3	0	0	5	0	6	0	0	3
OPU_351	Roseburia_sp4	Bacteria;Firmicutes;Clostridia;Eubacteriales;Lachnospiraceae;Roseburia	0	2	6	3	0	0	14	1	0	1	1	0	0	0	5	0	4	3	0	0	2	1	0	0	1	0	0	4	0	0	18	2	0	0	1	0	0	0	0	0	2	1	1	10	0	0	1
OPU_334	Blautia_sp6	Bacteria;Firmicutes;Clostridia;Eubacteriales;Lachnospiraceae;Blautia	1	3	3	0	0	0	3	0	0	0	1	0	1	2	2	2	0	1	0	3	3	0	0	0	0	1	0	0	1	1	3	0	2	0	1	1	0	0	0	0	2	2	1	2	3	0	0
OPU_476	Ruminococcus_sp16	Bacteria;Firmicutes;Clostridia;Eubacteriales;Oscillospiraceae;Ruminococcus	0	3	1	0	0	0	0	1	0	1	0	5	0	2	0	0	1	80	0	1	2	1	0	1	0	0	0	3	0	0	0	0	1	0	3	1	0	2	0	0	0	3	0	7	3	0	0
OPU_501	Ruminococcus_sp25	Bacteria;Firmicutes;Clostridia;Eubacteriales;Oscillospiraceae;Ruminococcus	11	3	3	0	2	1	0	4	1	0	0	1	0	1	2	0	0	9	0	3	0	2	0	0	1	0	0	1	1	0	18	2	0	10	0	0	0	0	8	1	3	0	0	32	0	1	0
OPU_339	Faecalimonas_sp1	Bacteria;Firmicutes;Clostridia;Eubacteriales;Lachnospiraceae;Faecalimonas	2	0	0	0	0	0	3	0	1	2	0	0	1	2	0	1	1	3	2	2	3	0	1	0	0	1	2	0	2	0	0	6	0	1	0	0	3	1	0	1	0	1	0	2	0	0	0
OPU_092	Variovorax_sp1	Bacteria;Proteobacteria;Betaproteobacteria;Burkholderiales;Comamonadaceae;Variovorax	8	8	4	2	1	25	0	0	0	6	11	0	2	1	0	5	5	1	27	0	0	14	3	2	2	0	48	0	9	13	1	1	61	5	2	2	6	10	2	1	17	20	30	0	7	12	2
OPU_308	Eubacterium_sp8	Bacteria;Firmicutes;Clostridia;Eubacteriales;Eubacteriaceae;Eubacterium	0	5	1	0	0	0	0	2	0	0	0	2	4	7	0	0	3	10	0	0	3	0	0	0	0	1	0	2	0	0	1	1	2	12	0	1	0	0	6	0	1	2	0	5	1	1	3
OPU_463	Ruminococcus_sp3	Bacteria;Firmicutes;Clostridia;Eubacteriales;Oscillospiraceae;Ruminococcus	0	0	1	0	0	0	1	6	0	1	0	1	2	6	1	0	1	25	0	8	5	5	0	0	2	0	1	2	0	0	4	6	0	0	1	0	0	2	0	0	0	0	1	2	1	0	0
OPU_225	uncult_family_Paracaedibacteraceae	Bacteria;Proteobacteria;Alphaproteobacteria;Rickettsiales;Paracaedibacteraceae	1	2	2	2	1	0	3	0	1	0	0	1	8	1	1	2	0	1	0	0	1	1	1	0	0	2	0	1	4	0	4	0	0	1	7	0	2	0	8	5	0	3	0	0	0	0	1
OPU_503	Ruminococcus_sp27	Bacteria;Firmicutes;Clostridia;Eubacteriales;Oscillospiraceae;Ruminococcus	1	2	0	1	0	2	3	2	2	0	0	1	0	8	0	1	0	2	1	2	1	0	0	0	3	0	2	0	4	0	3	1	2	2	0	0	0	0	0	1	0	6	0	1	0	0	0
OPU_244	uncult_family_Saccharimonadaceae	Bacteria;Patescibacteria;Saccharimonadia;Saccharimonadales;Saccharimonadaceae	0	0	0	0	0	0	5	9	0	0	6	0	0	2	1	0	0	5	0	4	1	0	1	1	3	2	3	4	0	0	2	1	1	5	0	0	0	0	0	1	1	4	1	1	0	0	0
OPU_369	uncult_family_Lachnospiraceae	Bacteria;Firmicutes;Clostridia;Eubacteriales;Lachnospiraceae	1	1	1	1	0	0	1	0	2	0	1	1	0	2	0	0	2	5	0	1	3	0	0	0	0	0	0	0	1	4	7	1	0	4	0	0	0	0	0	1	1	0	0	15	0	5	6
OPU_582	uncult_family_Erysipelotrichaceae	Bacteria;Firmicutes;Erysipelotrichia;Erysipelotrichales;Erysipelotrichaceae;Erysipelotrichaceae UCG-004	2	2	0	0	3	0	0	2	0	11	0	0	0	16	0	1	1	2	0	4	8	0	0	1	0	1	0	5	0	1	3	0	0	8	0	0	0	0	0	0	2	4	0	1	0	1	0
OPU_004	uncult_family_Muribaculaceae	Bacteria;Bacteroidetes;Bacteroidia;Bacteroidales;Muribaculaceae	0	1	0	5	1	0	0	0	1	1	0	2	0	0	0	1	0	2	0	8	0	0	1	0	0	3	0	0	3	0	1	0	0	0	2	4	1	0	0	1	0	1	0	2	4	0	5
OPU_498	Ruminococcus_sp23	Bacteria;Firmicutes;Clostridia;Eubacteriales;Oscillospiraceae;Ruminococcus	0	1	0	10	0	0	5	0	1	6	2	0	0	3	0	0	0	2	0	0	5	0	0	0	1	1	0	0	0	0	17	0	2	0	0	18	1	0	0	1	0	4	0	0	0	0	0
OPU_600	uncult_family_Eggerthellaceae	Bacteria;Actinobacteria;Coriobacteriia;Eggerthellales;Eggerthellaceae	2	1	0	3	0	0	2	0	1	2	10	0	1	0	0	0	0	0	0	1	1	1	0	0	0	1	0	0	1	1	6	0	4	1	0	0	1	0	1	0	0	1	0	1	1	0	1
OPU_420	Oscillibacter_sp5	Bacteria;Firmicutes;Clostridia;Eubacteriales;Oscillospiraceae;Oscillibacter	0	0	0	0	1	0	1	0	3	0	0	0	0	0	0	2	2	0	0	1	0	0	0	1	2	1	1	0	0	0	0	2	2	0	1	0	1	3	1	2	0	2	0	1	0	1	1
OPU_580	uncult_family_Erysipelotrichaceae	Bacteria;Firmicutes;Erysipelotrichia;Erysipelotrichales;Erysipelotrichaceae	1	0	1	0	2	0	5	0	0	1	1	1	1	1	1	0	0	2	0	0	1	2	0	2	0	3	1	1	0	3	0	0	0	3	0	0	1	0	0	0	0	1	0	0	0	0	1
OPU_400	Caldicoprobacter_sp1	Bacteria;Firmicutes;Clostridia;Eubacteriales;Caldicoprobacteraceae;Caldicoprobacter	1	1	2	0	0	0	2	0	0	0	1	0	1	1	1	4	1	2	0	1	0	3	0	0	0	0	1	0	1	1	0	5	1	0	1	0	1	0	0	0	1	0	0	0	0	0	0
OPU_101	Palomonas_puraquae	Bacteria;Proteobacteria;Betaproteobacteria;Burkholderiales;Comamonadaceae;Pelomonas	2	11	3	2	0	54	2	7	1	0	0	0	0	0	1	4	5	0	12	2	0	1	2	0	0	0	18	0	0	30	12	0	5	3	1	0	1	1	0	0	29	1	8	1	0	9	1
OPU_478	Ruminococcus_sp18	Bacteria;Firmicutes;Clostridia;Eubacteriales;Oscillospiraceae;Ruminococcus	2	2	3	0	0	0	0	1	0	1	1	0	1	2	0	0	4	58	0	1	0	2	1	0	0	0	0	0	0	0	1	1	0	1	1	0	0	0	0	3	0	4	8	1	0	0	0
OPU_044	uncult_order_Bacteroidales	Bacteria;Bacteroidetes;Bacteroidia;Bacteroidales;p-251-o5	4	2	1	16	0	0	4	3	0	4	0	0	1	3	1	0	0	2	0	3	3	0	0	0	0	2	0	1	2	0	0	0	0	0	0	21	0	5	0	1	1	0	0	7	6	1	0
OPU_307	Eubacterium_sp1	Bacteria;Firmicutes;Clostridia;Eubacteriales;Eubacteriaceae;Eubacterium	1	1	0	0	0	0	0	0	0	0	1	0	0	0	0	0	2	7	2	5	0	1	1	0	0	1	0	1	1	0	3	0	0	1	1	0	0	0	3	0	0	0	2	1	1	1	0
OPU_040	Alistipes_sp9	Bacteria;Bacteroidetes;Bacteroidia;Bacteroidales;Rikenellaceae;Alistipes	1	0	0	2	0	0	1	4	1	1	6	1	0	1	3	1	0	0	0	3	0	0	0	0	0	1	0	0	2	0	2	0	0	0	0	0	0	0	0	2	1	0	0	3	0	0	1
OPU_599	uncult_family_Eggerthellaceae	Bacteria;Actinobacteria;Coriobacteriia;Eggerthellales;Eggerthellaceae	1	1	0	2	0	0	0	1	0	1	5	0	0	1	0	0	1	1	0	1	1	2	0	0	0	2	0	0	1	0	0	1	2	0	0	1	0	0	0	0	0	1	0	1	2	0	0
OPU_362	uncult_family_Lachnospiraceae	Bacteria;Firmicutes;Clostridia;Eubacteriales;Lachnospiraceae	1	0	0	1	0	0	2	1	0	0	0	0	0	1	0	0	2	0	0	1	1	0	0	0	1	0	0	1	2	0	2	0	1	5	0	1	0	0	0	0	1	2	0	3	21	1	0
OPU_028	Prevotella_sp12	Bacteria;Bacteroidetes;Bacteroidia;Bacteroidales;Prevotellaceae;Prevotella	0	3	1	1	2	1	2	1	0	1	8	0	0	1	0	0	0	1	0	0	0	0	0	0	0	1	0	2	4	0	0	3	2	7	0	0	0	0	0	5	0	0	0	1	0	0	0
OPU_472	Ruminococcus_sp12	Bacteria;Firmicutes;Clostridia;Eubacteriales;Oscillospiraceae;Ruminococcus	1	1	16	0	0	0	0	1	0	0	1	1	0	5	2	0	0	7	0	0	5	0	0	1	0	1	0	2	0	0	6	1	0	0	3	2	0	0	0	0	0	2	0	3	0	0	0
OPU_326	uncult_family_Lachnospiraceae	Bacteria;Firmicutes;Clostridia;Eubacteriales;Lachnospiraceae;Lachnospiraceae FCS020 group	1	0	1	0	1	0	1	1	1	2	1	0	1	1	0	0	0	2	0	1	0	0	1	0	0	1	0	0	0	0	1	0	0	0	1	0	0	0	0	1	0	1	0	1	1	0	1
OPU_129	Achromobacter_kerstersii	Bacteria;Proteobacteria;Betaproteobacteria;Burkholderiales;Alcaligenaceae;Achromobacter	0	1	2	0	1	53	0	0	1	0	4	0	0	0	1	0	1	2	8	0	1	1	1	0	0	1	11	1	2	24	6	0	1	3	1	0	1	0	0	0	21	3	8	0	1	16	1
OPU_330	Blautia_sp2	Bacteria;Firmicutes;Clostridia;Eubacteriales;Lachnospiraceae;Blautia	0	1	1	1	0	1	2	0	1	0	4	0	1	1	0	0	0	0	0	2	0	0	0	1	0	4	0	0	0	1	0	1	2	1	0	5	0	1	0	0	0	2	0	1	1	0	0
OPU_581	uncult_family_Erysipelotrichaceae	Bacteria;Firmicutes;Erysipelotrichia;Erysipelotrichales;Erysipelotrichaceae	0	0	0	0	0	0	1	1	5	5	0	0	1	4	1	0	0	6	0	4	2	0	0	0	1	0	0	1	0	0	0	1	0	3	0	0	0	0	0	2	2	0	0	1	0	0	0
OPU_459	uncult_family_Oscillospiraceae	Bacteria;Firmicutes;Clostridia;Eubacteriales;Oscillospiraceae	0	0	0	1	1	0	4	0	0	2	0	0	0	2	0	0	0	0	0	1	1	0	0	0	0	0	0	1	0	0	2	1	0	1	2	1	0	1	2	3	1	2	0	3	1	0	1
OPU_110	Ralstonia_pickettii	Bacteria;Proteobacteria;Betaproteobacteria;Burkholderiales;Burkholderiaceae;Ralstonia	0	0	0	0	0	32	2	3	0	0	0	0	0	0	0	0	0	2	1	0	1	1	0	0	0	0	6	0	1	13	4	0	1	4	1	0	0	0	0	0	16	1	7	1	2	9	0
OPU_602	uncult_family_Eggerthellaceae	Bacteria;Actinobacteria;Coriobacteriia;Eggerthellales;Eggerthellaceae	3	0	2	1	0	0	6	0	2	3	7	0	1	1	0	0	0	0	0	1	0	0	0	0	0	1	0	0	2	0	0	1	4	0	1	2	0	0	0	1	0	0	0	0	0	2	2
OPU_310	Eubacterium_sp4	Bacteria;Firmicutes;Clostridia;Eubacteriales;Eubacteriaceae;Eubacterium	0	2	1	0	1	0	1	0	1	1	0	0	0	2	0	1	0	1	0	4	1	0	0	2	0	2	1	0	0	0	1	0	0	0	1	1	0	1	0	0	0	0	0	1	2	0	2
OPU_257	Treponema_sp9	Bacteria;Spirochaetes;Spirochaetia;Spirochaetales;Spirochaetaceae;Treponema	12	0	0	3	0	0	1	6	5	0	6	0	2	8	0	0	8	0	0	0	5	0	0	0	0	28	0	1	22	0	12	1	4	0	0	34	0	2	2	18	0	0	1	0	0	0	0
OPU_433	uncult_family_Oscillospiraceae	Bacteria;Firmicutes;Clostridia;Eubacteriales;Oscillospiraceae	0	1	0	1	0	0	1	0	0	1	0	1	1	1	0	0	2	1	0	0	3	0	0	0	0	0	0	0	0	1	0	1	1	3	0	0	0	0	0	0	5	9	0	0	0	0	0
OPU_425	uncult_family_Oscillospiraceae	Bacteria;Firmicutes;Clostridia;Eubacteriales;Oscillospiraceae	0	5	0	2	0	0	4	0	1	1	0	0	1	0	0	0	3	2	0	0	0	1	0	0	0	0	0	0	1	0	3	2	0	0	2	4	0	0	0	0	0	1	0	8	1	0	0
OPU_457	Subdoligranulum_sp3	Bacteria;Firmicutes;Clostridia;Eubacteriales;Oscillospiraceae;Subdoligranulum	2	2	0	1	2	0	1	0	0	0	0	3	0	2	0	0	0	2	0	1	0	0	0	0	0	2	0	4	0	0	1	4	0	0	0	1	0	0	0	0	0	0	0	2	3	1	0
OPU_332	Blautia_sp4	Bacteria;Firmicutes;Clostridia;Eubacteriales;Lachnospiraceae;Blautia	1	1	1	0	2	0	2	0	0	1	2	0	0	1	0	0	0	0	0	3	1	0	0	2	0	0	0	0	1	0	0	0	2	3	0	2	0	0	0	1	0	3	0	0	0	0	0
OPU_013	uncult_family_Prevotellaceae	Bacteria;Bacteroidetes;Bacteroidia;Bacteroidales;Prevotellaceae;Prevotellaceae UCG-003	1	0	0	1	0	0	1	0	5	1	0	1	2	0	0	1	2	1	1	2	1	0	0	1	0	1	0	0	0	0	1	0	0	0	0	0	3	1	0	0	0	1	2	3	0	0	0
OPU_036	Alistipes_sp5	Bacteria;Bacteroidetes;Bacteroidia;Bacteroidales;Rikenellaceae;Alistipes	0	0	1	3	0	0	1	1	3	1	15	0	0	7	0	0	0	1	0	1	0	0	0	1	0	1	0	0	0	1	2	1	0	0	0	1	1	0	0	12	0	0	0	0	19	0	4
OPU_128	Achromobacter_insuavis	Bacteria;Proteobacteria;Betaproteobacteria;Burkholderiales;Alcaligenaceae;Achromobacter	0	0	1	0	0	8	0	0	0	1	1	0	0	1	0	0	1	2	0	0	0	2	0	0	0	0	2	0	0	6	3	0	2	1	0	0	0	0	0	0	17	1	2	0	0	7	0
OPU_485	Acutalibacter_sp1	Bacteria;Firmicutes;Clostridia;Eubacteriales;Oscillospiraceae;Acutalibacter	0	1	1	1	1	0	3	1	0	1	0	0	0	1	0	2	1	6	0	0	3	0	0	0	0	0	0	0	0	0	1	1	0	1	0	0	0	1	0	1	1	1	0	3	2	0	1
OPU_461	Ruminococcus_sp29	Bacteria;Firmicutes;Clostridia;Eubacteriales;Oscillospiraceae;Ruminococcus	0	0	0	0	0	0	1	0	0	3	2	0	1	0	0	0	3	23	1	12	4	2	1	0	0	0	0	2	0	0	3	1	1	0	0	0	0	0	3	0	0	4	3	0	0	0	0
OPU_035	Alistipes_sp4	Bacteria;Bacteroidetes;Bacteroidia;Bacteroidales;Rikenellaceae;Alistipes	0	0	0	3	0	0	1	0	0	3	4	1	0	2	0	1	0	0	0	1	4	0	0	0	1	0	0	0	0	0	1	0	1	1	0	0	0	0	1	1	0	1	0	4	0	1	1
OPU_500	Ruminococcus_sp24	Bacteria;Firmicutes;Clostridia;Eubacteriales;Oscillospiraceae;Ruminococcus	2	2	0	3	0	0	0	0	0	3	0	0	0	3	0	3	0	6	0	5	0	0	0	1	0	0	0	1	0	1	2	4	0	4	3	0	0	0	1	0	0	15	0	5	0	0	0
OPU_217	Sphingobium_limneticum	Bacteria;Proteobacteria;Alphaproteobacteria;Sphingomonadales;Sphingomonadaceae;Sphingobium	0	3	0	1	0	16	1	1	2	0	3	0	0	0	2	0	1	2	0	2	0	2	1	1	0	0	3	0	1	9	2	0	5	1	0	0	1	1	1	0	13	0	4	1	1	8	1
OPU_571	uncult_class_Mollicutes	Bacteria;Tenericutes;Mollicutes	0	1	1	0	2	0	2	2	0	6	0	0	2	1	0	0	0	2	1	0	5	1	0	0	0	2	0	1	0	0	0	0	0	0	1	0	0	0	0	1	0	9	0	0	0	0	0
OPU_385	Eubacterium_sp7	Bacteria;Firmicutes;Clostridia;Eubacteriales;Eubacteriaceae;Eubacterium	0	0	0	0	0	0	0	1	0	2	1	0	0	1	0	0	0	0	0	1	2	1	0	1	0	1	0	0	0	0	0	0	0	0	1	0	0	3	1	0	0	1	0	4	0	0	0
OPU_585	uncult_class_Oxyphotobacteria	Bacteria;Cyanobacteria;Oxyphotobacteria	0	1	0	4	0	2	0	0	0	0	6	0	0	0	1	0	0	0	0	0	0	0	0	0	0	0	1	0	0	2	0	0	2	0	1	0	0	2	0	0	2	1	0	0	2	1	1
OPU_347	uncult_family_Lachnospiraceae	Bacteria;Firmicutes;Clostridia;Eubacteriales;Lachnospiraceae	1	0	0	0	0	0	0	1	0	0	0	0	0	3	0	0	0	0	0	1	0	0	0	0	0	0	0	0	0	0	0	1	0	1	0	3	0	2	1	0	1	1	2	0	4	0	0
OPU_325	uncult_family_Lachnospiraceae	Bacteria;Firmicutes;Clostridia;Eubacteriales;Lachnospiraceae;Lachnospiraceae ND3007 group	3	0	1	0	1	0	0	0	0	1	1	0	1	2	0	0	0	2	0	2	0	0	0	0	0	0	0	1	0	0	0	1	1	0	0	2	0	0	0	0	0	0	0	0	3	0	0
OPU_296	uncult_family_Eggerthellaceae	Bacteria;Actinobacteria;Coriobacteriia;Eggerthellales;Eggerthellaceae;DNF00809	1	1	0	0	0	1	0	0	1	0	4	0	0	0	0	1	1	1	0	2	0	1	0	1	2	1	1	0	0	0	1	0	1	0	0	0	0	0	1	0	1	0	0	0	0	0	0
OPU_491	uncult_family_Oscillospiraceae	Bacteria;Firmicutes;Clostridia;Eubacteriales;Oscillospiraceae	2	1	0	0	0	0	1	1	1	0	4	0	0	0	0	0	0	3	0	0	3	0	0	0	0	1	0	0	0	0	1	2	0	0	1	0	0	0	2	1	2	1	0	4	1	0	0
OPU_159	Ochrobactrum_sp1	Bacteria;Proteobacteria;Alphaproteobacteria;Rhizobiales;Brucellaceae;Ochrobactrum	0	11	2	0	0	129	0	5	2	0	0	0	0	1	1	2	26	0	11	0	0	3	5	0	0	1	75	0	0	89	0	0	24	0	0	0	0	1	0	0	118	3	0	0	0	49	0
OPU_566	Mycoplasma_sp1	Bacteria;Tenericutes;Mollicutes;Mycoplasmatales;Mycoplasmataceae;Mycoplasma	0	0	2	5	0	0	5	1	6	12	0	0	0	0	1	0	0	53	2	9	2	2	0	0	9	0	1	0	0	0	25	0	2	50	0	0	0	1	0	3	0	0	0	0	0	1	0
OPU_522	Staphylococcus_epidermidis	Bacteria;Firmicutes;Bacilli;Bacillales;Staphylococcaceae;Staphylococcus	0	2	2	0	0	54	0	1	0	0	6	0	0	1	0	0	0	6	4	0	0	1	0	0	1	0	7	0	0	14	3	0	6	12	2	0	2	1	0	0	20	0	5	0	2	5	0
OPU_027	Prevotella_sp11	Bacteria;Bacteroidetes;Bacteroidia;Bacteroidales;Prevotellaceae;Prevotella	1	0	2	1	0	0	1	0	0	0	0	0	0	0	0	1	1	0	0	3	0	0	0	0	0	0	0	0	0	0	0	2	1	0	0	0	0	0	0	1	2	1	0	1	0	0	0
OPU_473	Ruminococcus_sp13	Bacteria;Firmicutes;Clostridia;Eubacteriales;Oscillospiraceae;Ruminococcus	0	1	0	0	0	0	0	1	0	0	0	0	0	1	0	0	1	13	0	1	1	0	0	0	0	4	0	2	0	0	3	0	0	1	2	2	0	2	1	0	0	4	0	16	0	0	0
OPU_331	Blautia_sp3	Bacteria;Firmicutes;Clostridia;Eubacteriales;Lachnospiraceae;Blautia	0	0	1	1	3	0	1	0	0	0	0	0	0	3	1	2	1	0	0	1	1	0	0	0	1	1	1	3	0	0	0	1	0	3	0	0	1	0	0	0	0	2	0	0	0	0	0
OPU_413	Clostridium_sp6	Bacteria;Firmicutes;Clostridia;Eubacteriales;Clostridiaceae;Clostridium	0	1	2	0	0	0	1	0	1	1	0	0	1	0	0	0	0	0	0	1	0	0	1	0	0	0	1	1	0	0	0	1	0	0	1	0	0	1	0	0	3	2	0	1	2	0	1
OPU_506	Eubacterium_sp10	Bacteria;Firmicutes;Clostridia;Eubacteriales;Eubacteriaceae;Eubacterium	0	2	1	0	1	0	4	0	1	6	0	1	0	0	0	0	4	11	0	0	2	1	0	1	0	0	0	0	0	0	3	1	0	1	0	0	0	0	0	1	0	0	0	19	0	0	0
OPU_414	uncult_family_Oscillospiraceae	Bacteria;Firmicutes;Clostridia;Eubacteriales;Oscillospiraceae	2	1	0	1	1	0	0	1	0	1	1	1	0	2	1	0	0	0	0	0	0	0	0	0	0	0	0	0	1	0	2	1	0	3	1	0	0	1	2	0	0	3	0	1	0	0	2
OPU_388	uncult_family_Family_XIII	Bacteria;Firmicutes;Clostridia;Eubacteriales;Family XIII;Family XIII AD3011 group	1	0	1	0	0	0	1	1	3	0	1	0	1	0	1	0	1	1	0	1	1	0	0	0	0	0	0	0	0	0	1	1	0	0	0	0	0	0	0	1	0	1	0	1	0	0	2
OPU_166	Pannonibacter_phragmitetus	Bacteria;Proteobacteria;Alphaproteobacteria;Rhodobacterales;Rhodobacteraceae;Pannonibacter	0	7	1	0	0	152	3	9	5	0	0	0	0	1	0	2	18	0	5	0	0	2	4	0	1	0	84	0	0	98	0	1	29	0	1	0	0	0	0	0	175	2	1	0	0	76	0
OPU_030	uncult_family_Prevotellaceae	Bacteria;Bacteroidetes;Bacteroidia;Bacteroidales;Prevotellaceae;Prevotellaceae UCG-001	1	2	0	0	0	0	0	1	0	11	0	0	0	0	0	1	0	0	0	2	2	0	0	0	0	1	0	0	0	0	5	0	0	0	0	0	0	0	3	0	0	0	0	6	0	0	0
OPU_022	Prevotella_sp6	Bacteria;Bacteroidetes;Bacteroidia;Bacteroidales;Prevotellaceae;Prevotella	0	0	0	0	0	0	0	1	0	0	0	0	0	0	0	0	0	0	0	1	13	0	1	0	0	0	0	1	3	0	1	0	0	1	0	0	1	3	1	1	0	0	0	23	0	0	0
OPU_357	Shuttleworthia_sp1	Bacteria;Firmicutes;Clostridia;Eubacteriales;Lachnospiraceae;Shuttleworthia	0	1	3	0	0	0	0	1	0	0	2	0	0	1	2	1	3	0	2	2	1	0	0	0	0	0	0	3	0	0	1	0	0	0	0	0	0	0	0	0	0	1	0	0	0	0	0
OPU_338	uncult_family_Lachnospiraceae	Bacteria;Firmicutes;Clostridia;Eubacteriales;Lachnospiraceae	0	0	0	0	0	0	1	0	0	2	0	0	1	0	1	1	0	3	0	3	1	0	0	0	0	0	0	0	1	0	0	0	2	1	0	0	0	0	0	3	0	0	0	0	0	1	1
OPU_601	uncult_family_Eggerthellaceae	Bacteria;Actinobacteria;Coriobacteriia;Eggerthellales;Eggerthellaceae	0	0	1	0	0	0	1	0	0	5	1	0	1	0	0	0	0	0	0	1	0	1	0	0	0	1	0	0	1	0	0	0	0	0	2	0	0	3	0	0	0	0	1	1	3	0	1
OPU_488	uncult_family_Oscillospiraceae	Bacteria;Firmicutes;Clostridia;Eubacteriales;Oscillospiraceae	1	0	0	1	0	0	0	0	0	0	1	0	0	0	0	1	0	3	0	1	1	0	1	0	0	1	0	1	1	0	0	0	2	0	1	0	0	0	0	0	0	1	0	1	1	0	0
OPU_010	Alloprevotella_sp1	Bacteria;Bacteroidetes;Bacteroidia;Bacteroidales;Prevotellaceae;Alloprevotella	0	4	0	0	0	0	0	1	0	1	0	0	0	0	1	0	0	0	0	1	0	3	5	1	0	1	0	0	2	0	4	0	0	5	1	1	0	0	1	4	0	0	0	3	0	0	0
OPU_045	Coprobacter_sp1	Bacteria;Bacteroidetes;Bacteroidia;Bacteroidales;Porphyromonadaceae;Coprobacter	0	0	0	1	0	0	1	0	5	1	0	0	1	0	0	0	1	1	0	9	0	2	0	0	0	2	0	0	1	0	1	2	0	0	0	0	0	2	0	1	0	0	1	2	0	0	1
OPU_333	Blautia_sp5	Bacteria;Firmicutes;Clostridia;Eubacteriales;Lachnospiraceae;Blautia	1	0	2	0	1	0	0	0	0	0	1	0	0	1	0	0	0	5	0	1	0	0	0	0	0	1	0	1	0	0	1	1	0	0	0	0	0	0	1	0	0	0	0	3	0	0	0
OPU_292	Haematomicrobium_sanguinis	Bacteria;Actinobacteria;Actinobacteria;Micrococcales;Micrococcaceae;Haematomicrobium	0	0	0	0	0	32	4	11	1	0	0	0	0	1	1	1	12	0	7	0	1	4	1	0	1	0	16	0	0	69	0	0	17	0	0	0	0	1	0	0	107	0	2	0	0	52	0
OPU_456	Subdoligranulum_sp2	Bacteria;Firmicutes;Clostridia;Eubacteriales;Oscillospiraceae;Subdoligranulum	0	0	0	0	0	0	0	0	0	0	0	0	2	0	0	0	0	0	0	1	1	0	0	0	0	1	0	0	0	0	0	0	1	1	0	0	1	0	0	0	2	3	0	1	1	1	0
OPU_064	Pseudomonas_sp2	Bacteria;Proteobacteria;Gammaproteobacteria;Pseudomonadales;Pseudomonadaceae;Pseudomonas	0	2	0	0	1	0	0	0	0	14	20	0	0	0	2	0	0	0	7	0	0	4	1	1	0	0	17	0	12	0	0	0	7	0	2	0	2	5	0	0	0	6	4	0	2	0	1
OPU_095	Curvibacter_gracilis	Bacteria;Proteobacteria;Betaproteobacteria;Burkholderiales;Comamonadaceae;Curvibacter	0	2	0	0	0	7	0	0	0	1	0	0	0	0	0	0	0	1	1	0	0	1	0	1	0	0	2	0	0	14	8	0	1	5	1	0	1	0	0	0	1	1	2	0	2	8	0
OPU_081	Acinetobacter_johnsonii	Bacteria;Proteobacteria;Gammaproteobacteria;Pseudomonadales;Moraxellaceae;Acinetobacter	1	1	1	0	0	11	1	1	0	1	2	0	0	0	1	1	0	2	0	0	1	2	1	0	1	1	3	0	0	3	5	0	0	1	0	0	0	0	0	0	11	0	2	0	0	12	0
OPU_578	uncult_family_Erysipelotrichaceae	Bacteria;Firmicutes;Erysipelotrichia;Erysipelotrichales;Erysipelotrichaceae	0	0	1	0	0	0	0	0	0	0	2	1	0	1	0	1	0	0	0	0	3	0	0	0	0	0	0	0	2	0	0	0	0	0	1	0	0	0	0	0	0	0	0	1	0	0	0
OPU_586	uncult_family_Muribaculaceae	Bacteria;Bacteroidetes;Bacteroidia;Bacteroidales;Muribaculaceae	0	0	0	5	0	0	2	0	0	0	0	0	0	0	0	0	8	0	1	2	0	0	1	0	0	0	0	1	1	0	0	0	0	0	1	0	0	0	1	5	0	0	0	2	0	0	0
OPU_477	Ruminococcus_sp17	Bacteria;Firmicutes;Clostridia;Eubacteriales;Oscillospiraceae;Ruminococcus	0	0	2	0	0	0	1	0	1	0	1	0	0	0	0	0	1	6	0	1	7	0	0	0	3	0	0	1	0	0	1	2	0	0	0	0	0	0	0	0	0	0	0	1	0	0	0
OPU_570	Anaeroplasma_sp1	Bacteria;Tenericutes;Mollicutes;Anaeroplasmatales;Anaeroplasmataceae;Anaeroplasma	1	0	0	0	0	0	0	0	0	0	7	1	1	25	0	0	0	5	0	42	2	0	0	1	0	1	0	28	0	2	1	0	0	5	0	0	0	0	1	0	2	0	0	0	0	1	0
OPU_337	uncult_family_Lachnospiraceae	Bacteria;Firmicutes;Clostridia;Eubacteriales;Lachnospiraceae	0	0	1	0	0	0	0	0	0	4	3	0	0	10	0	0	0	4	0	2	2	0	0	0	0	0	0	0	0	0	4	0	3	0	0	0	0	0	0	1	0	2	0	7	0	1	0
OPU_346	uncult_family_Lachnospiraceae	Bacteria;Firmicutes;Clostridia;Eubacteriales;Lachnospiraceae	1	0	0	0	0	0	1	0	0	0	0	0	0	0	0	0	0	0	0	1	1	6	0	0	0	0	0	1	0	0	0	1	0	0	5	0	1	1	0	1	0	0	1	2	0	0	0
OPU_397	uncult_family_Christensenellaceae	Bacteria;Firmicutes;Clostridia;Eubacteriales;Christensenellaceae	0	0	0	0	0	0	1	0	1	0	0	0	1	0	0	1	1	0	0	1	1	0	0	4	0	0	0	0	0	0	0	1	0	0	0	0	0	1	2	0	0	0	0	1	1	0	0
OPU_353	Roseburia_sp6	Bacteria;Firmicutes;Clostridia;Eubacteriales;Lachnospiraceae;Roseburia	1	0	0	0	1	0	0	0	0	0	0	1	0	0	0	0	0	0	0	1	1	0	0	2	0	2	0	0	0	0	0	0	1	0	0	0	0	0	1	0	2	0	0	2	0	0	0
OPU_537	uncult_family_Peptococcaceae	Bacteria;Firmicutes;Clostridia;Eubacteriales;Peptococcaceae	0	0	0	0	0	0	0	1	0	0	2	1	1	0	0	0	1	2	0	0	0	1	0	1	0	0	1	2	0	0	0	2	0	0	0	1	0	0	0	0	0	0	0	2	0	0	0
OPU_469	Ruminococcus_sp9	Bacteria;Firmicutes;Clostridia;Eubacteriales;Oscillospiraceae;Ruminococcus	2	1	0	0	0	0	0	0	0	1	0	1	0	2	0	0	0	28	0	0	0	0	0	0	0	0	0	0	0	0	1	0	0	0	1	0	0	1	1	0	6	0	0	1	0	0	2
OPU_462	Ruminococcus_sp2	Bacteria;Firmicutes;Clostridia;Eubacteriales;Oscillospiraceae;Ruminococcus	1	1	2	0	0	0	0	0	6	0	2	0	2	0	0	0	0	0	0	1	1	0	0	0	0	0	0	1	0	0	0	1	2	2	0	0	0	0	0	0	0	1	1	4	0	0	0
OPU_423	uncult_family_Oscillospiraceae	Bacteria;Firmicutes;Clostridia;Eubacteriales;Oscillospiraceae	2	1	1	0	0	0	1	0	0	0	0	0	0	0	0	0	1	1	0	0	0	0	1	0	0	0	0	0	0	2	0	3	1	0	0	0	1	0	0	0	0	2	0	0	0	2	0
OPU_017	Prevotella_sp1	Bacteria;Bacteroidetes;Bacteroidia;Bacteroidales;Prevotellaceae;Prevotella	0	0	0	0	0	0	0	0	0	1	0	0	3	0	1	1	0	0	0	2	6	0	0	1	0	0	0	2	1	0	0	0	0	0	0	0	1	0	0	1	0	1	0	4	1	0	0
OPU_048	uncult_family_Barnesiellaceae	Bacteria;Bacteroidetes;Bacteroidia;Bacteroidales;Barnesiellaceae	0	0	0	0	0	0	1	1	0	0	0	0	0	1	0	0	0	0	0	1	1	0	0	1	0	0	0	0	0	0	1	0	1	0	0	0	0	1	0	0	0	1	1	3	0	0	0
OPU_487	Acutalibacter_sp2	Bacteria;Firmicutes;Clostridia;Eubacteriales;Oscillospiraceae;Acutalibacter	0	0	1	0	0	0	1	1	1	0	0	0	0	0	0	0	0	1	0	0	1	0	0	1	0	1	0	0	0	0	2	1	0	0	0	1	0	0	1	0	0	0	0	0	2	0	0
OPU_281	Tsukamurella_pulmonis	Bacteria;Actinobacteria;Actinobacteria;Actinomycetales;Corynebacterineae;Tsukamurellaceae;Tsukamurella	0	1	0	0	0	39	2	6	5	0	0	0	0	0	0	0	13	0	6	0	1	0	3	0	1	0	12	1	0	70	0	0	14	0	1	0	0	0	0	0	91	0	0	0	0	35	0
OPU_160	Ochrobactrum_sp2	Bacteria;Proteobacteria;Alphaproteobacteria;Rhizobiales;Brucellaceae;Ochrobactrum	0	1	0	0	0	42	1	1	0	0	0	0	0	1	0	1	12	0	1	0	0	3	3	0	1	0	15	0	0	16	0	0	2	0	0	0	0	0	0	0	31	0	0	0	0	15	0
OPU_011	Alloprevotella_sp2	Bacteria;Bacteroidetes;Bacteroidia;Bacteroidales;Prevotellaceae;Alloprevotella	0	0	0	1	0	0	0	0	1	2	0	0	0	0	0	0	4	1	0	4	1	1	0	0	0	1	0	2	0	0	1	0	0	1	0	0	0	1	0	0	0	0	0	6	0	0	0
OPU_041	Rikenella_sp1	Bacteria;Bacteroidetes;Bacteroidia;Bacteroidales;Rikenellaceae;Rikenella	0	0	2	1	0	0	0	1	2	0	0	0	2	0	1	0	0	1	0	0	0	0	0	2	0	6	0	0	0	1	8	0	2	0	2	4	0	0	0	0	1	0	0	2	0	1	6
OPU_068	Pseudomonas_oryzihabitans	Bacteria;Proteobacteria;Gammaproteobacteria;Pseudomonadales;Pseudomonadaceae;Pseudomonas	2	0	0	1	0	7	0	0	0	0	5	0	0	0	0	0	1	0	3	1	0	1	0	0	0	0	3	0	1	7	1	0	0	5	0	0	0	1	0	0	5	0	0	0	0	8	0
OPU_238	Campylobacter_cuniculorum	Bacteria;Proteobacteria;Epsilonproteobacteria;Campylobacterales;Campylobacteraceae;Campylobacter	3	1	0	1	0	0	1	1	1	1	0	0	0	1	1	0	0	4	0	1	2	0	0	0	1	0	0	0	0	0	1	0	0	2	0	0	0	0	0	0	0	3	1	0	2	0	0
OPU_445	uncult_family_Oscillospiraceae	Bacteria;Firmicutes;Clostridia;Eubacteriales;Oscillospiraceae	1	0	0	0	0	0	1	1	0	1	0	0	0	0	0	0	0	0	0	1	0	0	0	0	0	0	0	1	2	0	0	0	0	0	1	1	0	2	0	0	0	1	1	4	0	0	0
OPU_210	Sphingomonas_aquatilis	Bacteria;Proteobacteria;Alphaproteobacteria;Sphingomonadales;Sphingomonadaceae;Sphingomonas	0	0	0	0	0	23	1	0	0	0	0	0	0	0	0	0	0	0	1	0	0	0	0	0	0	0	0	1	0	0	1	1	1	1	0	0	0	1	0	0	2	0	0	0	0	3	1
OPU_051	Raoultella_terrigena	Bacteria;Proteobacteria;Gammaproteobacteria;Enterobacteriales;Enterobacteriaceae;Raoultella	0	2	0	0	0	7	1	0	0	0	0	0	0	1	0	0	0	0	2	1	1	1	0	0	1	0	9	0	1	8	0	0	0	2	0	0	0	2	0	0	6	0	3	0	0	9	0
OPU_479	Ruminococcus_sp19	Bacteria;Firmicutes;Clostridia;Eubacteriales;Oscillospiraceae;Ruminococcus	0	0	1	0	0	0	0	0	0	1	0	0	0	0	0	0	0	0	2	1	0	1	0	0	0	1	0	0	0	0	4	0	0	0	0	0	0	2	1	0	0	1	0	23	0	0	1
OPU_319	Frisingicoccus_caecimuris	Bacteria;Firmicutes;Clostridia;Unclassified Eubacteriales;Frisingicoccus	2	0	0	0	1	0	0	0	0	0	0	0	0	1	0	5	0	0	0	1	0	5	0	16	0	2	1	0	14	0	0	1	3	2	0	0	1	0	0	0	0	0	0	0	0	0	0
OPU_180	Bosea_thiooxidans	Bacteria;Proteobacteria;Alphaproteobacteria;Rhizobiales;Bradyrhizobiaceae;Bosea	0	1	0	0	0	17	2	0	0	0	0	0	0	0	0	1	2	0	1	0	1	0	0	0	1	0	6	0	0	7	0	0	1	2	0	0	0	0	0	0	15	0	0	0	0	6	0
OPU_518	Bacillus_anthracis	Bacteria;Firmicutes;Bacilli;Bacillales;Bacillaceae;Bacillus	0	1	1	1	0	12	0	0	0	1	1	0	0	0	0	0	1	0	3	0	0	0	0	0	0	0	2	0	1	10	3	0	0	1	0	0	1	0	0	0	5	0	0	0	0	6	1
OPU_088	Delftia_lacustris	Bacteria;Proteobacteria;Betaproteobacteria;Burkholderiales;Comamonadaceae;Delftia	0	0	0	0	0	11	0	0	0	0	1	0	0	0	0	0	1	0	1	0	0	0	0	0	1	1	0	0	0	5	1	0	1	2	0	0	1	0	0	0	6	1	1	0	1	4	0
OPU_043	uncult_family_Bacteroidales	Bacteria;Bacteroidetes;Bacteroidia;Bacteroidales;Bacteroidales RF16 group	0	0	0	0	0	2	0	1	0	1	1	0	0	0	0	0	0	1	0	0	0	1	0	0	0	0	0	1	0	0	0	2	1	0	0	0	0	0	0	1	0	0	0	1	0	0	0
OPU_419	Oscillibacter_sp4	Bacteria;Firmicutes;Clostridia;Eubacteriales;Oscillospiraceae;Oscillibacter	0	0	3	0	0	0	1	0	0	0	0	0	0	0	0	0	0	0	0	0	1	3	0	3	0	0	0	0	0	0	1	0	0	0	0	0	0	0	0	0	0	0	0	0	0	0	0
OPU_020	Prevotella_sp4	Bacteria;Bacteroidetes;Bacteroidia;Bacteroidales;Prevotellaceae;Prevotella	95	0	0	0	0	0	0	1	0	0	0	0	0	0	0	0	0	0	0	0	0	0	0	0	0	0	0	0	0	0	0	0	3	0	0	0	0	0	1	11	0	0	0	0	0	0	0
OPU_312	Eubacterium_sp6	Bacteria;Firmicutes;Clostridia;Eubacteriales;Eubacteriaceae;Eubacterium	0	4	0	0	2	2	0	0	0	2	3	1	0	3	0	0	1	10	0	0	1	1	0	0	0	0	0	0	0	0	1	0	0	0	0	0	0	0	0	0	1	2	0	0	0	0	0
OPU_114	Paraburkholderia_insulsa	Bacteria;Proteobacteria;Betaproteobacteria;Burkholderiales;Burkholderiaceae;Paraburkholderia	1	1	0	0	0	14	1	0	0	1	1	0	0	0	0	1	0	0	1	1	0	1	0	0	0	0	0	0	0	11	2	0	0	0	1	0	0	0	0	0	1	0	0	0	0	6	0
OPU_587	uncult_order_Flavobacteriales	Bacteria;Bacteroidetes;Flavobacteriia;Flavobacteriales	0	0	0	0	0	0	0	0	0	0	3	1	2	0	0	0	0	0	0	1	1	0	1	0	0	1	0	1	0	0	0	1	0	0	0	0	1	0	0	3	0	2	0	0	0	0	0
OPU_454	uncult_family_Oscillospiraceae	Bacteria;Firmicutes;Clostridia;Eubacteriales;Oscillospiraceae	0	0	0	2	0	0	1	0	0	0	1	1	0	0	0	0	1	0	0	0	0	1	1	0	0	0	0	0	0	0	0	3	1	0	1	2	0	0	0	0	0	2	1	4	0	0	0
OPU_033	Alistipes_sp2	Bacteria;Bacteroidetes;Bacteroidia;Bacteroidales;Rikenellaceae;Alistipes	0	0	0	0	0	0	0	0	0	2	2	0	0	2	3	0	1	0	0	1	1	0	0	0	0	0	0	0	0	0	1	2	1	0	1	0	0	0	0	0	0	0	0	0	0	0	0
OPU_359	uncult_family_Lachnospiraceae	Bacteria;Firmicutes;Clostridia;Eubacteriales;Lachnospiraceae	0	1	0	0	0	3	0	0	0	1	0	0	0	0	0	1	1	0	0	0	0	0	0	1	0	0	0	1	0	0	0	1	0	1	0	1	0	0	0	1	0	0	0	0	1	0	0
OPU_253	Treponema_sp5	Bacteria;Spirochaetes;Spirochaetia;Spirochaetales;Spirochaetaceae;Treponema	0	0	0	0	0	0	5	2	0	8	5	0	0	0	0	0	0	0	0	0	0	0	2	0	0	0	0	1	0	0	0	0	118	0	4	0	0	0	0	0	0	5	0	0	0	0	0
OPU_143	Pseudomonas_geniculata	Bacteria;Proteobacteria;Gammaproteobacteria;Pseudomonadales;Pseudomonadaceae;Pseudomonas	1	0	0	0	0	13	0	0	1	0	0	0	0	0	0	0	0	0	2	0	0	1	0	0	0	0	1	0	0	10	2	0	1	2	0	0	1	0	0	0	9	0	0	0	1	3	0
OPU_313	uncult_family_Lachnospiraceae	Bacteria;Firmicutes;Clostridia;Eubacteriales;Lachnospiraceae	0	0	0	0	0	0	0	0	0	0	0	3	0	0	0	0	5	1	0	2	0	0	0	0	0	0	0	0	0	0	0	1	0	0	0	0	0	1	1	1	0	0	0	0	5	0	0
OPU_377	Clostridium_sp5	Bacteria;Firmicutes;Clostridia;Eubacteriales;Clostridiaceae;Clostridium	0	0	4	0	1	0	0	0	0	0	0	1	0	33	0	0	0	7	0	1	0	0	0	0	0	0	0	1	0	0	1	0	0	0	0	0	0	0	0	0	0	1	0	0	0	0	2
OPU_122	Oxalobacter_formigenes	Bacteria;Proteobacteria;Betaproteobacteria;Burkholderiales;Oxalobacteraceae;Oxalobacter	0	0	0	1	0	0	1	0	0	0	1	0	0	0	0	0	0	1	0	0	1	0	0	0	0	0	0	0	0	1	0	0	0	0	0	1	0	0	0	0	0	1	0	4	0	0	1
OPU_046	Coprobacter_sp2	Bacteria;Bacteroidetes;Bacteroidia;Bacteroidales;Porphyromonadaceae;Coprobacter	1	2	0	1	0	0	0	0	1	0	0	0	0	0	0	0	1	0	0	3	0	1	0	0	0	0	0	0	0	2	0	2	0	0	0	0	2	0	0	2	0	0	0	2	0	0	0
OPU_073	Acinetobacter_baumannii	Bacteria;Proteobacteria;Gammaproteobacteria;Pseudomonadales;Moraxellaceae;Acinetobacter	0	0	0	0	0	1	0	0	0	0	0	0	0	0	0	0	0	0	0	0	0	0	0	0	0	0	0	0	0	0	0	0	0	0	0	0	0	0	0	0	0	0	0	0	0	0	0
OPU_221	Novosphingobium_sp1	Bacteria;Proteobacteria;Alphaproteobacteria;Sphingomonadales;Sphingomonadaceae;Novosphingobium	0	0	0	0	0	143	3	0	1	0	0	0	0	3	0	0	1	0	2	0	0	0	0	0	0	0	5	0	0	22	0	0	11	0	0	0	0	0	0	0	44	0	0	0	0	10	0
OPU_471	Ruminococcus_sp11	Bacteria;Firmicutes;Clostridia;Eubacteriales;Oscillospiraceae;Ruminococcus	0	0	0	0	0	0	2	0	0	0	0	0	0	0	0	0	0	2	0	0	2	0	0	0	0	0	0	1	0	0	0	2	0	0	0	0	0	0	1	0	3	1	0	1	0	0	0
OPU_137	Rugosibacter_sp1	Bacteria;Proteobacteria;Betaproteobacteria;Rhodocyclales;Rhodocyclaceae;Rugosibacter	0	0	0	1	0	2	0	0	0	0	1	0	0	0	0	1	0	0	1	0	0	1	1	0	0	0	6	0	0	0	0	0	2	0	0	0	0	2	0	0	1	1	0	0	0	0	0
OPU_314	uncult_family_Lachnospiraceae	Bacteria;Firmicutes;Clostridia;Eubacteriales;Lachnospiraceae	2	1	1	0	0	0	0	0	0	0	0	1	0	1	0	0	0	0	0	0	0	1	0	0	0	0	0	0	1	0	0	0	0	0	0	0	0	0	1	0	0	0	0	2	0	0	1
OPU_575	uncult_family_Erysipelotrichaceae	Bacteria;Firmicutes;Erysipelotrichia;Erysipelotrichales;Erysipelotrichaceae	1	0	0	0	0	0	0	0	0	0	1	0	0	0	1	0	0	1	0	0	1	0	0	0	0	0	0	0	0	0	1	1	1	1	2	0	0	0	0	0	0	1	0	1	1	0	0
OPU_103	Aquabacterium_commune	Bacteria;Proteobacteria;Betaproteobacteria;Unclassified Burkholderiales;Aquabacterium	0	1	0	0	0	13	0	3	0	0	0	0	0	0	0	0	1	0	1	0	0	1	0	0	0	0	0	0	0	16	0	0	2	0	0	0	0	0	0	0	20	0	0	0	0	14	0
OPU_258	uncult_family_Spirochaetaceae	Bacteria;Spirochaetes;Spirochaetia;Spirochaetales;Spirochaetaceae;GWE2-31-10	0	0	1	0	0	0	0	0	0	4	0	0	0	1	0	0	1	0	0	0	2	0	0	0	0	3	0	0	1	0	1	0	0	0	0	0	0	0	0	0	0	0	0	0	0	0	0
OPU_003	uncult_family_Muribaculaceae	Bacteria;Bacteroidetes;Bacteroidia;Bacteroidales;Muribaculaceae	1	0	0	5	0	0	0	0	3	0	0	0	0	0	0	0	0	0	0	3	0	0	0	2	0	1	0	0	0	0	0	0	0	0	0	0	1	0	0	1	0	0	0	1	0	0	0
OPU_226	uncult_order_Rhodospirillales	Bacteria;Proteobacteria;Alphaproteobacteria;Rhodospirillales	2	1	2	2	0	0	1	3	0	0	1	0	0	0	0	0	0	1	0	0	0	1	0	0	0	0	0	0	0	0	0	1	0	0	0	1	0	0	0	2	8	0	0	3	0	0	0
OPU_434	uncult_family_Oscillospiraceae	Bacteria;Firmicutes;Clostridia;Eubacteriales;Oscillospiraceae	0	0	0	0	0	3	1	0	0	0	0	0	0	1	0	0	2	1	0	1	0	0	0	0	0	0	1	0	3	0	1	1	0	0	0	0	0	0	0	0	0	0	0	1	2	0	0
OPU_409	Intestinimonas_sp1	Bacteria;Firmicutes;Clostridia;Eubacteriales;Incertae sedis 124;Intestinimonas	1	2	1	0	0	0	0	0	0	0	0	0	0	0	0	0	1	0	0	0	0	0	0	0	0	0	1	0	0	0	1	0	1	0	0	0	0	0	0	1	0	0	0	1	2	0	0
OPU_603	uncult_family_Eggerthellaceae	Bacteria;Actinobacteria;Coriobacteriia;Eggerthellales;Eggerthellaceae	1	0	0	1	1	0	0	0	0	1	0	0	0	0	0	0	0	0	0	0	0	0	0	0	0	0	1	0	0	0	1	0	0	0	0	0	0	0	0	0	0	0	0	0	0	0	0
OPU_211	Sphingomonas_panni	Bacteria;Proteobacteria;Alphaproteobacteria;Sphingomonadales;Sphingomonadaceae;Sphingomonas	0	1	0	0	0	7	0	0	0	0	0	0	0	0	0	0	0	0	1	0	3	0	0	0	0	0	1	0	1	3	2	0	0	1	0	0	0	0	0	0	3	0	1	0	1	9	0
OPU_185	Brevundimonas_vesicularis	Bacteria;Proteobacteria;Alphaproteobacteria;Caulobacterales;Caulobacteraceae;Brevundimonas	0	2	0	0	0	8	1	0	0	0	0	0	0	0	0	0	0	0	0	0	0	0	1	0	0	0	6	0	0	2	0	0	1	1	0	0	0	0	0	0	12	0	2	0	0	3	0
OPU_370	uncult_family_Lachnospiraceae	Bacteria;Firmicutes;Clostridia;Eubacteriales;Lachnospiraceae	1	0	2	0	0	0	0	0	0	0	1	0	0	1	0	0	1	7	0	0	1	0	0	1	0	0	0	0	0	0	1	1	0	0	0	0	0	0	0	0	0	0	0	0	0	0	0
OPU_465	Ruminococcus_sp5	Bacteria;Firmicutes;Clostridia;Eubacteriales;Oscillospiraceae;Ruminococcus	0	1	1	2	0	0	0	0	0	1	0	0	0	0	0	0	0	0	0	0	0	0	0	0	0	0	0	0	0	0	2	0	0	0	0	1	0	0	0	0	0	0	0	6	0	0	0
OPU_489	uncult_family_Oscillospiraceae	Bacteria;Firmicutes;Clostridia;Eubacteriales;Oscillospiraceae	1	0	0	0	0	0	1	1	0	2	0	0	0	0	0	0	0	0	0	0	0	0	0	0	0	0	1	0	0	0	0	1	0	0	0	0	0	0	0	1	0	0	0	0	0	0	0
OPU_386	Eubacterium_sp2	Bacteria;Firmicutes;Clostridia;Eubacteriales;Eubacteriaceae;Eubacterium	0	0	0	0	0	0	0	0	0	1	0	0	0	0	0	0	1	1	0	2	1	2	0	0	1	1	0	2	0	0	0	0	0	0	0	0	0	0	0	0	0	1	0	1	0	0	0
OPU_438	uncult_family_Oscillospiraceae	Bacteria;Firmicutes;Clostridia;Eubacteriales;Oscillospiraceae	0	0	0	0	0	0	0	0	0	0	0	0	0	1	0	0	1	2	0	0	0	0	0	0	0	0	0	0	0	0	0	1	0	0	0	0	0	1	1	0	0	1	0	1	0	0	0
OPU_153	uncult_family_Nevskiaceae	Bacteria;Proteobacteria;Gammaproteobacteria;Nevskiales;Nevskiaceae	0	2	0	0	0	37	0	0	0	0	2	0	0	0	0	0	1	0	1	1	0	0	0	0	0	0	0	0	0	0	1	0	1	0	0	0	0	1	0	0	5	1	0	0	0	5	0
OPU_466	Ruminococcus_sp6	Bacteria;Firmicutes;Clostridia;Eubacteriales;Oscillospiraceae;Ruminococcus	0	1	0	0	0	0	0	0	0	0	0	0	0	1	0	0	0	1	0	1	1	0	0	0	0	0	0	0	0	0	0	2	0	1	0	0	0	0	0	0	0	9	0	2	1	0	0
OPU_417	Oscillibacter_sp2	Bacteria;Firmicutes;Clostridia;Eubacteriales;Oscillospiraceae;Oscillibacter	0	1	0	2	1	0	0	0	1	0	0	2	0	0	1	1	0	0	0	0	0	0	0	0	0	0	0	0	0	0	1	0	1	0	0	0	0	0	0	1	0	0	0	5	1	0	1
OPU_509	uncult_family_Oscillospiraceae	Bacteria;Firmicutes;Clostridia;Eubacteriales;Oscillospiraceae	0	1	0	0	0	0	0	0	1	0	0	0	0	0	0	1	1	0	0	0	0	0	0	0	0	1	0	0	1	0	0	0	0	2	0	0	0	0	0	0	0	0	1	1	0	0	1
OPU_117	Burkholderia_contaminans	Bacteria;Proteobacteria;Betaproteobacteria;Burkholderiales;Burkholderiaceae;Burkholderia	0	0	0	0	1	45	1	0	0	0	0	0	0	0	0	0	0	1	0	0	0	1	0	0	0	0	0	0	0	3	2	0	2	0	0	0	0	0	0	0	5	4	1	0	0	1	0
OPU_364	uncult_family_Lachnospiraceae	Bacteria;Firmicutes;Clostridia;Eubacteriales;Lachnospiraceae	0	0	0	0	0	0	0	0	0	0	0	0	0	0	0	0	0	0	0	0	0	0	0	0	0	0	0	0	0	0	1	1	1	0	0	0	0	0	0	0	0	0	0	0	0	0	3
OPU_502	Ruminococcus_sp26	Bacteria;Firmicutes;Clostridia;Eubacteriales;Oscillospiraceae;Ruminococcus	0	0	2	2	0	0	0	0	0	1	1	0	0	0	0	0	0	0	0	0	1	0	0	0	0	0	0	0	0	0	0	1	0	0	0	5	0	0	0	1	0	1	0	0	0	4	0
OPU_352	Roseburia_sp5	Bacteria;Firmicutes;Clostridia;Eubacteriales;Lachnospiraceae;Roseburia	0	0	0	0	0	0	0	0	0	0	0	3	1	0	0	0	1	1	0	0	2	0	0	0	0	0	0	0	0	0	1	0	0	0	0	0	0	0	0	0	0	0	0	4	0	0	0
OPU_155	Acidibacter_sp1	Bacteria;Proteobacteria;Gammaproteobacteria;Nevskiales;Nevskiaceae;Acidibacter	0	0	0	0	0	8	0	0	0	0	2	0	0	0	0	0	2	0	1	1	0	0	0	0	0	0	4	0	1	3	2	1	0	1	0	0	1	0	0	0	7	0	1	0	0	0	0
OPU_009	Paraprevotella_sp1	Bacteria;Bacteroidetes;Bacteroidia;Bacteroidales;Prevotellaceae;Paraprevotella	0	0	0	0	0	0	1	0	0	0	0	1	1	0	0	0	0	2	0	0	1	0	0	0	0	0	0	0	0	0	0	0	0	1	0	0	0	0	0	0	0	0	0	6	0	0	1
OPU_379	Clostridium_sp3	Bacteria;Firmicutes;Clostridia;Eubacteriales;Clostridiaceae;Clostridium	0	0	0	1	0	0	0	0	0	0	0	1	0	0	0	0	0	0	0	0	0	0	0	0	0	0	0	0	0	0	0	0	1	0	0	0	0	0	1	0	0	1	0	2	0	0	0
OPU_596	uncult_family_Desulfovibrionaceae	Bacteria;Proteobacteria;Deltaproteobacteria;Desulfovibrionales;Desulfovibrionaceae	1	0	0	2	0	0	0	0	0	0	1	0	0	0	0	0	0	0	0	1	0	2	0	0	1	1	0	0	1	0	0	0	0	0	0	0	0	1	0	0	1	0	0	0	0	0	0
OPU_305	Mucispirillum_sp1	Bacteria;Deferribacteres;Deferribacteres;Deferribacterales;Deferribacteraceae;Mucispirillum	0	0	0	0	0	0	1	3	0	0	1	0	1	0	0	0	0	1	0	0	1	0	0	0	1	0	1	0	0	0	0	0	0	0	0	1	1	0	0	0	0	0	0	1	0	0	0
OPU_573	uncult_family_Erysipelotrichaceae	Bacteria;Firmicutes;Erysipelotrichia;Erysipelotrichales;Erysipelotrichaceae	0	0	0	0	0	0	0	2	1	1	0	0	0	0	0	0	0	1	0	2	0	0	0	1	1	0	0	0	0	0	0	1	0	0	0	0	0	1	0	0	0	0	0	0	0	0	0
OPU_151	Luteibacter_anthropi	Bacteria;Proteobacteria;Gammaproteobacteria;Lysobacteriales;Rhodanobacteraceae;Luteibacter	0	0	0	0	0	6	0	0	0	0	0	0	0	0	0	0	1	0	0	0	0	2	0	0	0	0	3	0	1	2	3	0	1	1	0	0	0	0	0	0	14	0	0	0	0	7	0
OPU_085	Enhydrobacter_aerosaccus	Bacteria;Proteobacteria;Alphaproteobacteria;Rhodospirillales;Rhodospirillaceae;Enhydrobacter	1	0	0	0	0	2	0	0	0	0	1	0	0	0	0	0	0	0	0	0	0	0	0	0	0	0	4	0	0	2	1	0	0	3	0	1	0	1	0	0	1	0	0	0	0	2	0
OPU_222	Novosphingobium_sp2	Bacteria;Proteobacteria;Alphaproteobacteria;Sphingomonadales;Sphingomonadaceae;Novosphingobium	0	0	0	1	0	9	0	0	0	0	0	0	0	0	1	0	0	0	0	0	0	2	0	0	0	0	3	0	1	0	1	0	5	1	1	0	0	0	0	0	3	0	0	0	0	0	0
OPU_243	Helicobacter_sp3	Bacteria;Proteobacteria;Epsilonproteobacteria;Campylobacterales;Helicobacteraceae;Helicobacter	1	0	0	0	1	0	0	0	0	0	0	0	1	0	0	0	0	0	0	0	0	4	0	0	0	1	0	1	0	0	2	0	0	1	0	0	0	0	0	0	0	0	0	1	0	0	0
OPU_495	uncult_family_Oscillospiraceae	Bacteria;Firmicutes;Clostridia;Eubacteriales;Oscillospiraceae	0	2	1	0	0	0	0	0	0	0	0	0	0	0	0	0	0	7	1	0	0	0	0	0	0	0	0	0	0	0	0	0	0	1	0	0	0	0	1	0	0	0	0	1	0	0	0
OPU_598	Enterorhabdus_sp1	Bacteria;Actinobacteria;Coriobacteriia;Eggerthellales;Eggerthellaceae;Enterorhabdus	1	0	0	0	0	0	0	0	0	0	3	0	0	1	0	0	0	3	0	1	0	0	0	0	0	1	0	0	0	1	1	0	2	0	1	0	0	0	0	0	0	1	0	1	0	0	0
OPU_037	Alistipes_sp6	Bacteria;Bacteroidetes;Bacteroidia;Bacteroidales;Rikenellaceae;Alistipes	0	0	0	0	0	0	1	0	0	0	0	0	0	0	0	0	0	0	0	1	0	1	0	1	0	0	0	2	1	0	0	1	1	1	0	0	0	0	0	0	0	0	0	0	0	0	0
OPU_098	Hydrogenophaga_laconesensis	Bacteria;Proteobacteria;Betaproteobacteria;Burkholderiales;Comamonadaceae;Hydrogenophaga	0	1	1	0	0	3	0	0	0	0	0	0	0	0	0	1	0	0	1	0	0	0	0	0	0	0	2	0	1	1	1	0	2	0	0	0	1	0	0	0	1	1	0	0	1	0	0
OPU_421	Oscillibacter_sp6	Bacteria;Firmicutes;Clostridia;Eubacteriales;Oscillospiraceae;Oscillibacter	0	0	0	0	0	0	0	0	0	0	0	0	0	1	0	0	1	0	1	0	0	0	0	0	0	1	0	1	0	0	0	1	2	0	0	0	0	0	0	0	0	0	0	1	0	1	0
OPU_320	Frisingicoccus_sp1	Bacteria;Firmicutes;Clostridia;Unclassified Eubacteriales;Frisingicoccus	0	1	0	0	0	3	0	0	0	0	0	0	0	2	0	0	0	2	0	0	0	0	0	0	0	0	0	0	0	0	1	0	0	0	0	0	0	0	0	0	0	0	0	0	1	0	0
OPU_315	Coprococcus_sp1	Bacteria;Firmicutes;Clostridia;Eubacteriales;Lachnospiraceae;Coprococcus	0	0	0	0	0	0	0	0	0	0	0	0	0	0	0	0	0	0	3	0	0	2	1	0	0	0	0	0	0	0	0	0	0	0	0	0	0	0	0	0	0	0	0	0	1	0	3
OPU_047	Barnesiella_sp1	Bacteria;Bacteroidetes;Bacteroidia;Bacteroidales;Barnesiellaceae;Barnesiella	0	0	0	0	0	0	0	0	0	0	1	0	0	0	0	0	0	0	0	1	0	0	1	0	0	0	0	0	0	0	0	0	0	0	0	0	0	0	0	1	0	0	0	1	2	0	0
OPU_486	Acutalibacter_muris	Bacteria;Firmicutes;Clostridia;Eubacteriales;Oscillospiraceae;Acutalibacter	1	0	0	1	0	0	0	0	0	0	0	0	0	0	0	0	0	2	0	0	0	0	0	0	1	0	0	1	1	0	0	0	0	0	0	0	0	0	0	0	0	0	0	0	4	0	0
OPU_406	uncult_family_Oscillospiraceae	Bacteria;Firmicutes;Clostridia;Eubacteriales;Oscillospiraceae	0	1	0	0	0	0	0	0	0	0	0	0	0	0	0	1	0	1	0	1	0	0	0	0	0	0	0	0	0	0	1	0	0	0	0	0	0	0	0	0	0	0	0	1	0	0	0
OPU_382	Anaerofustis_sp1	Bacteria;Firmicutes;Clostridia;Eubacteriales;Eubacteriaceae;Anaerofustis	1	0	0	0	0	0	0	1	0	0	0	0	0	1	0	0	0	3	0	1	1	0	0	0	1	0	0	1	0	0	2	0	1	0	0	0	0	0	0	0	0	1	0	2	0	0	0
OPU_152	Nevskia_ramosa	Bacteria;Proteobacteria;Gammaproteobacteria;Nevskiales;Nevskiaceae;Nevskia	0	0	0	0	0	16	0	0	0	0	0	0	0	1	0	0	0	2	0	2	0	0	0	0	0	0	0	0	0	7	1	0	1	1	0	0	0	0	0	0	4	0	2	0	0	8	0
OPU_567	Mycoplasma_sp2	Bacteria;Tenericutes;Mollicutes;Mycoplasmatales;Mycoplasmataceae;Mycoplasma	0	0	0	0	0	4	0	0	0	4	10	0	0	0	0	1	0	1	0	0	1	0	0	0	0	0	0	0	0	0	1	0	0	0	0	0	0	0	0	0	0	0	0	0	0	0	0
OPU_157	Beijerinckia_fluminensis	Bacteria;Proteobacteria;Alphaproteobacteria;Rhizobiales;Beijerinckiaceae;Beijerinckia	0	1	0	1	0	6	0	0	0	0	2	0	0	1	0	0	0	0	1	0	0	0	0	0	0	0	0	0	0	0	0	0	0	0	0	1	0	0	0	0	7	0	0	0	0	1	0
OPU_242	Helicobacter_sp2	Bacteria;Proteobacteria;Epsilonproteobacteria;Campylobacterales;Helicobacteraceae;Helicobacter	0	0	1	0	0	0	4	2	0	1	0	0	0	0	0	0	0	6	0	3	0	0	0	0	5	0	1	0	0	0	0	0	0	5	0	0	0	0	0	0	0	0	0	1	0	0	0
OPU_063	Pseudomonas_canadensis	Bacteria;Proteobacteria;Gammaproteobacteria;Pseudomonadales;Pseudomonadaceae;Pseudomonas	0	0	0	0	0	0	1	0	0	0	0	0	0	0	0	0	0	0	0	1	0	0	0	0	1	0	2	0	0	3	0	0	0	3	0	0	0	0	0	0	3	0	2	0	0	3	0
OPU_429	Sporobacter_sp1	Bacteria;Firmicutes;Clostridia;Eubacteriales;Oscillospiraceae;Sporobacter	0	1	0	0	0	0	0	1	0	0	1	1	0	0	0	0	0	0	0	0	0	0	0	0	0	0	0	0	0	2	0	0	2	0	0	0	0	0	0	0	0	3	0	0	3	0	0
OPU_408	uncult_order_Thermoanaerobacterales	Bacteria;Firmicutes;Clostridia;Thermoanaerobacterales	1	0	0	0	0	0	0	1	0	0	0	0	1	1	0	0	0	0	0	0	0	0	0	0	0	2	0	0	0	0	0	0	0	1	1	0	0	1	1	0	0	0	0	0	0	0	0
OPU_371	uncult_family_Lachnospiraceae	Bacteria;Firmicutes;Clostridia;Eubacteriales;Lachnospiraceae	0	0	0	0	0	0	0	0	0	0	0	0	0	1	0	0	0	0	0	0	0	0	0	0	0	1	0	1	0	0	0	0	0	0	0	0	0	0	1	0	1	0	0	0	0	0	1
OPU_368	uncult_family_Lachnospiraceae	Bacteria;Firmicutes;Clostridia;Eubacteriales;Lachnospiraceae	0	1	0	0	0	0	0	0	0	0	0	0	1	0	0	0	0	1	0	0	0	0	0	0	0	0	0	1	0	0	0	0	0	1	0	0	0	0	0	0	0	0	0	4	0	0	0
OPU_494	uncult_family_Oscillospiraceae	Bacteria;Firmicutes;Clostridia;Eubacteriales;Oscillospiraceae	0	0	1	0	0	0	0	0	0	1	0	0	0	1	0	1	0	1	0	1	0	0	0	0	0	0	0	0	0	0	0	0	0	0	0	0	0	0	0	0	0	0	0	0	0	0	1
OPU_444	uncult_family_Oscillospiraceae	Bacteria;Firmicutes;Clostridia;Eubacteriales;Oscillospiraceae	0	0	0	1	0	0	0	0	0	0	0	0	0	0	0	0	2	0	0	0	0	0	0	0	0	0	0	0	0	0	0	1	0	0	0	0	0	0	0	1	0	0	0	1	0	0	1
OPU_451	Acetanaerobacterium_sp2	Bacteria;Firmicutes;Clostridia;Eubacteriales;Oscillospiraceae;Acetanaerobacterium	0	0	0	0	0	0	0	0	0	0	0	0	0	1	1	0	0	0	0	0	1	1	0	0	0	1	0	0	0	0	0	0	0	0	0	0	0	0	0	1	0	0	0	1	0	0	0
OPU_136	Methyloversatilis_discipulorum	Bacteria;Proteobacteria;Betaproteobacteria;Rhodocyclales;Rhodocyclaceae;Methyloversatilis	0	0	0	0	0	0	0	0	0	2	1	0	0	0	0	0	0	0	2	0	0	0	1	0	0	0	3	0	0	0	0	0	2	0	0	0	0	1	0	0	0	3	2	0	0	0	0
OPU_086	Halomonas_titanicae	Bacteria;Proteobacteria;Gammaproteobacteria;Oceanospirillales;Halomonadaceae;Halomonas	0	1	0	0	0	1	1	0	0	0	0	0	0	0	1	0	0	0	1	0	0	0	1	0	0	0	3	0	0	3	0	1	0	0	0	0	0	0	0	0	1	0	0	0	0	2	0
OPU_366	uncult_family_Lachnospiraceae	Bacteria;Firmicutes;Clostridia;Eubacteriales;Lachnospiraceae	0	0	0	0	0	0	0	0	0	1	0	0	1	0	0	0	1	0	0	0	0	1	0	0	0	1	0	0	0	0	0	0	0	0	0	0	0	0	0	0	0	0	0	0	0	0	0
OPU_119	Herbaspirillum_huttiense_subsp_huttiense	Bacteria;Proteobacteria;Betaproteobacteria;Burkholderiales;Oxalobacteraceae;Herbaspirillum	0	0	0	0	0	5	1	0	0	0	0	0	0	0	0	0	0	0	0	1	0	0	0	0	0	0	0	0	0	7	3	0	0	1	1	0	0	0	0	0	2	0	0	0	0	0	1
OPU_538	Desulfonispora_sp1	Bacteria;Firmicutes;Clostridia;Eubacteriales;Peptococcaceae;Desulfonispora	0	0	0	0	0	0	0	0	0	0	0	4	0	0	0	0	4	0	0	0	0	0	0	0	0	0	0	0	0	1	0	0	0	1	0	0	0	0	1	0	0	0	0	1	0	0	0
OPU_481	Ruminococcus_sp21	Bacteria;Firmicutes;Clostridia;Eubacteriales;Oscillospiraceae;Ruminococcus	0	0	0	0	0	0	0	0	0	0	0	0	0	0	0	0	0	1	0	0	0	0	0	0	0	0	0	2	0	1	1	0	1	0	0	0	0	0	0	0	0	0	0	4	0	0	0
OPU_323	uncult_family_Lachnospiraceae	Bacteria;Firmicutes;Clostridia;Eubacteriales;Lachnospiraceae	0	0	0	0	0	0	0	0	0	0	0	0	0	1	0	0	1	0	0	0	0	0	0	0	0	0	0	0	1	0	0	0	0	0	0	0	0	0	0	0	0	0	0	3	0	0	0
OPU_446	uncult_family_Oscillospiraceae	Bacteria;Firmicutes;Clostridia;Eubacteriales;Oscillospiraceae	0	0	0	0	0	0	0	0	1	0	1	0	1	0	0	0	0	1	0	0	0	0	0	0	0	0	0	1	0	0	2	1	1	0	1	0	0	0	0	0	3	0	0	0	0	0	0
OPU_350	Roseburia_sp3	Bacteria;Firmicutes;Clostridia;Eubacteriales;Lachnospiraceae;Roseburia	0	1	1	0	0	0	0	0	0	0	0	0	0	1	0	0	0	0	0	0	0	0	0	0	0	2	0	0	0	0	1	0	0	0	0	1	0	0	0	0	0	0	0	2	0	0	0
OPU_576	uncult_family_Erysipelotrichaceae	Bacteria;Firmicutes;Erysipelotrichia;Erysipelotrichales;Erysipelotrichaceae	0	0	0	0	0	0	0	0	0	0	0	0	0	0	0	0	2	0	0	2	0	1	0	0	0	0	0	0	0	0	0	0	0	1	0	0	0	0	0	0	0	0	0	0	0	0	0
OPU_080	Acinetobacter_Haemolyticus	Bacteria;Proteobacteria;Gammaproteobacteria;Pseudomonadales;Moraxellaceae;Acinetobacter	0	0	0	0	0	3	1	0	0	0	0	0	0	0	0	0	0	0	0	0	0	1	0	0	0	0	0	0	1	7	1	0	0	1	0	0	0	0	0	0	0	0	1	0	0	9	0
OPU_134	Zoogloea_caeni	Bacteria;Proteobacteria;Betaproteobacteria;Rhodocyclales;Zoogloeaceae;Zoogloea	0	0	0	0	0	0	0	0	0	0	0	0	0	0	0	0	0	0	4	0	0	0	0	0	0	0	0	0	1	0	0	1	3	0	0	0	0	1	0	0	0	2	0	0	0	0	0
OPU_554	Aerococcus_urinaeequi	Bacteria;Firmicutes;Bacilli;Lactobacillales;Aerococcaceae;Aerococcus	0	1	0	0	0	6	0	0	0	0	0	0	0	0	0	0	0	1	0	0	0	0	0	0	0	0	0	0	0	0	0	0	0	1	0	0	0	0	0	0	0	1	1	0	0	0	0
OPU_181	Bosea_massiliensis	Bacteria;Proteobacteria;Alphaproteobacteria;Rhizobiales;Bradyrhizobiaceae;Bosea	0	0	0	0	0	1	0	0	0	0	0	0	0	0	0	0	0	0	0	0	0	0	0	0	0	0	0	0	0	1	0	0	0	1	0	0	0	0	0	0	1	0	0	0	0	2	0
OPU_579	uncult_family_Erysipelotrichaceae	Bacteria;Firmicutes;Erysipelotrichia;Erysipelotrichales;Erysipelotrichaceae	2	0	0	0	0	0	0	0	0	0	0	0	0	0	0	0	0	0	0	0	0	0	1	0	0	0	0	0	1	0	0	0	0	0	0	0	0	0	0	0	0	0	0	0	1	0	0
OPU_344	uncult_family_Lachnospiraceae	Bacteria;Firmicutes;Clostridia;Eubacteriales;Lachnospiraceae	0	0	0	0	0	0	0	0	0	0	0	0	0	0	0	0	3	0	0	0	0	0	0	0	0	0	0	0	1	0	0	0	0	0	0	0	0	0	0	0	0	0	1	1	1	0	0
OPU_135	uncult_family_Betaproteobacteriales	Bacteria;Proteobacteria;Gammaproteobacteria;Betaproteobacteriales;B1-7BS	0	0	0	0	0	9	0	0	0	0	0	0	0	1	0	0	1	0	1	0	0	0	0	0	0	0	0	0	0	7	0	0	5	0	0	0	0	0	0	0	17	0	0	0	0	14	0
OPU_174	Methylobacterium_sp1	Bacteria;Proteobacteria;Alphaproteobacteria;Rhizobiales;Methylobacteriaceae;Methylobacterium	0	5	2	0	0	0	0	0	1	0	0	0	0	0	1	1	8	0	2	0	0	0	1	0	0	0	5	0	0	2	0	0	0	0	0	0	0	0	0	0	6	0	0	0	0	0	0
OPU_104	Aquabacterium_parvum	Bacteria;Proteobacteria;Betaproteobacteria;Unclassified Burkholderiales;Aquabacterium	0	0	1	0	0	11	0	0	0	0	0	0	0	0	0	0	0	0	1	1	0	0	0	0	0	0	5	0	0	2	0	0	0	0	0	0	0	0	0	0	4	0	2	0	0	0	1
OPU_449	Acetanaerobacterium_sp1	Bacteria;Firmicutes;Clostridia;Eubacteriales;Oscillospiraceae;Acetanaerobacterium	0	0	0	0	0	0	1	0	1	0	0	0	0	1	0	0	0	0	0	0	0	0	0	0	0	0	0	0	0	0	0	0	0	0	0	0	0	0	0	0	0	0	0	1	0	0	0
OPU_246	uncult_family_Puniceicoccaceae	Bacteria;Verrucomicrobia;Verrucomicrobiae;Opitutales;Puniceicoccaceae	0	0	0	0	0	0	0	1	0	0	0	0	0	0	0	0	0	0	0	0	0	0	0	0	0	1	0	0	0	0	0	0	0	0	0	0	0	0	0	0	0	0	0	0	0	0	0
OPU_523	Staphylococcus_warneri	Bacteria;Firmicutes;Bacilli;Bacillales;Staphylococcaceae;Staphylococcus	0	0	0	0	0	1	0	0	0	0	1	0	1	0	0	0	0	0	1	0	0	3	0	0	0	0	0	0	0	0	1	0	1	1	0	0	0	0	0	0	1	0	0	0	0	1	0
OPU_232	Desulfovibrio_sp4	Bacteria;Proteobacteria;Deltaproteobacteria;Desulfovibrionales;Desulfovibrionaceae;Desulfovibrio	0	0	0	0	0	0	0	1	0	0	0	0	1	0	0	0	1	0	0	0	0	0	0	0	0	0	0	0	0	0	0	0	0	0	0	0	0	2	0	0	0	0	0	1	0	0	0
OPU_403	uncult_family_Oscillospiraceae	Bacteria;Firmicutes;Clostridia;Eubacteriales;Oscillospiraceae	0	0	0	0	0	0	0	0	0	0	0	0	0	0	0	0	0	0	0	0	0	0	0	0	0	0	0	0	0	0	0	0	0	0	0	0	0	2	0	0	0	0	0	0	3	0	0
OPU_453	uncult_family_Oscillospiraceae	Bacteria;Firmicutes;Clostridia;Eubacteriales;Oscillospiraceae	0	0	0	0	0	0	1	0	0	0	0	0	0	0	0	0	0	0	1	1	0	0	0	0	0	0	0	0	0	0	0	0	0	0	0	0	1	0	0	0	0	0	0	0	0	0	0
OPU_404	uncult_family_Oscillospiraceae	Bacteria;Firmicutes;Clostridia;Eubacteriales;Oscillospiraceae	0	0	0	0	0	0	0	0	0	0	0	0	0	23	0	0	0	1	0	0	0	0	0	0	0	0	0	0	0	0	0	0	0	1	0	0	0	0	0	0	0	0	0	4	0	0	0
OPU_482	Ruminococcus_sp22	Bacteria;Firmicutes;Clostridia;Eubacteriales;Oscillospiraceae;Ruminococcus	0	0	0	0	0	0	0	0	0	1	0	0	0	0	0	0	0	0	0	0	0	0	0	0	0	0	0	0	0	0	0	0	0	0	1	4	0	0	0	0	0	0	0	0	0	0	2
OPU_321	Coprococcus_sp2	Bacteria;Firmicutes;Clostridia;Unclassified Eubacteriales;Frisingicoccus	0	0	0	0	1	0	0	0	0	0	0	0	0	1	0	0	0	0	0	0	0	0	0	0	0	1	0	0	0	0	0	0	0	0	0	0	2	0	0	0	0	1	0	0	0	0	0
OPU_054	Enterobacter_hormaechei_susp_hormaechei	Bacteria;Proteobacteria;Gammaproteobacteria;Enterobacteriales;Enterobacteriaceae;Enterobacter	0	1	0	0	0	0	0	1	0	0	0	0	0	0	0	0	0	0	0	0	0	1	0	0	1	0	1	0	0	1	0	0	0	0	0	0	0	0	0	0	0	0	2	0	0	0	0
OPU_069	Pseudomonas_sp3	Bacteria;Proteobacteria;Gammaproteobacteria;Pseudomonadales;Pseudomonadaceae;Pseudomonas	0	0	0	0	0	2	0	0	0	0	0	0	0	0	0	0	0	0	0	0	0	0	0	0	0	0	1	0	0	1	0	1	0	1	1	0	0	0	0	0	2	0	1	0	0	2	0
OPU_590	uncult_family_Oxalobacteraceae	Bacteria;Proteobacteria;Betaproteobacteria;Burkholderiales;Oxalobacteraceae	1	0	0	0	1	0	0	0	0	0	0	0	0	0	0	0	0	1	0	0	0	0	0	0	0	0	0	0	0	0	0	0	0	0	0	0	0	0	0	0	0	0	0	0	0	0	0
OPU_311	Eubacterium_sp5	Bacteria;Firmicutes;Clostridia;Eubacteriales;Eubacteriaceae;Eubacterium	1	0	0	1	0	0	0	0	0	1	0	0	0	0	0	0	0	0	0	0	0	0	0	0	0	1	0	0	0	0	0	0	0	0	0	0	0	0	0	0	0	0	0	0	0	0	0
OPU_190	Caulobacter_sp1	Bacteria;Proteobacteria;Alphaproteobacteria;Caulobacterales;Caulobacteraceae;Caulobacter	0	1	0	0	0	1	0	0	0	0	0	1	0	0	0	0	0	0	1	0	0	0	0	0	0	0	1	0	0	2	1	0	0	1	0	0	0	0	0	0	4	0	0	0	0	0	1
OPU_390	uncult_family_Family_XIII	Bacteria;Firmicutes;Clostridia;Eubacteriales;Family XIII;[Eubacterium] brachy group	0	0	0	0	0	0	1	1	0	0	0	0	0	0	0	0	0	0	0	0	0	0	1	0	0	0	0	0	0	0	0	0	0	0	0	1	0	0	0	0	0	1	0	0	0	0	0
OPU_212	Sphingomonas_hankookensis	Bacteria;Proteobacteria;Alphaproteobacteria;Sphingomonadales;Sphingomonadaceae;Sphingomonas	0	0	0	0	0	2	0	0	0	0	0	0	0	0	0	0	0	0	0	0	0	0	0	0	0	0	1	0	0	1	0	0	0	0	0	0	0	0	0	0	4	0	0	0	0	4	0
OPU_524	Staphylococcus_hominis_subsp_novobiosepticus	Bacteria;Firmicutes;Bacilli;Bacillales;Staphylococcaceae;Staphylococcus	0	0	0	0	0	6	0	0	0	0	0	0	0	0	0	0	0	1	0	0	0	1	0	0	0	0	1	0	0	2	1	0	0	0	0	0	0	0	0	0	2	0	0	0	0	5	0
OPU_551	Enterococcus_sp1	Bacteria;Firmicutes;Bacilli;Lactobacillales;Enterococcaceae;Enterococcus	0	0	0	0	0	0	0	0	0	0	0	0	0	0	0	0	0	0	0	0	0	0	0	0	0	0	0	0	0	0	0	0	0	0	0	0	0	0	0	0	0	0	0	0	0	0	0
OPU_079	Acinetobacter_indicus	Bacteria;Proteobacteria;Gammaproteobacteria;Pseudomonadales;Moraxellaceae;Acinetobacter	0	0	0	0	0	4	0	0	0	0	0	0	0	0	0	0	0	1	0	0	0	1	0	0	0	0	2	0	0	0	2	0	0	0	0	0	0	0	0	0	1	0	0	0	0	2	0
OPU_216	Sphingomonas_ginsenosidimutans	Bacteria;Proteobacteria;Alphaproteobacteria;Sphingomonadales;Sphingomonadaceae;Sphingomonas	0	0	0	0	0	0	0	0	0	0	1	0	0	0	0	0	0	2	0	1	0	0	0	0	0	0	0	0	0	1	1	0	0	0	0	0	0	0	0	0	0	0	0	0	0	0	0
OPU_490	uncult_family_Oscillospiraceae	Bacteria;Firmicutes;Clostridia;Eubacteriales;Oscillospiraceae	0	0	0	0	0	0	0	0	0	0	0	0	0	0	0	0	0	0	0	0	0	0	0	0	0	0	0	0	0	0	0	0	0	0	0	0	0	0	0	0	0	2	0	0	0	0	0
OPU_297	Olsenella_sp1	Bacteria;Actinobacteria;Coriobacteriia;Coriobacteriales;Atopobiaceae;Olsenella	0	0	0	0	1	0	0	0	1	0	1	0	0	0	0	0	0	0	0	0	0	0	0	0	0	0	0	0	0	0	0	0	3	0	0	0	0	0	0	0	0	0	0	0	0	0	0
OPU_239	Campylobacter_sp1	Bacteria;Proteobacteria;Epsilonproteobacteria;Campylobacterales;Campylobacteraceae;Campylobacter	0	0	0	0	0	0	1	0	0	0	0	0	1	0	0	0	0	0	0	0	0	0	0	0	0	0	0	0	0	0	0	0	0	0	0	0	0	0	0	0	0	0	0	0	0	0	0
OPU_618	Alistipes_sp10	Bacteria;Bacteroidetes;Bacteroidia;Bacteroidales;Rikenellaceae;Alistipes	0	0	0	0	0	0	0	0	0	1	0	1	0	0	0	0	0	0	0	0	0	1	0	0	0	0	0	1	0	0	0	0	0	0	0	0	0	1	0	2	0	0	0	1	1	0	0
OPU_399	uncult_order_Eubacteriales	Bacteria;Firmicutes;Clostridia;Eubacteriales;Eubacteriales vadinBB60 group	0	2	1	0	0	0	0	0	0	0	0	0	0	0	0	0	1	1	0	1	0	0	0	0	0	0	0	0	0	0	0	0	0	0	0	0	0	2	0	0	0	0	0	0	0	0	0
OPU_100	Palomonas_aquatica	Bacteria;Proteobacteria;Betaproteobacteria;Burkholderiales;Comamonadaceae;Pelomonas	0	0	0	0	0	2	0	0	1	0	0	0	0	0	0	0	1	0	1	0	0	0	0	0	0	0	0	0	0	2	0	0	0	0	0	0	0	0	0	0	0	0	0	0	0	1	0
OPU_038	Alistipes_sp7	Bacteria;Bacteroidetes;Bacteroidia;Bacteroidales;Rikenellaceae;Alistipes	0	0	0	1	0	0	0	0	1	3	0	0	0	0	0	0	0	0	0	0	0	0	0	0	0	1	0	0	0	0	0	0	0	0	0	0	0	0	0	0	0	0	0	1	0	0	0
OPU_084	Acinetobacter_lwoffii	Bacteria;Proteobacteria;Gammaproteobacteria;Pseudomonadales;Moraxellaceae;Acinetobacter	0	0	0	0	0	0	0	0	0	1	0	0	1	0	0	0	0	0	0	0	0	0	0	0	0	0	1	0	0	0	0	0	0	0	0	0	0	0	0	0	0	0	1	0	0	0	0
OPU_516	Bacillus_sp1	Bacteria;Firmicutes;Bacilli;Bacillales;Bacillaceae;Bacillus	0	0	0	0	0	0	0	0	0	0	0	0	0	0	0	0	0	0	0	0	0	0	0	0	0	0	0	0	0	0	0	0	0	0	0	0	0	0	0	0	0	0	0	0	0	0	0
OPU_227	uncult_order_Rickettsiales	Bacteria;Proteobacteria;Alphaproteobacteria;Rickettsiales	0	0	0	0	0	0	0	1	0	0	0	0	0	3	0	0	0	0	0	0	0	0	0	0	1	0	0	0	0	0	0	0	0	1	0	0	0	0	0	0	1	1	0	0	0	0	0
OPU_234	Desulfovibrio_sp5	Bacteria;Proteobacteria;Deltaproteobacteria;Desulfovibrionales;Desulfovibrionaceae;Desulfovibrio	0	0	0	0	0	0	0	0	0	0	0	0	0	0	1	0	0	0	0	0	0	0	0	0	0	0	0	1	0	0	0	0	0	1	0	0	0	0	0	0	0	0	0	1	0	0	0
OPU_099	Hydrogenophaga_palleronii	Bacteria;Proteobacteria;Betaproteobacteria;Burkholderiales;Comamonadaceae;Hydrogenophaga	0	1	0	0	0	2	0	0	0	0	0	0	0	0	0	0	0	0	1	0	0	0	0	0	0	0	1	0	0	0	0	0	0	0	0	0	0	0	0	0	0	0	0	0	0	0	0
OPU_106	Rhizobacter_profundi	Bacteria;Proteobacteria;Gammaproteobacteria;Pseudomonadales;Pseudomonadaceae;Rhizobacter	0	0	0	0	0	1	0	0	0	0	0	0	0	0	0	0	0	0	0	0	0	1	0	0	0	0	2	0	0	1	1	0	3	0	0	0	0	0	0	0	1	0	0	0	0	3	0
OPU_593	Acidisphaera_sp1	Bacteria;Proteobacteria;Alphaproteobacteria;Rhodospirillales;Acetobacteraceae;Acidisphaera	0	0	0	0	0	3	0	0	0	0	1	0	0	0	0	0	0	0	0	0	0	0	0	0	0	0	0	0	0	1	0	0	0	1	0	0	0	0	0	0	1	0	1	0	0	1	0
OPU_342	uncult_family_Lachnospiraceae	Bacteria;Firmicutes;Clostridia;Eubacteriales;Lachnospiraceae	0	0	0	0	0	0	0	0	1	0	0	0	0	1	0	1	0	0	0	0	0	0	0	0	0	0	0	0	0	0	0	0	0	0	0	0	0	0	0	0	0	0	0	0	0	0	0
OPU_555	Globicatella_sp1	Bacteria;Firmicutes;Bacilli;Lactobacillales;Aerococcaceae;Globicatella	0	0	0	0	0	0	0	0	0	0	0	0	0	0	0	0	0	0	4	0	0	0	0	0	0	0	0	0	1	0	0	0	0	0	0	0	0	0	0	0	0	0	0	0	0	0	0
OPU_515	Bacillus_frigoritolerans	Bacteria;Firmicutes;Bacilli;Bacillales;Bacillaceae;Bacillus	0	0	0	0	0	0	0	0	0	0	0	0	0	0	0	0	0	0	0	0	0	0	0	0	0	0	0	0	0	0	0	0	0	0	0	0	0	0	0	0	0	0	0	0	0	0	0
OPU_171	Rhodoplanes_sp1	Bacteria;Proteobacteria;Alphaproteobacteria;Rhizobiales;Hyphomicrobiaceae;Rhodoplanes	0	0	0	0	0	13	0	0	0	0	0	0	0	1	0	0	1	0	1	0	0	0	0	0	0	0	0	0	0	3	0	0	0	0	0	0	0	0	0	0	2	0	0	0	0	0	0
OPU_248	uncult_family_Phycisphaeraceae	Bacteria;Planctomycetes;Phycisphaerae;Phycisphaerales;Phycisphaeraceae;SM1A02	0	0	0	0	0	5	0	0	0	0	0	0	0	0	0	0	0	0	0	0	0	0	0	0	0	0	2	0	0	3	0	0	0	0	0	0	0	0	0	0	4	0	1	0	0	6	0
OPU_057	Obesumbacterium_proteus	Bacteria;Proteobacteria;Gammaproteobacteria;Enterobacteriales;Hafniaceae;Obesumbacterium	0	0	0	0	0	0	0	0	0	0	0	0	0	0	0	0	0	0	0	5	0	0	0	0	0	0	0	0	0	0	0	0	0	0	0	0	0	0	0	0	0	0	0	0	0	1	0
OPU_189	Brevundimonas_diminuta	Bacteria;Proteobacteria;Alphaproteobacteria;Caulobacterales;Caulobacteraceae;Brevundimonas	0	0	0	0	0	1	0	0	0	0	0	0	0	0	0	0	1	0	0	0	0	0	0	0	0	0	0	0	1	0	1	0	0	1	0	0	0	0	0	0	2	0	0	0	0	0	0
OPU_280	Gordonia_polyisoprenivorans	Bacteria;Actinobacteria;Actinobacteria;Actinomycetales;Corynebacterineae;Nocardiaceae;Gordonia	0	0	0	0	0	3	0	0	0	0	0	0	0	0	0	0	0	0	1	0	0	0	0	0	0	0	1	0	0	5	0	0	1	0	0	0	0	0	0	0	2	0	0	0	0	0	0
OPU_550	Enterococcus_gallinarum	Bacteria;Firmicutes;Bacilli;Lactobacillales;Enterococcaceae;Enterococcus	0	0	0	0	0	5	0	0	0	0	0	0	0	0	0	0	0	0	1	1	0	0	0	0	0	0	0	0	0	0	0	0	0	1	0	0	0	0	0	0	0	2	1	0	0	1	0
OPU_468	Ruminococcus_sp8	Bacteria;Firmicutes;Clostridia;Eubacteriales;Oscillospiraceae;Ruminococcus	0	0	0	0	0	0	1	0	0	0	0	0	0	0	0	0	1	1	0	0	0	0	0	0	0	0	0	0	0	0	2	0	0	0	0	0	0	0	0	0	0	0	0	4	0	0	0
OPU_255	Treponema_sp7	Bacteria;Spirochaetes;Spirochaetia;Spirochaetales;Spirochaetaceae;Treponema	0	0	0	0	0	0	0	1	0	0	1	0	0	0	1	0	0	0	0	0	0	0	0	1	0	1	0	0	0	0	0	0	0	0	0	3	0	0	0	0	0	0	0	0	0	4	0
OPU_536	Desulfosporosinus_sp1	Bacteria;Firmicutes;Clostridia;Eubacteriales;Peptococcaceae;Desulfosporosinus	0	0	0	0	0	3	0	0	0	0	0	0	0	0	0	0	0	0	0	0	0	0	0	0	0	0	1	0	0	1	1	0	0	1	0	0	0	0	0	0	0	1	0	0	0	0	0
OPU_094	Curvibacter_fontanus	Bacteria;Proteobacteria;Betaproteobacteria;Burkholderiales;Comamonadaceae;Curvibacter	0	0	0	0	0	0	0	0	0	0	0	0	0	0	0	0	1	0	0	0	0	0	0	0	0	0	2	0	0	0	1	0	1	0	0	0	1	0	0	0	0	1	0	0	0	0	0
OPU_316	Acetivibrio_sp1	Bacteria;Firmicutes;Clostridia;Eubacteriales;Oscillospiraceae;Acetivibrio	0	0	0	0	0	0	0	0	0	0	0	0	0	0	0	0	0	0	0	0	0	0	1	0	0	0	0	0	0	0	0	0	0	0	0	0	0	0	0	0	0	21	0	0	0	0	0
OPU_492	uncult_family_Oscillospiraceae	Bacteria;Firmicutes;Clostridia;Eubacteriales;Oscillospiraceae	1	0	0	0	0	0	0	2	0	0	0	0	0	3	0	0	0	0	0	0	0	0	0	0	0	0	0	0	0	0	0	0	0	0	0	0	0	0	0	0	0	2	0	0	0	0	0
OPU_464	Ruminococcus_sp4	Bacteria;Firmicutes;Clostridia;Eubacteriales;Oscillospiraceae;Ruminococcus	0	0	0	2	0	0	0	0	0	0	0	0	0	0	0	0	0	0	0	0	0	0	0	0	0	0	0	0	0	0	0	0	0	0	0	0	0	0	0	0	0	0	0	8	0	0	0
OPU_018	Prevotella_sp2	Bacteria;Bacteroidetes;Bacteroidia;Bacteroidales;Prevotellaceae;Prevotella	0	0	0	1	0	0	0	0	0	0	0	0	0	0	0	0	0	0	0	1	0	0	0	0	0	0	0	0	0	0	0	0	0	0	0	0	0	0	0	0	0	0	0	0	0	0	0
OPU_132	Dechloromonas_sp1	Bacteria;Proteobacteria;Betaproteobacteria;Rhodocyclales;Azonexaceae;Dechloromonas	0	0	0	0	0	2	0	0	0	0	0	0	0	0	0	0	1	0	0	0	0	0	0	0	0	0	0	0	0	0	0	0	0	0	0	0	0	0	0	0	0	0	0	0	0	5	0
OPU_286	Cutibacterium_acnes	Bacteria;Actinobacteria;Actinobacteria;Actinomycetales;Propionibacterineae;Propionibacteriaceae;Cutibacterium	0	0	0	0	0	4	0	0	0	0	0	0	0	0	0	0	0	0	0	0	0	0	0	0	0	0	0	0	0	1	0	0	0	0	1	0	0	0	0	0	0	1	0	0	0	0	0
OPU_154	Sulfuricaulis_sp1	Bacteria;Proteobacteria;Gammaproteobacteria;Acidiferrobacterales;Acidiferrobacteraceae;Sulfuricaulis	0	0	0	0	0	5	0	0	0	0	0	0	0	0	0	0	0	0	0	0	0	0	0	0	0	0	0	0	0	2	0	0	1	0	0	0	0	0	0	0	2	0	0	0	0	2	0
OPU_090	Comamonas_thiooxydans	Bacteria;Proteobacteria;Betaproteobacteria;Burkholderiales;Comamonadaceae;Comamonas	0	0	0	0	0	3	0	0	0	0	0	0	0	0	0	0	0	0	1	0	0	0	0	0	0	0	0	0	0	2	1	0	0	0	0	0	0	0	0	0	0	0	0	0	0	1	0
OPU_322	Coprococcus_sp3	Bacteria;Firmicutes;Clostridia;Unclassified Eubacteriales;Frisingicoccus	0	0	0	0	0	0	0	0	0	0	0	0	0	0	0	0	1	0	0	0	0	0	0	0	0	0	0	0	0	0	0	0	0	0	0	0	0	0	0	0	0	0	0	1	0	0	0
OPU_138	Neisseria_subflava	Bacteria;Proteobacteria;Betaproteobacteria;Neisseriales;Neisseriaceae;Neisseria	0	0	0	0	0	0	0	0	0	1	0	0	0	0	0	0	0	0	0	0	0	1	0	0	0	0	0	0	0	0	0	0	0	0	0	0	0	0	0	0	2	1	1	0	0	3	1
OPU_519	Oceanobacillus_picturae	Bacteria;Firmicutes;Bacilli;Bacillales;Bacillaceae;Oceanobacillus	0	0	0	0	0	0	0	1	0	0	0	0	0	0	0	0	0	0	1	0	0	0	0	0	0	0	1	0	0	2	0	0	0	0	0	0	0	0	0	0	3	0	1	0	0	0	0
OPU_230	Desulfovibrio_sp2	Bacteria;Proteobacteria;Deltaproteobacteria;Desulfovibrionales;Desulfovibrionaceae;Desulfovibrio	1	0	0	0	0	0	0	0	0	0	0	0	1	0	0	0	0	0	0	0	1	0	0	0	0	0	0	0	0	0	0	0	0	0	1	0	0	0	0	0	0	0	0	0	0	0	0
OPU_184	Chenggangzhangella_methanolivorans	Bacteria;Proteobacteria;Alphaproteobacteria;Rhizobiales;Methylocystaceae;Chenggangzhangella	0	0	0	0	0	0	0	0	0	0	0	0	0	0	0	0	0	0	0	0	0	0	0	0	0	0	1	0	0	0	1	0	0	2	0	1	0	0	0	0	2	0	1	0	0	1	0
OPU_231	Desulfovibrio_sp3	Bacteria;Proteobacteria;Deltaproteobacteria;Desulfovibrionales;Desulfovibrionaceae;Desulfovibrio	0	0	1	0	0	0	1	0	0	1	0	0	0	0	0	0	0	0	0	0	0	0	0	0	0	0	0	0	1	0	0	0	0	0	0	0	0	0	0	1	0	0	0	0	0	0	0
OPU_042	Odoribacter_sp1	Bacteria;Bacteroidetes;Bacteroidia;Bacteroidales;Bacteroidales RF16 group	0	0	0	0	0	0	0	0	0	0	0	0	0	1	0	0	0	0	0	0	0	0	0	0	0	0	0	0	0	0	0	0	0	0	0	0	0	0	0	0	0	0	0	1	0	0	2
OPU_609	uncult_family_Lachnospiraceae	Bacteria;Firmicutes;Clostridia;Eubacteriales;Lachnospiraceae	0	0	0	3	0	0	0	0	0	0	0	0	0	0	1	0	0	0	0	0	0	0	0	0	0	0	0	0	0	0	0	0	0	0	0	0	0	0	0	0	1	2	0	0	0	0	0
OPU_441	Eubacterium_siraeum	Bacteria;Firmicutes;Clostridia;Eubacteriales;Eubacteriaceae;Eubacterium	0	0	0	0	0	0	1	0	0	0	0	0	0	0	0	0	0	0	0	1	0	0	0	0	0	0	0	0	0	0	0	0	0	1	0	8	0	0	0	0	0	0	0	0	0	0	0
OPU_214	Sphingomonas_aquatica	Bacteria;Proteobacteria;Alphaproteobacteria;Sphingomonadales;Sphingomonadaceae;Sphingomonas	0	0	0	0	0	0	0	0	0	0	0	0	0	0	0	0	0	0	0	0	0	0	1	0	0	0	1	0	0	2	0	0	0	0	0	0	0	0	0	0	3	0	0	0	0	4	0
OPU_569	Ureaplasma_sp1	Bacteria;Tenericutes;Mollicutes;Mycoplasmatales;Mycoplasmataceae;Ureaplasma	0	0	0	0	0	1	0	0	0	1	0	0	0	0	0	0	0	0	0	0	1	0	0	0	0	0	0	0	0	0	0	0	0	0	0	0	0	0	0	1	0	0	0	0	0	0	0
OPU_356	Falcatimonas_sp1	Bacteria;Firmicutes;Clostridia;Eubacteriales;Lachnospiraceae;Falcatimonas	0	0	2	0	0	0	0	0	0	0	0	0	0	0	0	0	0	0	0	0	2	0	0	0	0	0	0	0	0	0	0	0	0	0	0	0	0	0	0	0	0	0	0	0	0	0	0
OPU_470	Ruminococcus_sp10	Bacteria;Firmicutes;Clostridia;Eubacteriales;Oscillospiraceae;Ruminococcus	0	0	0	0	0	0	0	0	0	0	0	0	0	0	0	0	0	0	0	0	3	0	0	0	0	0	0	0	0	0	0	0	0	0	0	0	0	0	0	0	0	0	0	0	1	0	0
OPU_343	uncult_family_Lachnospiraceae	Bacteria;Firmicutes;Clostridia;Eubacteriales;Lachnospiraceae	0	0	0	0	1	0	0	2	0	0	0	0	0	0	0	0	0	0	0	0	0	0	0	0	0	0	0	0	0	0	0	0	0	0	0	0	0	0	0	0	0	0	0	0	1	0	0
OPU_607	uncult_family_Lachnospiraceae	Bacteria;Firmicutes;Clostridia;Eubacteriales;Lachnospiraceae	0	0	0	0	0	0	0	0	0	0	0	0	0	0	0	0	0	0	0	0	0	0	0	0	0	0	0	0	0	0	0	0	0	0	1	0	0	0	0	0	0	1	0	0	0	0	1
OPU_589	uncult_family_Sutterellaceae	Bacteria;Proteobacteria;Betaproteobacteria;Burkholderiales;Sutterellaceae	0	0	0	1	0	0	0	0	1	0	0	0	0	0	0	0	0	0	0	0	0	0	0	0	0	0	0	0	0	0	1	0	0	0	0	0	0	0	0	2	0	0	0	1	0	0	0
OPU_083	Acinetobacter_schindleri	Bacteria;Proteobacteria;Gammaproteobacteria;Pseudomonadales;Moraxellaceae;Acinetobacter	0	0	1	0	0	1	0	1	0	0	0	0	0	0	0	0	0	0	0	0	0	0	0	0	0	0	0	0	0	0	0	0	0	0	0	0	0	0	0	0	0	0	1	0	0	1	0
OPU_430	Sporobacter_sp2	Bacteria;Firmicutes;Clostridia;Eubacteriales;Oscillospiraceae;Sporobacter	0	0	0	0	0	0	0	0	0	0	0	0	0	0	0	0	0	0	0	0	0	0	0	0	0	0	0	0	0	0	0	0	0	0	0	0	0	0	0	0	0	1	0	0	0	0	0
OPU_074	Acinetobacter_junii	Bacteria;Proteobacteria;Gammaproteobacteria;Pseudomonadales;Moraxellaceae;Acinetobacter	0	0	0	0	0	0	0	0	0	0	0	0	0	0	0	0	0	0	1	0	0	0	1	0	0	0	0	0	0	0	0	0	0	0	0	0	0	0	0	0	0	0	0	0	0	0	0
OPU_093	Pseudorhodoferax_soli	Bacteria;Proteobacteria;Betaproteobacteria;Burkholderiales;Comamonadaceae;Pseudorhodoferax	0	0	0	0	0	12	0	0	0	1	0	0	0	0	0	0	0	0	1	0	0	0	0	0	0	0	0	0	0	0	0	0	0	0	0	0	0	0	0	0	1	0	0	0	0	1	0
OPU_208	Reyranella_sp2	Bacteria;Proteobacteria;Alphaproteobacteria;Rhodospirillales;Rhodospirillaceae;Reyranella	0	0	0	0	0	0	0	0	0	0	0	0	0	0	0	0	0	0	0	0	0	0	0	0	0	0	0	0	0	6	0	0	1	0	0	0	0	0	0	0	3	0	0	0	0	3	0
OPU_450	Acetanaerobacterium_elongatum	Bacteria;Firmicutes;Clostridia;Eubacteriales;Oscillospiraceae;Acetanaerobacterium	0	0	0	0	1	0	0	1	0	0	1	0	0	0	0	0	0	6	0	0	0	0	0	0	0	0	0	0	0	0	0	0	0	0	0	0	0	0	0	0	0	0	0	1	0	0	0
OPU_507	Eubacterium_coprostanoligenes	Bacteria;Firmicutes;Clostridia;Eubacteriales;Eubacteriaceae;Eubacterium	0	0	0	0	0	0	0	0	0	0	0	0	1	0	0	0	0	0	0	0	0	0	0	0	0	0	0	0	0	0	0	0	0	0	0	0	0	2	0	0	0	0	0	0	0	0	0
OPU_060	Haemophilus_parainfluenzae	Bacteria;Proteobacteria;Gammaproteobacteria;Pasteurellales;Pasteurellaceae;Haemophilus	0	0	0	0	0	0	0	0	0	0	0	0	0	0	0	0	0	0	0	0	0	1	0	0	0	0	1	0	0	0	0	0	0	0	0	0	0	0	0	0	2	0	0	0	0	0	0
OPU_553	Granulicatella_adiacens	Bacteria;Firmicutes;Bacilli;Lactobacillales;Carnobacteriaceae;Granulicatella	0	1	0	0	0	1	0	0	0	0	0	0	0	0	0	0	0	0	1	0	1	0	0	0	0	0	0	0	0	0	0	0	0	0	0	0	0	0	0	0	0	1	0	0	0	0	0
OPU_396	Christensenella_sp1	Bacteria;Firmicutes;Clostridia;Eubacteriales;Christensenellaceae;Christensenella	0	0	1	0	0	0	0	0	0	0	1	0	0	0	0	0	0	0	0	0	0	0	0	0	0	0	0	0	0	0	0	0	0	0	0	0	0	2	0	0	0	0	0	0	0	0	0
OPU_604	uncult_family_Eggerthellaceae	Bacteria;Actinobacteria;Coriobacteriia;Eggerthellales;Eggerthellaceae	0	0	0	0	0	0	0	0	0	0	0	0	0	0	0	0	0	0	0	0	0	0	0	0	0	0	0	0	0	0	2	0	0	1	0	0	0	0	1	0	0	0	0	0	0	0	0
OPU_176	Methylobacterium_radiotolerans	Bacteria;Proteobacteria;Alphaproteobacteria;Rhizobiales;Methylobacteriaceae;Methylobacterium	0	0	0	0	0	0	0	0	0	0	0	0	0	0	0	0	0	0	0	0	0	0	0	0	0	0	1	0	0	1	1	0	0	0	0	0	1	0	0	0	0	0	0	0	0	1	0
OPU_358	Clostridium_sp1	Bacteria;Firmicutes;Clostridia;Eubacteriales;Clostridiaceae;Clostridium	0	0	0	0	0	0	0	0	0	0	0	0	0	1	0	0	0	0	0	1	0	0	0	0	0	0	0	0	0	0	0	0	0	2	0	0	0	0	0	0	0	0	0	0	0	0	0
OPU_309	Eubacterium_sp3	Bacteria;Firmicutes;Clostridia;Eubacteriales;Eubacteriaceae;Eubacterium	0	0	0	0	0	0	0	0	0	0	0	0	0	0	0	0	0	1	0	0	0	0	0	0	0	0	0	0	0	0	0	0	0	0	0	0	0	0	0	0	0	0	0	1	0	0	0
OPU_564	Streptococcus_vestibularis	Bacteria;Firmicutes;Bacilli;Lactobacillales;Streptococcaceae;Streptococcus	1	0	0	0	0	0	0	0	0	0	0	0	0	0	0	0	0	0	0	0	0	0	0	0	0	0	1	0	0	0	0	0	1	0	0	0	0	0	0	1	0	0	0	0	0	0	0
OPU_247	Fimbriiglobus_sp1	Bacteria;Planctomycetes;Planctomycetia;Planctomycetales;Gemmataceae;Fimbriiglobus	0	1	0	1	0	0	0	0	0	0	0	0	0	0	0	0	0	0	0	0	0	0	0	0	0	1	1	0	0	0	0	0	0	0	0	0	0	0	0	0	0	1	0	0	0	1	0
OPU_053	Franconibacter_sp1	Bacteria;Proteobacteria;Gammaproteobacteria;Enterobacteriales;Enterobacteriaceae;Franconibacter	0	0	0	0	0	0	0	1	0	0	1	0	0	0	0	0	0	0	0	1	0	0	0	0	0	1	0	0	0	0	0	0	0	0	1	0	0	0	0	0	0	0	0	0	0	0	0
OPU_606	uncult_family_Lachnospiraceae	Bacteria;Firmicutes;Clostridia;Eubacteriales;Lachnospiraceae	0	0	0	0	1	0	0	0	0	0	0	0	1	0	0	0	0	0	0	0	0	0	0	0	0	0	0	0	0	0	0	0	0	0	0	0	0	0	0	0	0	0	0	0	0	0	0
OPU_568	uncult_family_Mycoplasmataceae	Bacteria;Tenericutes;Mollicutes;Mycoplasmatales;Mycoplasmataceae	0	0	0	0	0	0	0	0	0	1	0	0	0	0	0	0	0	0	0	0	0	0	0	0	0	0	0	0	0	0	0	0	0	0	0	0	0	0	0	1	0	0	0	0	0	0	0
OPU_144	Pseudomonas_hibiscicola	Bacteria;Proteobacteria;Gammaproteobacteria;Pseudomonadales;Pseudomonadaceae;Pseudomonas	0	0	0	0	0	1	0	0	0	0	0	0	0	0	0	0	0	0	0	0	0	0	0	0	0	0	1	0	0	1	0	0	0	0	0	0	0	0	0	0	0	0	0	0	0	1	0
OPU_318	Acetitomaculum_sp1	Bacteria;Firmicutes;Clostridia;Eubacteriales;Lachnospiraceae;Acetitomaculum	0	0	0	0	0	0	0	0	0	0	0	0	0	0	0	0	0	0	0	0	0	0	0	0	0	0	0	0	0	0	1	0	0	0	0	0	0	0	0	0	0	0	0	0	0	0	0
OPU_597	uncult_family_Desulfovibrionaceae	Bacteria;Proteobacteria;Deltaproteobacteria;Desulfovibrionales;Desulfovibrionaceae	0	0	0	0	0	0	0	0	0	0	0	0	0	1	0	0	0	0	0	0	1	0	2	0	0	0	0	0	0	0	0	0	0	0	0	0	0	0	0	0	0	0	0	0	0	0	0
OPU_130	Alcaligenes_faecalis_subsp_faecalis	Bacteria;Proteobacteria;Betaproteobacteria;Burkholderiales;Alcaligenaceae;Alcaligenes	0	0	0	0	0	0	0	0	0	0	0	0	0	0	0	0	0	0	1	0	0	0	0	0	0	0	7	0	0	0	0	0	0	0	0	0	0	0	0	0	4	0	0	0	0	1	0
OPU_508	Eubacterium_sp11	Bacteria;Firmicutes;Clostridia;Eubacteriales;Eubacteriaceae;Eubacterium	0	0	0	0	0	0	0	0	0	0	0	0	0	0	0	0	0	1	0	0	0	0	0	0	0	0	0	1	0	0	0	0	0	0	0	0	0	0	0	0	0	0	0	0	0	0	0
OPU_262	Deinococcus_gobiensis	Bacteria;Deinococcus-Thermus;Deinococci;Deinococcales;Deinococcaceae;Deinococcus	0	0	0	0	0	0	0	0	0	0	0	0	0	0	0	0	0	0	0	0	0	0	0	0	0	0	1	0	0	1	0	0	0	0	0	0	0	0	0	0	4	0	0	0	0	5	0
OPU_301	uncult_class_Blastocatellia	Bacteria;Acidobacteria;Blastocatellia	0	0	0	0	0	0	0	0	0	0	0	0	0	0	0	0	0	0	0	0	0	0	0	0	0	0	0	0	0	1	0	0	0	0	0	0	0	0	0	0	9	0	0	0	0	1	0
OPU_475	Ruminococcus_sp15	Bacteria;Firmicutes;Clostridia;Eubacteriales;Oscillospiraceae;Ruminococcus	0	0	0	0	0	0	0	0	0	0	0	0	0	0	0	0	1	0	0	0	0	0	0	0	0	0	0	0	0	0	0	1	0	0	0	0	0	0	0	0	0	0	0	1	0	0	0
OPU_235	uncult_family_Cystobacterineae	Bacteria;Proteobacteria;Deltaproteobacteria;Myxococcales;Cystobacterineae	0	0	0	0	0	3	0	0	0	0	0	0	0	0	0	0	0	0	0	0	0	0	0	0	0	0	0	0	0	0	0	0	1	0	0	0	0	0	0	0	1	0	0	0	0	0	0
OPU_259	Deinococcus_saudiensis	Bacteria;Deinococcus-Thermus;Deinococci;Deinococcales;Deinococcaceae;Deinococcus	0	0	0	0	0	2	0	0	0	0	0	0	0	0	0	0	0	0	0	0	0	0	0	0	0	0	0	0	0	2	0	0	0	0	0	0	0	0	0	0	0	0	0	0	0	3	0
OPU_169	Bradyrhizobium_neotropicale	Bacteria;Proteobacteria;Alphaproteobacteria;Rhizobiales;Bradyrhizobiaceae;Bradyrhizobium	0	0	0	0	0	3	0	0	0	0	0	0	0	0	0	0	0	0	0	0	0	0	0	0	1	0	0	0	0	0	0	0	0	0	0	0	0	0	0	0	2	0	0	0	1	2	0
OPU_389	Anaerovorax_sp1	Bacteria;Firmicutes;Clostridia;Eubacteriales;Incertae sedis 41;Anaerovorax	0	0	0	0	0	0	0	0	0	0	0	0	0	0	0	0	0	0	0	1	0	1	0	0	0	0	0	0	0	0	0	0	0	0	0	0	0	0	0	0	0	0	0	0	0	0	0
OPU_610	uncult_family_Lachnospiraceae	Bacteria;Firmicutes;Clostridia;Eubacteriales;Lachnospiraceae	0	0	0	0	0	0	0	0	1	0	0	0	0	0	0	0	1	0	0	0	0	0	0	0	0	0	0	0	0	0	0	0	0	0	0	2	0	0	0	0	0	0	0	0	0	0	0
OPU_107	Piscinibacter_defluvii	Bacteria;Proteobacteria;Betaproteobacteria;Unclassified Burkholderiales;Piscinibacter	0	0	0	0	0	0	0	0	0	0	0	0	0	0	0	0	0	0	0	0	0	0	0	0	0	0	0	0	0	3	0	0	0	0	0	0	0	0	0	0	0	0	0	0	0	1	0
OPU_075	Acinetobacter_guillouiae	Bacteria;Proteobacteria;Gammaproteobacteria;Pseudomonadales;Moraxellaceae;Acinetobacter	0	0	0	0	0	0	0	0	0	0	0	0	0	0	0	1	0	0	1	0	0	0	0	0	0	0	0	0	0	1	0	0	0	0	0	0	0	3	0	0	1	0	0	0	0	0	0
OPU_563	Streptococcus_parasanguinis	Bacteria;Firmicutes;Bacilli;Lactobacillales;Streptococcaceae;Streptococcus	0	0	0	0	0	0	0	0	0	0	0	0	0	0	0	0	0	0	1	0	0	1	0	0	0	0	2	0	0	0	0	0	0	0	0	0	0	0	0	0	0	0	1	0	0	0	0
OPU_133	Dechloromonas_agitata	Bacteria;Proteobacteria;Betaproteobacteria;Rhodocyclales;Azonexaceae;Dechloromonas	0	0	0	0	0	1	0	0	0	0	0	0	0	0	0	0	0	0	0	0	0	0	0	0	0	0	0	0	0	0	1	0	2	0	0	0	0	0	0	0	0	0	1	0	0	0	0
OPU_188	Brevundimonas_variabilis	Bacteria;Proteobacteria;Alphaproteobacteria;Caulobacterales;Caulobacteraceae;Brevundimonas	0	0	0	0	0	1	0	0	0	0	0	0	0	0	0	0	1	0	0	0	0	0	0	0	0	0	0	0	0	0	0	0	0	0	1	0	0	0	0	0	0	0	0	0	0	0	0
OPU_452	Acetanaerobacterium_sp3	Bacteria;Firmicutes;Clostridia;Eubacteriales;Oscillospiraceae;Acetanaerobacterium	0	0	0	0	0	0	0	0	0	0	0	0	0	0	0	0	0	1	0	0	0	0	0	0	0	0	0	0	0	0	0	0	0	0	1	0	0	0	0	1	0	0	0	0	0	0	0
OPU_611	uncult_family_Lachnospiraceae	Bacteria;Firmicutes;Clostridia;Eubacteriales;Lachnospiraceae	0	0	0	0	0	0	1	0	0	0	0	0	0	0	0	0	0	0	0	0	1	0	0	0	0	0	0	0	0	0	0	0	0	0	0	0	0	0	0	0	0	2	0	0	0	0	0
OPU_142	Neisseria_sicca	Bacteria;Proteobacteria;Betaproteobacteria;Neisseriales;Neisseriaceae;Neisseria	0	1	0	0	0	0	0	0	0	0	0	0	0	0	0	0	0	0	0	0	0	0	0	0	0	0	0	0	0	0	0	0	0	0	0	0	0	0	0	0	0	0	0	0	0	0	0
OPU_302	uncult_family_Endomicrobiaceae	Bacteria;Elusimicrobia;Endomicrobia;Endomicrobiales;Endomicrobiaceae	0	0	0	0	0	0	0	0	0	0	0	0	0	0	1	0	0	0	0	0	0	0	0	0	0	0	0	1	0	0	0	0	0	0	0	0	0	0	0	0	0	0	0	0	0	0	0
OPU_595	uncult_order_Rhodospirillales	Bacteria;Proteobacteria;Alphaproteobacteria;Rhodospirillales	0	0	0	0	0	0	0	0	0	0	0	0	0	0	0	0	0	0	0	1	0	0	0	0	0	0	0	0	0	0	0	0	0	0	0	0	0	0	0	0	0	0	0	0	0	0	0
OPU_447	Clostridium_sp7	Bacteria;Firmicutes;Clostridia;Eubacteriales;Clostridiaceae;Clostridium	0	0	0	0	0	0	0	0	0	0	0	0	0	0	0	0	0	0	0	0	0	0	0	0	0	0	1	0	0	0	0	0	0	0	0	0	0	0	0	0	0	0	0	0	0	0	0
OPU_121	Janthinobacterium_lividum	Bacteria;Proteobacteria;Betaproteobacteria;Burkholderiales;Oxalobacteraceae;Janthinobacterium	0	0	0	0	0	0	0	0	0	0	0	0	0	0	0	0	0	0	0	0	0	0	0	0	0	0	0	0	0	0	0	0	0	0	0	0	0	0	0	0	0	0	0	0	0	0	0
OPU_557	Streptococcus_infantis	Bacteria;Firmicutes;Bacilli;Lactobacillales;Streptococcaceae;Streptococcus	0	0	0	0	0	0	0	0	0	0	0	0	0	0	0	0	0	0	0	0	0	3	0	0	0	0	0	0	0	0	0	0	0	0	0	0	0	0	0	0	2	0	0	0	0	0	0
OPU_082	Acinetobacter_dispersus	Bacteria;Proteobacteria;Gammaproteobacteria;Pseudomonadales;Moraxellaceae;Acinetobacter	0	0	0	0	0	4	0	1	0	0	0	0	0	0	0	0	0	0	0	0	0	0	0	0	0	0	0	0	0	0	0	0	0	0	0	0	0	0	0	0	0	0	1	0	0	0	0
OPU_378	Clostridium_sp2	Bacteria;Firmicutes;Clostridia;Eubacteriales;Clostridiaceae;Clostridium	0	0	0	0	0	0	0	0	0	0	0	0	0	0	0	0	0	0	0	0	0	0	0	0	0	0	0	0	0	0	0	0	0	0	0	0	0	0	0	0	2	0	0	0	1	0	0
OPU_282	Dietzia_cercidiphylli	Bacteria;Actinobacteria;Actinobacteria;Actinomycetales;Corynebacterineae;Dietziaceae;Dietzia	0	0	0	0	0	0	0	0	0	0	0	0	0	0	0	0	0	0	0	0	0	0	0	0	0	0	0	0	0	1	0	0	1	0	0	0	0	0	0	0	4	0	0	0	0	0	0
OPU_266	Deinococcus_sp1	Bacteria;Deinococcus-Thermus;Deinococci;Deinococcales;Deinococcaceae;Deinococcus	0	0	0	0	0	0	0	0	0	0	0	0	0	0	0	0	0	0	0	0	0	0	0	0	0	0	2	0	0	2	0	0	0	0	0	0	0	0	0	0	2	0	0	0	0	1	0
OPU_109	Cupriavidus_gilardii	Bacteria;Proteobacteria;Betaproteobacteria;Burkholderiales;Burkholderiaceae;Cupriavidus	0	1	0	0	0	0	0	0	0	0	0	0	0	0	0	0	0	0	1	0	0	0	0	0	0	0	0	0	0	0	0	0	0	0	0	0	0	0	0	0	1	0	0	0	0	0	0
OPU_380	Clostridium_sp4	Bacteria;Firmicutes;Clostridia;Eubacteriales;Clostridiaceae;Clostridium	0	0	0	0	0	0	0	0	0	0	0	0	0	0	0	0	0	0	0	0	0	0	0	0	0	0	0	0	0	0	0	0	0	0	0	0	0	0	0	0	0	0	0	1	0	0	0
OPU_608	uncult_family_Lachnospiraceae	Bacteria;Firmicutes;Clostridia;Eubacteriales;Lachnospiraceae	0	0	0	0	0	0	0	0	0	0	0	0	0	0	1	0	1	0	0	0	0	0	0	0	1	0	0	0	0	0	0	0	0	0	0	0	0	0	0	0	0	0	0	0	0	0	0
OPU_089	Comamonas_aquatica	Bacteria;Proteobacteria;Betaproteobacteria;Burkholderiales;Comamonadaceae;Comamonas	0	0	0	0	0	0	0	0	0	0	0	0	0	0	0	0	0	0	0	0	0	0	0	0	0	0	0	0	0	0	0	0	1	0	0	0	0	0	0	0	0	0	0	0	0	2	0
OPU_612	Oribacterium_sinus	Bacteria;Firmicutes;Clostridia;Eubacteriales;Lachnospiraceae;Oribacterium	0	0	0	0	0	0	0	0	0	0	2	0	0	0	0	0	0	0	0	0	0	0	0	0	0	0	1	0	0	0	0	0	0	0	0	0	0	0	0	1	0	0	0	0	0	0	0
OPU_165	Phyllobacterium_myrsinacearum	Bacteria;Proteobacteria;Alphaproteobacteria;Rhizobiales;Phyllobacteriaceae;Phyllobacterium	0	0	0	0	0	0	0	0	0	0	1	0	0	0	0	0	0	0	0	0	0	0	0	0	0	0	0	0	0	0	0	0	0	0	0	0	0	0	0	0	0	0	0	0	0	0	0
OPU_272	Flavisolibacter_sp1	Bacteria;Bacteroidetes;Chitinophagia;Chitinophagales;Chitinophagaceae;Flavisolibacter	0	0	0	0	0	0	0	0	0	0	0	0	0	0	0	0	0	0	0	0	0	0	0	0	0	0	0	0	0	1	0	0	0	0	0	0	0	0	0	0	1	0	0	0	0	0	0
OPU_407	uncult_order_Thermoanaerobacterales	Bacteria;Firmicutes;Clostridia;Thermoanaerobacterales	0	0	0	0	0	0	1	0	0	0	0	1	0	0	0	0	0	0	0	0	0	0	0	0	0	0	0	0	0	0	0	0	0	0	0	0	0	0	0	0	0	0	0	0	0	0	0
OPU_360	Oribacterium_sp1	Bacteria;Firmicutes;Clostridia;Eubacteriales;Lachnospiraceae;Oribacterium	0	0	0	0	0	0	0	0	0	0	0	0	0	0	0	0	0	0	0	0	0	0	0	0	0	0	0	0	0	0	0	0	0	0	0	0	0	0	0	0	0	0	0	0	0	0	0
OPU_546	uncult_order_Eubacteriales	Bacteria;Firmicutes;Clostridia;Eubacteriales	0	0	0	0	0	0	0	0	0	0	0	0	0	0	0	0	0	0	0	0	0	0	0	0	0	0	0	0	0	0	0	0	0	0	0	0	0	1	0	0	0	0	0	0	0	0	0
OPU_163	Mesorhizobium_soli	Bacteria;Proteobacteria;Alphaproteobacteria;Rhizobiales;Phyllobacteriaceae;Mesorhizobium	0	0	0	0	0	1	0	0	0	0	0	0	0	0	0	0	0	0	0	0	0	0	0	0	0	0	0	0	0	0	0	0	0	0	0	0	0	0	0	0	1	0	1	0	0	0	0
OPU_194	Pedomicrobium_ferrugineum	Bacteria;Proteobacteria;Alphaproteobacteria;Rhizobiales;Hyphomicrobiaceae;Pedomicrobium	0	0	0	0	0	0	0	0	0	0	0	0	0	0	0	0	0	0	0	0	0	0	0	0	0	0	1	0	0	0	0	0	0	0	0	0	0	0	0	0	0	0	1	0	0	0	0
OPU_317	Acetivibrio_sp2	Bacteria;Firmicutes;Clostridia;Eubacteriales;Oscillospiraceae;Acetivibrio	1	0	0	0	0	0	0	0	1	0	0	0	0	0	0	0	0	0	0	0	0	0	0	0	0	0	0	0	0	0	0	0	0	0	0	0	0	0	0	0	0	0	0	0	0	0	0
OPU_218	Sphingobium_xenophagum	Bacteria;Proteobacteria;Alphaproteobacteria;Sphingomonadales;Sphingomonadaceae;Sphingobium	0	0	0	0	0	8	0	0	0	0	0	0	0	0	0	0	0	0	0	0	0	0	0	0	0	0	0	0	0	1	0	0	0	0	0	0	0	0	0	0	0	0	0	0	0	2	0
OPU_304	Fimbriimonas_sp1	Bacteria;Armatimonadetes;Fimbriimonadia;Fimbriimonadales;Fimbriimonadaceae;Fimbriimonas	0	0	0	0	0	0	0	0	0	0	0	0	0	0	0	0	0	0	0	0	0	0	0	0	0	0	0	0	0	0	0	0	0	0	0	0	0	0	0	0	4	0	0	0	0	1	0
OPU_532	Planomicrobium_chinense	Bacteria;Firmicutes;Bacilli;Bacillales;Planococcaceae;Planomicrobium	0	0	0	0	0	3	0	0	0	0	0	0	0	0	0	0	0	0	0	0	0	0	0	0	0	0	0	0	0	0	1	0	0	0	0	0	0	0	0	0	0	0	0	0	0	0	0
OPU_172	Methylobacterium_pseudosasae	Bacteria;Proteobacteria;Alphaproteobacteria;Rhizobiales;Methylobacteriaceae;Methylobacterium	0	0	0	0	0	6	0	0	0	0	0	0	0	0	0	0	1	0	0	0	0	0	0	0	0	0	1	0	0	0	0	0	0	0	0	0	0	0	0	0	0	0	0	0	0	0	0
OPU_613	uncult_family_Lachnospiraceae	Bacteria;Firmicutes;Clostridia;Eubacteriales;Lachnospiraceae	0	0	0	0	0	0	0	0	0	0	0	0	0	0	0	0	0	0	0	0	0	0	0	0	0	0	0	0	0	2	0	0	0	2	0	0	0	0	0	0	4	0	0	0	0	0	0
OPU_265	Deinococcus_xinjiangensis	Bacteria;Deinococcus-Thermus;Deinococci;Deinococcales;Deinococcaceae;Deinococcus	0	1	0	0	0	0	0	0	0	0	0	0	0	0	0	1	0	0	0	0	0	0	0	0	0	0	3	0	0	0	0	0	0	0	0	0	0	0	0	0	3	0	0	0	0	0	0
OPU_170	Afipia_broomeae	Bacteria;Proteobacteria;Alphaproteobacteria;Rhizobiales;Bradyrhizobiaceae;Afipia	0	0	0	0	0	5	0	0	0	0	0	0	0	0	0	0	0	0	0	1	0	0	0	0	0	0	0	0	0	0	0	0	0	0	0	0	0	0	0	0	0	0	0	0	0	0	0
OPU_204	Rhodopila_sp1	Bacteria;Proteobacteria;Alphaproteobacteria;Rhodospirillales;Acetobacteraceae;Rhodopila	0	0	0	0	0	3	0	0	0	0	0	0	0	0	0	0	0	0	0	0	0	0	0	0	0	0	0	0	0	0	0	0	0	0	0	0	0	0	0	0	0	0	0	0	0	0	0
OPU_240	Campylobacter_concisus	Bacteria;Proteobacteria;Epsilonproteobacteria;Campylobacterales;Campylobacteraceae;Campylobacter	0	0	0	0	0	0	0	0	0	0	1	0	0	0	0	0	0	0	0	0	0	0	0	0	0	0	0	0	0	0	0	0	0	0	0	0	0	0	0	0	0	0	0	0	0	0	0
OPU_115	Paraburkholderia_pallidirosea	Bacteria;Proteobacteria;Betaproteobacteria;Burkholderiales;Burkholderiaceae;Paraburkholderia	0	0	0	0	0	0	0	0	0	0	1	0	0	0	0	0	0	0	0	0	0	0	0	0	0	0	0	0	0	0	2	0	0	0	0	0	0	0	0	0	0	0	0	0	0	2	0
OPU_439	Butyricicoccus_sp1	Bacteria;Firmicutes;Clostridia;Eubacteriales;Clostridiaceae;Butyricicoccus	0	0	0	0	0	0	0	0	0	0	0	0	0	0	0	0	0	0	0	0	0	0	0	0	0	0	0	0	0	0	0	0	0	0	0	0	0	0	0	0	0	0	0	0	0	0	0
OPU_065	Pseudomonas_lundensis	Bacteria;Proteobacteria;Gammaproteobacteria;Pseudomonadales;Pseudomonadaceae;Pseudomonas	0	0	0	0	0	0	0	0	0	0	0	0	0	0	0	0	0	0	0	0	0	0	0	0	0	0	0	0	0	0	0	0	0	0	0	0	0	0	0	0	0	0	0	0	0	0	0
OPU_552	Carnobacterium_maltaromaticum	Bacteria;Firmicutes;Bacilli;Lactobacillales;Carnobacteriaceae;Carnobacterium	0	0	0	0	0	0	0	0	0	0	0	0	0	0	0	0	0	0	0	0	0	0	0	0	0	0	0	0	0	0	0	0	0	0	0	0	0	0	0	0	0	0	0	0	0	0	0
OPU_179	Methylobacterium_persicinum	Bacteria;Proteobacteria;Alphaproteobacteria;Rhizobiales;Methylobacteriaceae;Methylobacterium	1	0	0	0	0	0	0	0	0	0	0	0	0	0	0	0	0	0	0	0	0	0	0	0	0	0	0	0	0	0	0	0	0	0	0	0	0	0	0	0	0	0	0	0	0	0	0
OPU_410	Flintibacter_sp1	Bacteria;Firmicutes;Clostridia;Eubacteriales;Oscillospiraceae;Flintibacter	0	0	0	0	0	0	0	0	0	0	0	0	0	0	0	0	0	0	0	0	0	0	0	0	0	0	0	0	0	0	0	0	0	0	0	0	0	0	0	0	0	0	0	0	0	2	0
OPU_205	Aliidongia_sp1	Bacteria;Proteobacteria;Alphaproteobacteria;Rhodospirillales;Rhodospirillaceae;Aliidongia	0	0	0	0	0	0	0	0	0	0	0	0	0	0	0	0	0	0	0	0	0	0	0	0	0	0	0	0	0	0	0	0	0	0	0	0	0	0	0	0	0	0	0	1	0	0	0
OPU_148	Xanthomonas_translucens	Bacteria;Proteobacteria;Gammaproteobacteria;Lysobacteriales;Lysobacteraceae;Xanthomonas	0	0	0	0	0	0	0	0	0	0	0	0	0	0	0	0	0	0	0	0	0	0	0	0	0	0	1	0	0	0	0	0	0	0	0	0	0	1	0	0	0	0	0	0	0	0	0
OPU_178	Methylobacterium_jeotgali	Bacteria;Proteobacteria;Alphaproteobacteria;Rhizobiales;Methylobacteriaceae;Methylobacterium	0	0	0	0	0	1	0	0	0	0	0	0	0	0	0	0	0	0	0	0	0	0	0	0	0	0	1	0	0	0	0	0	0	0	0	0	0	0	0	0	0	0	0	0	0	0	0
OPU_594	Novosphingobium_piscinae	Bacteria;Proteobacteria;Alphaproteobacteria;Sphingomonadales;Sphingomonadaceae;Novosphingobium	0	0	0	0	0	1	0	0	0	0	0	0	0	0	0	0	0	0	0	0	0	0	0	0	0	0	1	0	0	2	0	0	1	0	0	0	0	0	0	0	0	0	0	0	0	0	0
OPU_365	Acetatifactor_sp1	Bacteria;Firmicutes;Clostridia;Eubacteriales;Lachnospiraceae;Acetatifactor	0	0	0	0	0	0	0	0	0	0	0	0	0	0	0	0	0	0	0	0	0	0	0	0	0	0	0	0	0	0	0	0	0	0	0	0	0	0	0	0	2	0	0	0	0	0	0
OPU_113	Piscinibacterium_sp2	Bacteria;Proteobacteria;Betaproteobacteria;Unclassified Burkholderiales;Piscinibacterium	0	0	0	0	0	0	1	0	0	0	0	0	0	0	0	0	0	0	0	0	0	0	0	0	0	0	0	0	0	0	0	0	0	0	0	0	0	0	0	0	0	0	0	0	0	0	0
OPU_535	Exiguobacterium_mexicanum	Bacteria;Firmicutes;Bacilli;Bacillales;Incertae sedis 53;Exiguobacterium	0	0	0	0	0	0	0	0	0	0	0	0	0	0	0	0	0	0	0	0	0	0	0	0	0	0	0	0	0	2	0	0	0	0	0	0	0	0	0	0	0	1	0	0	0	0	0
OPU_056	Enterobacter_sp1	Bacteria;Proteobacteria;Gammaproteobacteria;Enterobacteriales;Enterobacteriaceae;Enterobacter	0	0	0	0	0	0	0	0	0	0	0	0	0	0	0	0	1	0	1	0	0	0	0	0	0	0	0	0	0	0	0	0	0	0	0	0	0	0	0	0	0	0	0	0	0	2	0
OPU_077	Acinetobacter_seifertii	Bacteria;Proteobacteria;Gammaproteobacteria;Pseudomonadales;Moraxellaceae;Acinetobacter	0	0	0	0	0	1	0	0	0	0	0	0	0	0	0	0	0	0	0	0	0	0	0	0	0	0	0	0	0	0	0	0	0	0	0	0	0	0	0	0	0	0	1	0	0	0	0
OPU_201	Rhodobacter_sp1	Bacteria;Proteobacteria;Alphaproteobacteria;Rhodobacterales;Rhodobacteraceae;Rhodobacter	0	0	0	0	0	1	0	0	0	0	0	0	0	0	0	0	0	0	0	0	0	0	0	0	0	0	0	0	0	0	1	0	0	0	0	0	0	0	0	0	0	0	0	0	0	1	0
OPU_303	Elusimicrobium_sp1	Bacteria;Elusimicrobia;Elusimicrobia;Elusimicrobiales;Elusimicrobiaceae;Elusimicrobium	0	0	0	0	0	0	0	0	0	0	0	0	0	0	0	0	0	0	0	0	0	0	0	0	0	0	0	0	0	0	0	0	0	0	0	0	0	0	0	0	0	0	0	0	0	0	0
OPU_528	Staphylococcus_sciuri	Bacteria;Firmicutes;Bacilli;Bacillales;Staphylococcaceae;Staphylococcus	0	0	0	0	0	0	0	0	0	0	0	0	0	0	0	0	0	0	0	0	0	1	0	0	0	0	1	0	0	0	0	0	0	0	0	0	0	0	0	0	0	0	0	0	0	0	0
OPU_192	Devosia_chinbatensis	Bacteria;Proteobacteria;Alphaproteobacteria;Rhizobiales;Hyphomicrobiaceae;Devosia	0	0	1	0	0	0	0	0	0	0	0	0	0	0	0	0	0	0	0	0	0	0	0	0	0	0	0	0	0	1	0	0	0	0	0	0	0	0	0	0	1	0	0	0	0	0	0
OPU_448	Clostridium_sp8	Bacteria;Firmicutes;Clostridia;Eubacteriales;Clostridiaceae;Clostridium	0	0	0	0	0	0	0	0	0	0	0	0	0	0	0	0	0	0	0	0	0	0	0	0	0	0	0	0	0	0	0	0	0	0	0	0	0	0	0	0	0	0	0	0	0	0	0
OPU_118	Burkholderia_vietnamiensis	Bacteria;Proteobacteria;Betaproteobacteria;Burkholderiales;Burkholderiaceae;Burkholderia	0	0	0	0	0	0	0	0	0	0	0	0	0	0	0	0	0	0	0	0	0	1	0	0	0	0	1	0	0	0	1	0	0	0	0	0	0	0	0	0	0	0	0	0	0	0	0
OPU_186	Brevundimonas_albigilva	Bacteria;Proteobacteria;Alphaproteobacteria;Caulobacterales;Caulobacteraceae;Brevundimonas	0	0	0	0	0	0	0	0	0	0	0	0	0	0	0	0	0	0	0	0	0	0	0	0	0	0	0	0	0	1	0	0	0	0	0	0	0	0	0	0	1	0	0	0	0	1	0
OPU_531	Chryseomicrobium_sp1	Bacteria;Firmicutes;Bacilli;Bacillales;Planococcaceae;Chryseomicrobium	0	0	0	0	0	1	0	0	0	0	0	0	0	0	0	0	0	0	0	0	0	0	0	0	0	0	0	0	0	0	1	0	0	0	0	0	0	0	0	0	0	0	0	0	0	0	0
OPU_520	Anoxybacillus_sp1	Bacteria;Firmicutes;Bacilli;Bacillales;Bacillaceae;Anoxybacillus	0	0	0	0	0	0	0	0	0	0	0	0	0	0	0	0	0	0	0	0	0	0	0	0	0	0	0	0	0	0	0	0	0	0	0	0	0	0	0	0	0	0	0	0	0	0	0
OPU_120	Noviherbaspirillum_suwonense	Bacteria;Proteobacteria;Betaproteobacteria;Burkholderiales;Oxalobacteraceae;Noviherbaspirillum	0	0	0	0	0	0	0	0	0	0	0	0	0	0	0	0	0	0	0	0	0	0	0	0	1	0	0	0	0	0	0	0	0	0	0	0	0	0	0	0	3	0	0	0	0	0	0
OPU_543	Veillonella_tobetsuensis	Bacteria;Firmicutes;Negativicutes;Veillonellales;Veillonellaceae;Veillonella	0	0	0	0	0	0	0	0	0	0	0	0	0	0	0	0	0	0	0	0	0	0	0	0	0	0	0	0	2	0	0	0	0	0	0	0	0	0	0	0	0	0	0	0	1	0	0
OPU_617	Sporomusa_sp2	Bacteria;Firmicutes;Negativicutes;Selenomonadales;Selenomonadaceae;Sporomusa	0	0	0	0	0	0	0	0	0	0	0	0	0	0	0	0	0	0	0	0	0	0	0	0	0	0	0	0	0	0	0	0	0	0	0	0	0	0	0	0	0	1	0	0	0	0	1
OPU_187	Brevundimonas_staleyi	Bacteria;Proteobacteria;Alphaproteobacteria;Caulobacterales;Caulobacteraceae;Brevundimonas	0	0	0	0	0	0	0	0	0	0	0	0	0	0	0	0	1	0	0	0	0	0	0	0	0	0	0	0	0	0	0	0	0	0	0	0	0	0	0	0	1	0	0	0	0	0	0
OPU_300	Blastocatella_sp1	Bacteria;Acidobacteria;Blastocatellia;Blastocatellales;Blastocatellaceae;Blastocatella	0	0	0	0	0	0	0	0	0	0	0	0	0	0	0	0	0	0	0	0	0	0	0	0	0	0	0	0	0	0	0	0	1	0	0	0	0	0	0	0	2	0	0	0	0	1	0
OPU_223	Novosphingobium_capsulatum	Bacteria;Proteobacteria;Alphaproteobacteria;Sphingomonadales;Sphingomonadaceae;Novosphingobium	0	0	0	0	0	1	0	0	0	0	0	0	0	0	0	0	0	0	0	0	0	0	0	0	0	0	0	0	0	0	0	0	0	0	0	0	0	0	0	0	1	0	0	0	0	0	0
OPU_291	Micrococcus_endiphyticus	Bacteria;Actinobacteria;Actinobacteria;Micrococcales;Micrococcaceae;Micrococcus	0	0	0	0	0	0	0	0	0	0	0	0	0	0	0	0	0	0	0	0	0	0	0	0	0	0	0	0	0	0	0	0	0	0	0	0	0	0	0	0	0	0	2	1	0	0	0
OPU_499	Ruminococcus_bromii	Bacteria;Firmicutes;Clostridia;Eubacteriales;Oscillospiraceae;Ruminococcus	0	0	0	0	0	0	0	0	0	0	0	0	0	0	0	0	0	0	0	0	2	0	0	0	0	0	0	0	0	0	0	0	1	0	0	0	0	0	0	0	0	0	0	0	0	0	0
OPU_295	Brevibacterium_celere	Bacteria;Actinobacteria;Actinobacteria;Micrococcales;Brevibacteriaceae;Brevibacterium	0	0	0	0	0	0	0	0	0	0	0	0	0	0	0	0	0	0	0	0	0	0	0	0	0	0	0	0	0	0	0	0	0	0	0	0	0	0	0	0	0	1	0	0	0	0	0
OPU_173	Methylobacterium_podarium	Bacteria;Proteobacteria;Alphaproteobacteria;Rhizobiales;Methylobacteriaceae;Methylobacterium	0	1	0	0	0	2	0	0	0	0	0	0	0	0	0	0	0	0	0	0	0	0	0	0	0	0	0	0	0	0	0	0	0	0	0	0	0	0	0	0	0	0	0	0	0	1	0
OPU_071	Pseudomonas_pseudoalcaligenes	Bacteria;Proteobacteria;Gammaproteobacteria;Pseudomonadales;Pseudomonadaceae;Pseudomonas	0	0	0	0	0	0	0	0	0	0	0	0	0	0	0	0	0	0	0	0	0	0	0	0	0	0	0	0	0	0	0	0	0	0	0	0	0	0	0	0	2	0	0	0	0	1	0
OPU_105	Rhizobacter_dauci	Bacteria;Proteobacteria;Gammaproteobacteria;Pseudomonadales;Pseudomonadaceae;Rhizobacter	0	0	0	0	0	0	0	0	0	0	0	0	0	0	0	0	0	0	0	0	0	0	0	0	0	0	1	0	0	0	0	0	0	0	0	0	0	0	0	0	0	0	0	0	0	0	0
OPU_276	Heliimonas_saccharivorans	Bacteria;Bacteroidetes;Chitinophagia;Chitinophagales;Chitinophagaceae;Heliimonas	0	0	0	0	0	2	0	0	0	0	0	0	0	0	0	0	0	0	0	0	0	0	0	0	0	0	0	0	0	0	0	0	0	0	0	0	0	0	0	0	0	0	0	0	0	0	0
OPU_354	Roseburia_sp7	Bacteria;Firmicutes;Clostridia;Eubacteriales;Lachnospiraceae;Roseburia	0	0	0	0	0	0	0	0	0	0	0	0	0	1	0	0	0	0	0	0	0	0	0	0	0	0	0	0	0	0	0	0	0	0	0	0	0	0	0	0	0	0	0	0	0	0	0
OPU_267	Deinococcus_geothermalis	Bacteria;Deinococcus-Thermus;Deinococci;Deinococcales;Deinococcaceae;Deinococcus	0	0	0	0	0	0	0	0	0	0	0	0	0	0	0	0	0	0	0	0	0	0	0	0	0	0	0	0	0	0	1	0	0	0	0	0	0	0	0	0	0	0	0	0	0	1	0
OPU_547	Lactobacillus_sp1	Bacteria;Firmicutes;Bacilli;Lactobacillales;Lactobacillaceae;Lactobacillus	0	0	0	0	0	0	0	0	0	0	0	0	0	0	0	0	0	0	0	0	0	0	0	0	0	0	1	0	0	0	0	0	1	0	0	0	0	0	0	0	0	1	0	0	0	0	0
OPU_264	Deinococcus_antarcticus	Bacteria;Deinococcus-Thermus;Deinococci;Deinococcales;Deinococcaceae;Deinococcus	0	0	0	0	0	0	0	0	0	0	0	0	0	0	0	0	0	0	0	0	0	0	1	0	0	0	1	0	0	0	0	0	0	0	0	0	0	0	0	0	0	0	0	0	0	0	0
OPU_293	Brachybacterium_paraconglomeratum	Bacteria;Actinobacteria;Actinobacteria;Micrococcales;Dermabacteraceae;Brachybacterium	0	0	0	0	0	1	0	0	0	0	0	0	0	0	0	0	0	0	0	0	0	0	0	0	0	0	1	0	0	1	0	0	0	0	0	0	0	0	0	0	0	0	0	0	0	0	0
OPU_540	Selenomonas_infelix	Bacteria;Firmicutes;Negativicutes;Selenomonadales;Selenomonadaceae;Selenomonas	0	0	0	0	0	1	0	0	0	0	0	0	0	0	0	0	0	0	0	0	0	0	0	0	0	0	1	0	0	0	0	0	0	0	0	0	0	0	0	0	0	0	0	0	0	0	0
OPU_167	Bradyrhizobium_ganzhouense	Bacteria;Proteobacteria;Alphaproteobacteria;Rhizobiales;Bradyrhizobiaceae;Bradyrhizobium	0	0	0	0	0	0	0	0	0	0	0	0	0	0	0	0	0	0	0	0	0	0	0	0	0	0	0	0	0	1	0	0	0	0	0	0	0	0	0	0	0	0	0	0	0	0	0
OPU_270	Chryseobacterium_taklimakanense	Bacteria;Bacteroidetes;Flavobacteriia;Flavobacteriales;Flavobacteriaceae;Chryseobacterium	0	1	0	0	0	0	0	0	0	0	0	0	0	0	0	0	0	0	0	0	0	0	0	0	0	0	0	0	0	0	0	0	0	0	0	0	0	0	0	0	0	0	0	0	0	0	0
OPU_289	Leucobacter_aridicollis	Bacteria;Actinobacteria;Actinobacteria;Micrococcales;Microbacteriaceae;Leucobacter	0	1	0	1	0	0	0	0	0	0	0	0	0	0	0	0	0	0	0	0	0	0	0	0	0	0	0	0	0	0	0	0	0	0	0	0	0	0	0	0	0	0	0	0	0	0	0
OPU_533	Planococcus_rifietoensis	Bacteria;Firmicutes;Bacilli;Bacillales;Planococcaceae;Planococcus	0	0	0	0	0	0	0	0	0	0	0	0	0	0	0	0	0	0	0	0	0	0	0	0	0	0	1	0	0	0	0	0	1	0	0	0	0	0	0	0	0	0	1	0	0	0	0
OPU_588	Pseudomonas_endophytica	Bacteria;Proteobacteria;Gammaproteobacteria;Pseudomonadales;Pseudomonadaceae;Pseudomonas	0	0	0	0	0	0	0	0	0	0	0	0	0	0	0	0	0	0	0	0	0	0	0	0	0	0	1	0	0	0	0	0	0	0	0	0	0	0	0	0	0	0	0	0	0	0	0
OPU_070	Pseudomonas_chengduensis	Bacteria;Proteobacteria;Gammaproteobacteria;Pseudomonadales;Pseudomonadaceae;Pseudomonas	0	0	0	0	0	0	0	0	0	1	0	0	0	0	0	0	0	0	1	0	0	0	0	0	0	0	0	0	0	0	0	0	0	0	0	0	0	0	0	0	0	0	0	0	0	0	0
OPU_102	Ideonella_sp1	Bacteria;Proteobacteria;Betaproteobacteria;Unclassified Burkholderiales;Ideonella	0	0	0	0	0	1	0	0	0	0	0	0	0	0	0	0	0	0	0	0	0	0	0	0	0	0	0	0	0	0	0	0	0	0	0	0	0	0	0	0	0	1	0	0	0	0	0
OPU_527	Staphylococcus_equorum_subsp_linens	Bacteria;Firmicutes;Bacilli;Bacillales;Staphylococcaceae;Staphylococcus	0	0	0	0	0	0	0	0	0	0	0	0	0	0	0	0	0	0	0	0	0	0	0	0	0	0	0	0	0	0	0	0	0	0	0	0	0	0	0	0	0	0	0	0	0	0	0
OPU_284	Pseudonocardia_ailaonensis	Bacteria;Actinobacteria;Actinobacteria;Actinomycetales;Pseudonocardineae;Pseudonocardiaceae;Pseudonocardia	0	0	0	0	0	1	0	0	0	0	0	0	0	0	0	0	0	0	0	0	0	0	0	0	0	0	0	0	0	0	0	0	0	0	0	0	0	0	0	0	1	0	0	0	0	0	0
OPU_097	Acidovorax_temperans	Bacteria;Proteobacteria;Betaproteobacteria;Burkholderiales;Comamonadaceae;Acidovorax	0	0	0	0	0	0	0	0	0	0	0	0	0	0	0	0	0	0	0	0	0	0	0	0	0	0	0	0	0	0	0	0	0	0	0	0	0	0	0	0	0	0	0	0	0	0	0
OPU_175	Methylobacterium_goesingense	Bacteria;Proteobacteria;Alphaproteobacteria;Rhizobiales;Methylobacteriaceae;Methylobacterium	0	0	0	0	0	0	1	0	0	0	0	0	0	0	0	0	0	0	0	0	0	0	0	0	0	0	0	0	0	0	0	0	0	0	0	0	0	0	0	0	0	0	0	0	0	0	0
OPU_616	Ruminococcus_sp28	Bacteria;Firmicutes;Clostridia;Eubacteriales;Oscillospiraceae;Ruminococcus	0	0	0	0	0	0	0	0	0	0	0	0	0	0	0	0	0	0	0	1	0	0	0	0	0	0	0	0	0	0	0	0	0	0	0	0	0	0	0	0	0	0	0	9	0	0	0
OPU_591	Diplorickettsia_sp1	Bacteria;Proteobacteria;Gammaproteobacteria;Legionellales;Coxiellaceae;Diplorickettsia	0	0	0	0	0	0	0	0	0	0	0	0	0	0	0	0	0	0	0	0	0	0	0	0	0	0	0	0	0	0	0	0	0	1	0	0	0	0	0	0	0	0	0	0	0	0	0
OPU_125	Massilia_consociata	Bacteria;Proteobacteria;Betaproteobacteria;Burkholderiales;Oxalobacteraceae;Massilia	0	0	0	0	0	4	0	0	0	0	0	0	0	0	0	0	0	0	0	0	0	0	0	0	0	0	0	0	0	0	0	0	0	0	0	0	0	0	0	0	0	0	0	0	0	0	0
OPU_615	Harryflintia_sp1	Bacteria;Firmicutes;Clostridia;Eubacteriales;Oscillospiraceae;Harryflintia	0	0	0	0	0	0	0	0	0	0	0	0	0	0	0	0	0	0	0	0	0	0	0	0	0	0	0	0	0	0	0	0	0	0	0	0	0	0	0	0	0	0	0	0	0	0	0
OPU_574	Solobacterium_sp1	Bacteria;Firmicutes;Erysipelotrichia;Erysipelotrichales;Erysipelotrichaceae;Solobacterium	0	0	0	0	0	0	0	0	0	0	0	0	0	0	0	0	0	0	0	0	0	0	0	0	0	0	0	0	0	0	0	0	0	0	0	0	0	0	0	0	0	0	1	0	0	0	0
OPU_381	Clostridium_pasteurianum	Bacteria;Firmicutes;Clostridia;Eubacteriales;Clostridiaceae;Clostridium	0	0	0	0	0	0	0	0	0	0	0	0	0	0	0	0	0	0	0	0	0	0	0	0	0	0	0	0	0	0	0	0	0	0	0	0	0	0	0	0	0	0	0	0	0	0	0
OPU_219	Sphingopyxis_ummariensis	Bacteria;Proteobacteria;Alphaproteobacteria;Sphingomonadales;Sphingomonadaceae;Sphingopyxis	0	0	0	0	0	0	0	0	0	0	0	0	0	0	0	0	0	0	0	0	0	0	0	0	0	0	1	0	0	0	0	0	0	0	0	0	0	0	0	0	4	0	0	0	0	0	0
OPU_514	Bacillus_licheniformis	Bacteria;Firmicutes;Bacilli;Bacillales;Bacillaceae;Bacillus	0	0	0	0	0	0	0	0	0	0	0	0	0	0	0	0	0	0	0	0	0	0	0	0	0	0	0	0	0	0	0	0	0	0	0	0	0	0	0	0	0	0	0	0	0	0	0
OPU_467	Ruminococcus_sp7	Bacteria;Firmicutes;Clostridia;Eubacteriales;Oscillospiraceae;Ruminococcus	0	0	0	0	0	0	0	0	0	0	0	0	0	0	0	0	0	0	0	0	0	0	0	0	0	0	0	0	0	0	0	0	0	0	0	0	0	0	0	0	0	0	0	0	0	0	0
OPU_273	Flavisolibacter_sp2	Bacteria;Bacteroidetes;Chitinophagia;Chitinophagales;Chitinophagaceae;Flavisolibacter	0	0	0	0	0	0	0	0	0	0	0	0	0	0	0	0	0	0	0	0	0	0	0	0	0	0	0	0	0	0	0	0	0	0	0	0	0	0	0	0	0	0	0	0	0	2	0
OPU_131	Alcaligenes_endophyticus	Bacteria;Proteobacteria;Betaproteobacteria;Burkholderiales;Alcaligenaceae;Alcaligenes	0	0	0	0	0	0	0	0	0	0	0	0	0	0	0	0	0	0	0	0	0	0	0	0	0	0	2	0	0	0	0	0	0	0	0	0	0	0	0	0	0	0	0	0	0	0	0
OPU_510	uncult_family_Oscillospiraceae	Bacteria;Firmicutes;Clostridia;Eubacteriales;Oscillospiraceae	0	0	0	0	0	0	0	0	0	0	0	0	0	0	0	0	0	0	0	0	0	0	0	0	0	0	0	0	0	0	0	0	0	0	0	0	0	0	0	0	0	0	0	0	0	0	0
OPU_260	Deinococcus_aquaticus	Bacteria;Deinococcus-Thermus;Deinococci;Deinococcales;Deinococcaceae;Deinococcus	0	0	0	0	0	0	0	0	0	0	0	0	0	0	0	0	0	0	0	0	0	1	0	0	0	0	2	0	0	0	0	0	0	0	0	0	0	0	0	0	0	0	0	0	0	0	0
OPU_526	Staphylococcus_cohnii	Bacteria;Firmicutes;Bacilli;Bacillales;Staphylococcaceae;Staphylococcus	0	0	0	0	0	0	0	0	0	0	0	0	0	0	0	0	0	0	0	0	0	0	0	0	0	0	0	0	0	0	0	0	0	0	0	0	0	0	0	0	2	0	0	0	0	0	0
OPU_197	Paracoccus_lutimaris	Bacteria;Proteobacteria;Alphaproteobacteria;Rhodobacterales;Rhodobacteraceae;Paracoccus	0	0	0	0	0	0	0	0	0	0	0	0	0	0	0	0	0	0	0	0	0	0	0	0	0	0	0	0	0	2	0	0	0	0	0	0	0	0	0	0	0	0	0	0	0	0	0
OPU_559	Streptococcus_pneumoniae	Bacteria;Firmicutes;Bacilli;Lactobacillales;Streptococcaceae;Streptococcus	0	0	0	0	0	0	0	0	0	0	0	0	0	0	0	0	0	0	0	0	0	0	0	0	0	0	0	0	0	0	0	0	0	1	0	0	0	0	0	0	0	0	0	0	0	0	0
OPU_164	Mesorhizobium_sediminum	Bacteria;Proteobacteria;Alphaproteobacteria;Rhizobiales;Phyllobacteriaceae;Mesorhizobium	0	0	0	0	0	0	0	0	0	0	0	0	0	0	0	0	1	0	0	0	0	0	0	0	0	0	0	0	0	0	0	0	0	0	0	0	0	0	0	0	2	0	0	0	0	0	0
OPU_206	Dongia_sp1	Bacteria;Proteobacteria;Alphaproteobacteria;Rhodospirillales;Rhodospirillaceae;Dongia	0	0	0	0	0	0	0	0	0	0	0	0	0	0	0	0	0	0	0	0	0	0	0	0	0	0	0	0	0	0	0	0	1	0	0	0	0	0	0	0	2	0	0	0	0	0	0
OPU_061	Rheinheimera_tangshanensis	Bacteria;Proteobacteria;Gammaproteobacteria;Chromatiales;Chromatiaceae;Rheinheimera	0	0	0	0	0	0	0	0	0	0	0	0	0	0	0	0	0	0	0	0	0	0	0	0	0	0	2	0	0	0	0	0	0	0	0	0	0	0	0	0	0	0	0	0	0	0	0
OPU_150	Luteimonas_sp1	Bacteria;Proteobacteria;Gammaproteobacteria;Lysobacteriales;Lysobacteraceae;Luteimonas	0	0	0	0	0	0	0	0	0	0	0	0	0	0	0	0	0	0	0	0	0	0	0	0	0	0	0	0	0	1	0	0	0	0	0	0	0	0	0	0	2	0	0	0	0	0	0
OPU_168	Bradyrhizobium_jicamae	Bacteria;Proteobacteria;Alphaproteobacteria;Rhizobiales;Bradyrhizobiaceae;Bradyrhizobium	0	0	0	0	0	0	0	0	0	0	0	0	0	0	0	0	0	0	0	0	0	0	0	0	0	0	0	0	0	0	0	0	0	0	0	0	0	0	0	0	0	0	0	0	0	0	0
OPU_299	Longimicrobium_sp1	Bacteria;Gemmatimonadetes;Longimicrobia;Longimicrobiales;Longimicrobiaceae;Longimicrobium	0	0	0	0	0	0	0	0	0	0	0	0	0	0	0	0	0	0	0	0	0	0	0	0	0	0	0	0	0	0	0	0	0	0	0	0	0	0	0	0	0	0	0	0	0	0	0
OPU_096	Tibeticola_sediminis	Bacteria;Proteobacteria;Betaproteobacteria;Burkholderiales;Comamonadaceae;Tibeticola	0	0	0	0	0	0	0	0	0	0	0	0	0	0	0	0	0	0	0	0	0	0	0	0	0	0	0	0	0	1	0	0	0	0	0	0	0	0	0	0	0	0	0	0	0	0	0
OPU_139	Kingella_oralis	Bacteria;Proteobacteria;Betaproteobacteria;Neisseriales;Neisseriaceae;Kingella	0	0	0	0	0	0	0	0	0	0	0	0	0	0	0	0	0	0	0	0	0	0	0	0	0	0	0	0	0	0	0	0	0	0	0	0	0	0	0	0	0	0	0	0	0	0	0
OPU_405	uncult_family_Oscillospiraceae	Bacteria;Firmicutes;Clostridia;Eubacteriales;Oscillospiraceae	0	0	0	0	0	0	0	0	0	0	0	0	0	0	0	0	0	0	0	0	0	0	0	0	0	0	0	0	0	0	0	0	0	0	0	0	0	0	0	0	0	0	0	0	0	0	0
OPU_058	Serratia_nematodiphila	Bacteria;Proteobacteria;Gammaproteobacteria;Enterobacteriales;Yersiniaceae;Serratia	0	0	0	0	0	0	0	0	0	0	0	0	1	0	0	0	0	0	0	0	0	0	0	0	0	0	0	0	0	2	0	0	0	0	0	0	0	0	0	0	0	0	0	0	0	0	0
OPU_560	Streptococcus_rubneri	Bacteria;Firmicutes;Bacilli;Lactobacillales;Streptococcaceae;Streptococcus	0	0	0	0	0	0	0	0	0	0	0	0	0	0	0	0	0	0	0	0	0	0	0	0	0	0	0	0	0	0	0	0	0	0	0	0	0	0	0	0	0	0	0	0	0	1	0
OPU_562	Streptococcus_sanguinis	Bacteria;Firmicutes;Bacilli;Lactobacillales;Streptococcaceae;Streptococcus	0	0	0	0	0	0	0	0	0	0	0	0	0	0	0	0	0	0	0	0	0	0	0	0	0	0	0	0	0	0	0	0	0	0	0	0	0	0	0	0	0	0	0	0	0	0	0
OPU_529	Listeria_sp1	Bacteria;Firmicutes;Bacilli;Bacillales;Listeriaceae;Listeria	0	0	0	0	0	0	0	0	0	0	0	0	0	0	0	0	0	0	0	0	0	0	0	0	0	0	0	0	0	0	0	0	1	0	0	0	0	0	0	0	0	0	0	0	0	0	0
OPU_067	Pseudomonas_composti	Bacteria;Proteobacteria;Gammaproteobacteria;Pseudomonadales;Pseudomonadaceae;Pseudomonas	0	0	0	0	0	0	0	0	0	1	0	0	0	0	0	0	0	0	0	0	0	0	0	0	0	0	0	0	0	0	0	0	0	0	0	0	0	0	0	0	0	0	0	0	0	0	0
OPU_141	Neisseria_oralis	Bacteria;Proteobacteria;Betaproteobacteria;Neisseriales;Neisseriaceae;Neisseria	0	0	0	0	0	0	0	0	0	0	0	0	0	0	0	0	0	0	0	0	0	0	0	0	0	0	1	0	0	0	0	0	0	0	0	0	0	0	0	0	0	0	0	0	0	0	0
OPU_545	uncult_family_Eubacteriaceae	Bacteria;Firmicutes;Clostridia;Eubacteriales;Eubacteriaceae	0	0	0	0	0	0	0	0	0	0	0	0	0	0	0	0	0	0	0	0	0	0	0	0	0	0	0	0	0	0	0	0	0	0	0	0	0	0	0	0	0	0	0	0	0	0	0
OPU_215	Sphingomonas_paucimobilis	Bacteria;Proteobacteria;Alphaproteobacteria;Sphingomonadales;Sphingomonadaceae;Sphingomonas	0	0	0	0	0	0	0	0	0	0	0	0	0	0	0	0	0	0	0	0	0	0	0	0	0	0	0	0	0	1	0	0	0	0	0	0	0	0	0	0	0	0	0	0	0	0	0
OPU_199	Paracoccus_marcusii	Bacteria;Proteobacteria;Alphaproteobacteria;Rhodobacterales;Rhodobacteraceae;Paracoccus	0	0	0	0	0	0	0	0	0	0	0	0	0	0	0	0	0	0	0	0	0	0	1	0	0	0	0	0	0	1	0	0	0	0	0	0	0	0	0	0	0	0	0	0	0	0	0
OPU_202	Amaricoccus_sp1	Bacteria;Proteobacteria;Alphaproteobacteria;Rhodobacterales;Rhodobacteraceae;Amaricoccus	0	0	0	0	0	0	0	0	0	0	0	0	0	0	0	0	0	0	0	0	0	0	0	0	0	0	0	0	0	0	0	0	0	0	0	0	0	0	0	0	0	0	0	0	0	0	0
OPU_269	Chryseobacterium_gambrini	Bacteria;Bacteroidetes;Flavobacteriia;Flavobacteriales;Flavobacteriaceae;Chryseobacterium	0	0	0	0	0	0	0	0	0	0	0	0	0	0	0	0	0	0	0	0	0	0	0	0	0	0	0	0	0	0	0	0	1	0	0	0	0	0	0	0	0	0	0	0	0	0	0
OPU_275	Sediminibacterium_aquarii	Bacteria;Bacteroidetes;Chitinophagia;Chitinophagales;Chitinophagaceae;Sediminibacterium	0	0	0	0	0	0	0	0	0	1	0	0	0	0	0	0	0	0	0	0	0	0	0	0	0	0	0	0	0	0	0	0	0	0	0	0	0	0	0	0	0	0	1	0	0	0	0
OPU_072	Pseudomonas_stutzeri	Bacteria;Proteobacteria;Gammaproteobacteria;Pseudomonadales;Pseudomonadaceae;Pseudomonas	0	0	0	0	0	0	0	0	1	0	0	0	0	0	0	0	0	0	0	0	0	0	0	0	0	0	1	0	0	0	0	0	0	0	0	0	0	0	0	0	0	0	0	0	0	0	0
OPU_140	Neisseria_elongata	Bacteria;Proteobacteria;Betaproteobacteria;Neisseriales;Neisseriaceae;Neisseria	0	0	0	0	0	0	0	0	0	0	0	0	0	0	0	0	0	0	0	0	0	1	0	0	0	0	0	0	0	0	0	0	0	0	0	0	0	0	0	0	0	0	0	0	0	1	0
OPU_124	Massilia_eurypsychrophila	Bacteria;Proteobacteria;Betaproteobacteria;Burkholderiales;Oxalobacteraceae;Massilia	0	0	0	0	0	0	0	0	0	0	0	0	0	0	0	0	0	0	0	0	0	0	0	0	0	0	0	0	0	1	0	0	0	0	0	0	0	0	0	0	1	0	0	0	0	0	0
OPU_203	Roseococcus_sp1	Bacteria;Proteobacteria;Alphaproteobacteria;Rhodospirillales;Acetobacteraceae;Roseococcus	0	0	0	0	0	0	0	0	0	0	0	0	0	0	0	0	0	0	0	0	0	0	0	0	0	0	0	0	0	0	0	0	0	0	0	1	0	0	0	0	0	0	0	0	0	0	0
OPU_283	Corynebacterium_tuberculostearicum	Bacteria;Actinobacteria;Actinobacteria;Actinomycetales;Corynebacterineae;Corynebacteriaceae;Corynebacterium	0	0	0	0	0	1	0	0	0	0	0	0	0	0	0	0	0	0	0	0	0	0	0	0	0	0	0	0	0	0	0	0	0	0	0	0	0	0	0	0	0	0	0	0	0	1	0
OPU_592	Caulobacter_vibrioides	Bacteria;Proteobacteria;Alphaproteobacteria;Caulobacterales;Caulobacteraceae;Caulobacter	0	0	0	0	0	0	0	0	0	0	0	0	0	0	0	0	0	0	0	0	0	0	0	0	0	0	0	0	0	0	0	0	0	0	0	0	0	0	0	0	0	0	0	0	0	0	0
OPU_287	Microbacterium_saccharophilum	Bacteria;Actinobacteria;Actinobacteria;Micrococcales;Microbacteriaceae;Microbacterium	0	0	0	0	0	0	0	0	0	0	0	0	0	0	0	0	0	0	0	0	0	0	0	0	0	0	0	0	0	0	0	0	0	0	0	0	0	0	0	0	0	0	0	0	0	0	0
OPU_220	Sphingomonas_sp2	Bacteria;Proteobacteria;Alphaproteobacteria;Sphingomonadales;Sphingomonadaceae;Sphingomonas	0	0	0	0	0	0	0	0	0	0	0	0	0	0	0	0	0	0	0	0	0	0	0	0	0	0	0	0	0	0	0	0	0	0	0	0	0	0	0	0	0	0	0	0	0	0	0
OPU_584	Vampirovibrio_sp1	Bacteria;Proteobacteria;Deltaproteobacteria;Bdellovibrionales;Bdellovibrionaceae;Vampirovibrio	0	0	0	0	0	0	0	0	0	0	0	0	0	0	0	0	0	0	0	0	0	0	0	0	0	0	0	0	0	0	0	0	0	0	0	0	0	0	0	0	0	0	0	0	0	0	0
OPU_066	Pseudomonas_protegens	Bacteria;Proteobacteria;Gammaproteobacteria;Pseudomonadales;Pseudomonadaceae;Pseudomonas	0	0	0	0	0	0	0	0	0	0	0	0	0	0	0	0	0	0	0	0	0	0	0	0	0	0	0	0	0	0	0	0	0	0	0	0	0	0	0	0	0	0	0	0	0	0	0
OPU_279	Spirosoma_sp1	Bacteria;Bacteroidetes;Cytophagia;Cytophagales;Cytophagaceae;Spirosoma	0	0	0	0	0	0	0	0	0	0	0	0	0	0	0	0	0	0	0	0	0	0	0	0	0	0	0	0	0	1	0	0	0	0	0	0	0	0	0	0	1	0	0	0	0	0	0
OPU_195	Hyphomicrobium_facile	Bacteria;Proteobacteria;Alphaproteobacteria;Rhizobiales;Hyphomicrobiaceae;Hyphomicrobium	0	0	0	0	0	0	0	0	0	0	1	0	0	0	0	0	0	0	0	0	0	0	0	0	0	0	0	0	0	0	0	0	0	0	0	0	0	0	0	0	1	0	0	0	0	0	0
OPU_530	Chryseomicrobium_aureum	Bacteria;Firmicutes;Bacilli;Bacillales;Planococcaceae;Chryseomicrobium	0	0	0	0	0	0	0	0	0	0	0	0	0	0	0	0	0	0	0	0	0	0	0	0	0	0	0	0	0	0	0	0	0	0	0	0	0	0	0	0	0	0	0	0	0	1	0
OPU_294	Brevibacterium_casei	Bacteria;Actinobacteria;Actinobacteria;Micrococcales;Brevibacteriaceae;Brevibacterium	0	0	0	0	0	1	0	0	0	0	0	0	0	0	0	0	0	0	0	0	0	0	0	0	0	0	0	0	0	0	0	0	0	0	0	0	0	0	0	0	0	0	1	0	0	0	0
OPU_614	uncult_family_Lachnospiraceae	Bacteria;Firmicutes;Clostridia;Eubacteriales;Lachnospiraceae	0	0	0	0	0	0	0	1	0	0	0	0	0	0	0	0	0	0	0	0	0	0	0	0	0	0	0	0	0	0	0	0	0	0	0	0	0	0	0	0	0	0	0	0	0	0	0
OPU_198	Paracoccus_sp1	Bacteria;Proteobacteria;Alphaproteobacteria;Rhodobacterales;Rhodobacteraceae;Paracoccus	0	0	0	0	0	0	0	0	0	0	0	0	0	0	0	0	0	0	0	0	0	0	0	0	0	0	0	0	0	0	1	0	0	0	0	0	0	0	0	0	0	0	0	0	0	0	0
OPU_112	Piscinibacterium_sp1	Bacteria;Proteobacteria;Betaproteobacteria;Unclassified Burkholderiales;Piscinibacterium	0	0	0	0	0	0	0	0	0	0	1	0	0	0	0	0	0	0	0	0	0	0	0	0	0	0	0	0	0	0	0	0	0	0	0	0	0	0	0	0	0	0	0	0	0	0	0
OPU_261	Deinococcus_caeni	Bacteria;Deinococcus-Thermus;Deinococci;Deinococcales;Deinococcaceae;Deinococcus	0	0	0	0	0	0	0	0	0	0	0	0	0	0	0	0	0	0	0	0	0	0	0	0	0	0	0	0	0	0	0	0	0	0	0	0	0	0	0	0	0	0	1	0	0	0	0
OPU_196	Paracoccus_sanguinis	Bacteria;Proteobacteria;Alphaproteobacteria;Rhodobacterales;Rhodobacteraceae;Paracoccus	0	0	0	0	0	0	0	0	0	0	0	0	0	0	0	0	0	0	0	0	0	0	0	0	0	0	0	0	0	0	0	0	0	0	0	0	0	0	0	0	0	0	1	0	0	0	0
OPU_290	Calbitalea_soli	Bacteria;Actinobacteria;Actinobacteria;Micrococcales;Microbacteriaceae;Galbitalea	0	0	0	0	0	0	0	0	0	0	0	0	0	0	0	0	0	0	0	0	0	0	0	0	0	0	0	0	0	0	0	0	0	0	0	0	0	0	0	0	0	0	0	0	0	0	0
OPU_207	Reyranella_sp1	Bacteria;Proteobacteria;Alphaproteobacteria;Rhodospirillales;Rhodospirillaceae;Reyranella	0	0	0	0	0	0	0	0	0	0	0	0	0	0	0	0	0	0	0	0	0	0	0	0	0	0	0	0	1	0	0	0	0	0	0	0	0	0	0	0	0	0	0	0	0	0	0
OPU_288	Microbacterium_sediminicola	Bacteria;Actinobacteria;Actinobacteria;Micrococcales;Microbacteriaceae;Microbacterium	0	0	0	0	0	0	0	0	0	0	0	0	0	0	0	0	0	0	0	0	0	0	0	0	0	0	0	0	0	0	0	0	0	0	0	0	0	0	0	0	1	0	0	0	0	0	0
OPU_183	Microvirga_sp1	Bacteria;Proteobacteria;Alphaproteobacteria;Rhizobiales;Methylobacteriaceae;Microvirga	0	0	0	0	0	0	0	0	0	0	0	0	0	0	0	0	0	0	0	0	0	0	0	0	0	0	0	0	0	0	0	0	0	0	0	0	0	0	0	0	0	0	0	0	0	0	0
OPU_156	Legionella_sp1	Bacteria;Proteobacteria;Gammaproteobacteria;Legionellales;Legionellaceae;Legionella	0	0	0	0	0	0	0	0	0	0	0	0	0	0	0	0	0	0	0	0	0	0	0	0	0	0	0	0	0	0	0	0	0	0	0	0	0	0	0	0	0	0	0	0	0	0	0
OPU_177	Methylobacterium_phyllosphaerae	Bacteria;Proteobacteria;Alphaproteobacteria;Rhizobiales;Methylobacteriaceae;Methylobacterium	0	0	0	0	0	36	0	0	0	0	0	0	0	0	0	0	0	0	0	0	0	0	0	0	0	0	0	0	0	0	0	0	0	0	0	0	0	0	0	0	0	0	0	0	0	0	0
OPU_391	Romboutsia_sp1	Bacteria;Firmicutes;Clostridia;Eubacteriales;Peptostreptococcaceae;Romboutsia	0	0	0	0	0	0	0	0	0	0	0	0	0	0	0	0	0	0	0	0	0	0	0	0	0	0	0	0	0	13	0	0	0	0	0	0	0	0	0	0	0	0	0	0	0	0	0
OPU_525	Staphylococcus_haemolyticus	Bacteria;Firmicutes;Bacilli;Bacillales;Staphylococcaceae;Staphylococcus	0	0	0	0	0	0	0	0	0	0	0	0	0	0	0	0	0	0	0	0	0	0	0	0	0	0	0	0	0	0	0	0	0	0	0	0	0	0	0	0	0	0	0	0	0	0	0
OPU_561	Streptococcus_cristatus	Bacteria;Firmicutes;Bacilli;Lactobacillales;Streptococcaceae;Streptococcus	0	0	0	0	0	6	0	0	0	0	0	0	0	0	0	0	0	0	0	0	0	0	0	0	0	0	0	0	0	0	0	0	0	0	0	0	0	0	0	0	0	0	0	0	0	0	0
OPU_237	Campylobacter_jejuni	Bacteria;Proteobacteria;Epsilonproteobacteria;Campylobacterales;Campylobacteraceae;Campylobacter	0	0	0	0	0	0	0	0	0	0	0	0	0	0	0	0	0	0	0	0	0	0	0	0	0	0	0	0	0	0	0	0	0	0	0	0	0	0	0	0	0	0	0	0	0	0	0
OPU_111	Limnobacter_thiooxidans	Bacteria;Proteobacteria;Betaproteobacteria;Burkholderiales;Burkholderiaceae;Limnobacter	0	0	0	0	0	4	0	0	0	0	0	0	0	0	0	0	0	0	0	0	0	0	0	0	0	0	0	0	0	0	0	0	0	0	0	0	0	0	0	0	0	0	0	0	0	0	0
OPU_277	Hymenobacter_monticola	Bacteria;Bacteroidetes;Cytophagia;Cytophagales;Hymenobacteraceae;Hymenobacter	0	0	0	0	0	0	0	0	0	0	0	0	0	0	0	0	0	0	0	0	0	0	0	0	0	0	0	0	0	0	0	0	0	0	0	0	0	0	0	0	0	0	0	0	0	4	0
OPU_162	Aurantimonas_endophytica	Bacteria;Proteobacteria;Alphaproteobacteria;Rhizobiales;Aurantimonadaceae;Aurantimonas	0	0	0	0	0	0	0	0	0	0	0	0	0	0	0	0	0	0	0	0	0	0	0	0	0	0	0	0	0	0	0	0	0	0	0	0	0	0	0	0	4	0	0	0	0	0	0
OPU_116	Paraburkholderia_tropica	Bacteria;Proteobacteria;Betaproteobacteria;Burkholderiales;Burkholderiaceae;Paraburkholderia	0	0	0	0	0	4	0	0	0	0	0	0	0	0	0	0	0	0	0	0	0	0	0	0	0	0	0	0	0	0	0	0	0	0	0	0	0	0	0	0	0	0	0	0	0	0	0
OPU_521	Anoxybacillus_pallidus	Bacteria;Firmicutes;Bacilli;Bacillales;Bacillaceae;Anoxybacillus	0	0	0	0	0	0	0	0	0	0	0	0	0	0	0	0	0	0	0	0	0	0	0	0	0	0	0	0	0	0	0	0	0	0	0	0	0	0	0	0	0	0	0	0	0	0	0
OPU_534	Sporosarcina_soli	Bacteria;Firmicutes;Bacilli;Bacillales;Planococcaceae;Sporosarcina	0	0	0	0	0	0	0	0	0	0	0	0	0	0	0	0	0	0	0	0	0	0	0	0	0	0	0	0	0	0	0	0	0	0	0	0	0	0	0	0	0	0	0	0	0	0	0
OPU_213	Sphingomonas_sp1	Bacteria;Proteobacteria;Alphaproteobacteria;Sphingomonadales;Sphingomonadaceae;Sphingomonas	0	0	0	0	0	0	0	0	0	0	0	0	0	0	0	0	0	0	0	0	0	0	0	0	0	0	0	0	0	0	0	0	0	3	0	0	0	0	0	0	0	0	0	0	0	0	0
OPU_549	Weissella_paramesenteroides	Bacteria;Firmicutes;Bacilli;Lactobacillales;Leuconostocaceae;Weissella	0	0	0	0	0	0	0	0	0	0	0	0	0	0	0	0	0	0	0	0	0	0	0	0	0	0	0	0	0	0	0	0	0	0	0	0	0	0	0	0	0	0	0	0	0	0	0
OPU_361	Lachnoanaerobaculum_sp1	Bacteria;Firmicutes;Clostridia;Eubacteriales;Lachnospiraceae;Lachnoanaerobaculum	0	0	0	0	0	0	0	0	0	0	0	0	0	0	0	0	0	0	0	0	0	0	0	0	0	0	0	0	0	3	0	0	0	0	0	0	0	0	0	0	0	0	0	0	0	0	0
OPU_542	Sporomusa_sp1	Bacteria;Firmicutes;Negativicutes;Selenomonadales;Sporomusaceae;Sporomusa	0	0	0	0	0	3	0	0	0	0	0	0	0	0	0	0	0	0	0	0	0	0	0	0	0	0	0	0	0	0	0	0	0	0	0	0	0	0	0	0	0	0	0	0	0	0	0
OPU_149	Vulcaniibacterium_thermophilum	Bacteria;Proteobacteria;Gammaproteobacteria;Lysobacteriales;Lysobacteraceae;Vulcaniibacterium	0	0	0	0	0	0	0	0	0	0	0	0	0	0	0	0	0	0	0	0	0	0	0	0	0	0	0	0	0	0	0	0	0	0	0	0	0	0	0	0	0	0	0	0	0	0	0
OPU_158	Rhizobium_rosettiformans	Bacteria;Proteobacteria;Alphaproteobacteria;Rhizobiales;Rhizobiaceae;Rhizobium	0	0	0	0	0	3	0	0	0	0	0	0	0	0	0	0	0	0	0	0	0	0	0	0	0	0	0	0	0	0	0	0	0	0	0	0	0	0	0	0	0	0	0	0	0	0	0
OPU_200	Paracoccus_sp2	Bacteria;Proteobacteria;Alphaproteobacteria;Rhodobacterales;Rhodobacteraceae;Paracoccus	0	0	0	0	0	0	0	0	0	0	0	0	0	0	0	0	0	0	0	0	0	0	0	0	0	0	0	0	0	0	0	0	0	0	0	0	0	0	0	0	0	0	0	0	0	0	0
OPU_274	Cnuella_sp1	Bacteria;Bacteroidetes;Chitinophagia;Chitinophagales;Chitinophagaceae;Cnuella	0	0	0	0	0	0	0	0	0	0	0	0	0	0	0	0	0	0	0	0	0	0	0	0	0	0	0	0	0	0	0	0	0	0	0	0	0	0	0	0	0	0	0	0	0	0	0
OPU_556	Atopostipes_sp1	Bacteria;Firmicutes;Bacilli;Lactobacillales;Carnobacteriaceae;Atopostipes	0	0	0	0	0	0	0	0	0	0	0	0	0	0	0	0	0	0	0	0	0	0	0	0	0	0	0	0	0	0	0	0	0	0	0	0	0	0	0	0	0	0	0	0	0	0	0
OPU_078	Acinetobacter_tandoii	Bacteria;Proteobacteria;Gammaproteobacteria;Pseudomonadales;Moraxellaceae;Acinetobacter	0	0	0	0	0	0	0	0	0	0	0	0	0	0	0	0	0	0	0	0	0	0	0	0	0	0	0	0	0	0	0	0	0	0	0	0	0	0	0	0	0	0	0	0	0	0	0
OPU_182	Bosea_lathyri	Bacteria;Proteobacteria;Alphaproteobacteria;Rhizobiales;Bradyrhizobiaceae;Bosea	0	0	0	0	0	0	0	0	0	0	0	0	0	0	0	0	0	0	0	0	0	0	0	0	0	0	0	0	0	0	0	0	0	0	0	0	0	0	0	0	0	0	0	0	0	2	0
OPU_541	Selenomonas_artemidis	Bacteria;Firmicutes;Negativicutes;Selenomonadales;Selenomonadaceae;Selenomonas	0	0	0	0	0	2	0	0	0	0	0	0	0	0	0	0	0	0	0	0	0	0	0	0	0	0	0	0	0	0	0	0	0	0	0	0	0	0	0	0	0	0	0	0	0	0	0
OPU_052	Pantoea_eucrina	Bacteria;Proteobacteria;Gammaproteobacteria;Enterobacteriales;Erwiniaceae;Pantoea	0	0	0	0	0	0	0	0	0	0	0	0	0	0	0	0	0	0	0	0	0	0	0	0	0	0	0	0	0	0	0	0	0	0	0	0	0	0	0	0	0	0	0	0	0	0	0
OPU_544	uncult_order_Eubacteriales	Bacteria;Firmicutes;Clostridia;Eubacteriales	0	0	0	0	0	0	0	0	0	0	0	0	0	0	0	0	2	0	0	0	0	0	0	0	0	0	0	0	0	0	0	0	0	0	0	0	0	0	0	0	0	0	0	0	0	0	0
OPU_384	Finegoldia_magna	Bacteria;Firmicutes;Clostridia;Eubacteriales;Peptoniphilaceae;Finegoldia	0	0	0	0	0	0	0	0	0	0	0	0	0	0	0	0	0	0	0	0	0	0	0	0	0	0	0	0	0	0	0	0	0	0	0	0	0	0	0	0	0	0	0	0	0	0	0
OPU_383	Anaerococcus_sp1	Bacteria;Firmicutes;Clostridia;Eubacteriales;Peptoniphilaceae;Anaerococcus	0	0	0	0	0	0	0	0	0	0	0	0	0	0	0	0	0	0	0	0	0	0	0	0	0	0	0	0	0	0	0	0	2	0	0	0	0	0	0	0	0	0	0	0	0	0	0
OPU_298	uncult_family_Atopobiaceae	Bacteria;Actinobacteria;Coriobacteriia;Coriobacteriales;Atopobiaceae	0	0	0	0	0	0	0	0	0	0	0	0	0	0	0	0	0	0	0	0	0	0	0	0	0	0	0	0	0	0	0	0	0	0	0	0	0	0	0	0	0	0	0	0	0	0	0
OPU_108	Azohydromonas_lata	Bacteria;Proteobacteria;Betaproteobacteria;Burkholderiales;Alcaligenaceae;Azohydromonas	0	0	0	0	0	2	0	0	0	0	0	0	0	0	0	0	0	0	0	0	0	0	0	0	0	0	0	0	0	0	0	0	0	0	0	0	0	0	0	0	0	0	0	0	0	0	0
OPU_263	Deinococcus_wulumuqiensis	Bacteria;Deinococcus-Thermus;Deinococci;Deinococcales;Deinococcaceae;Deinococcus	0	0	0	0	0	0	0	0	0	0	0	0	0	0	0	0	0	0	0	0	0	0	0	0	0	0	0	0	0	0	0	0	0	0	0	0	0	0	0	0	0	0	0	0	0	0	0
OPU_437	uncult_family_Oscillospiraceae	Bacteria;Firmicutes;Clostridia;Eubacteriales;Oscillospiraceae	0	0	0	0	0	0	0	0	0	0	0	0	0	0	0	0	0	0	0	0	0	0	0	0	0	0	0	0	0	0	0	0	0	0	0	0	0	0	0	0	0	0	0	0	0	0	0
OPU_268	Flavobacterium_akiainvivens	Bacteria;Bacteroidetes;Flavobacteriia;Flavobacteriales;Flavobacteriaceae;Flavobacterium	0	0	0	0	0	2	0	0	0	0	0	0	0	0	0	0	0	0	0	0	0	0	0	0	0	0	0	0	0	0	0	0	0	0	0	0	0	0	0	0	0	0	0	0	0	0	0
OPU_147	Stenotrophomonas_koreensis	Bacteria;Proteobacteria;Gammaproteobacteria;Lysobacteriales;Lysobacteraceae;Stenotrophomonas	0	0	0	0	0	0	0	0	0	0	0	0	0	0	0	0	0	0	0	0	0	0	0	0	0	0	0	0	0	0	0	0	0	0	0	0	0	0	0	0	2	0	0	0	0	0	0
OPU_558	Streptococcus_subsp_dentisani	Bacteria;Firmicutes;Bacilli;Lactobacillales;Streptococcaceae;Streptococcus	0	0	0	0	0	0	0	0	0	0	0	0	0	0	0	0	0	0	0	0	0	0	0	0	0	0	0	0	0	0	0	0	0	0	0	0	0	0	0	0	0	0	0	0	0	0	0
OPU_236	Bdellovibrio_sp1	Bacteria;Proteobacteria;Deltaproteobacteria;Bdellovibrionales;Bdellovibrionaceae;Bdellovibrio	0	0	0	0	0	0	0	0	0	0	0	0	0	0	0	0	0	0	0	0	0	0	0	0	0	0	0	0	0	2	0	0	0	0	0	0	0	0	0	0	0	0	0	0	0	0	0
OPU_285	Nocardioides_solisilvae	Bacteria;Actinobacteria;Actinobacteria;Actinomycetales;Propionibacterineae;Nocardioidaceae;Nocardioides	0	0	0	0	0	0	0	0	0	0	0	0	0	0	0	0	0	0	0	0	0	0	0	0	0	0	0	0	0	2	0	0	0	0	0	0	0	0	0	0	0	0	0	0	0	0	0
OPU_548	Leuconostoc_mesenteroides	Bacteria;Firmicutes;Bacilli;Lactobacillales;Leuconostocaceae;Leuconostoc	0	0	0	0	0	0	0	0	0	0	0	0	0	0	0	0	0	0	0	0	0	0	0	0	0	0	0	0	0	0	0	0	0	0	0	0	0	0	0	0	0	0	0	0	0	0	0
OPU_605	Bryobacter_sp1	Bacteria;Acidobacteria;Acidobacteriia;Acidobacteriales;Bryobacteraceae;Bryobacter	0	0	0	0	0	0	0	0	0	0	0	0	0	0	0	0	0	0	0	0	0	0	0	0	0	0	0	0	0	0	0	0	0	0	0	0	0	0	0	0	2	0	0	0	0	0	0
OPU_126	Massilia_oculi	Bacteria;Proteobacteria;Betaproteobacteria;Burkholderiales;Oxalobacteraceae;Massilia	0	0	0	0	0	0	0	0	0	0	0	0	0	0	0	0	0	0	0	0	0	0	0	0	0	0	0	0	0	2	0	0	0	0	0	0	0	0	0	0	0	0	0	0	0	0	0
OPU_146	Stenotrophomonas_rhizophila	Bacteria;Proteobacteria;Gammaproteobacteria;Lysobacteriales;Lysobacteraceae;Stenotrophomonas	0	0	0	0	0	0	0	0	0	0	0	0	0	0	0	0	0	0	0	0	0	0	0	0	0	0	0	0	0	0	0	0	0	0	0	0	0	0	0	0	0	0	0	0	0	0	0
OPU_059	Aggregatibacter_actinomycetemcomitans	Bacteria;Proteobacteria;Gammaproteobacteria;Pasteurellales;Pasteurellaceae;Aggregatibacter	0	0	0	0	0	0	0	0	0	0	0	0	0	0	0	0	0	0	0	0	0	0	0	0	0	0	0	0	0	0	0	0	0	0	0	0	0	0	0	0	0	0	0	0	0	0	0
OPU_191	Phenylobacterium_falsum	Bacteria;Proteobacteria;Alphaproteobacteria;Caulobacterales;Caulobacteraceae;Phenylobacterium	0	0	0	0	0	0	0	0	0	0	0	0	0	0	0	0	0	0	0	0	0	0	0	0	0	0	0	0	0	0	0	0	0	0	0	0	0	0	0	0	2	0	0	0	0	0	0
OPU_271	Parasegetibacter_sp1	Bacteria;Bacteroidetes;Chitinophagia;Chitinophagales;Chitinophagaceae;Parasegetibacter	0	0	0	0	0	0	0	0	0	0	0	0	0	0	0	0	0	0	0	0	0	0	0	0	0	0	0	0	0	0	0	0	0	0	0	0	0	0	0	0	0	0	0	0	0	0	0
OPU_193	Devosia_elaeis	Bacteria;Proteobacteria;Alphaproteobacteria;Rhizobiales;Hyphomicrobiaceae;Devosia	0	0	0	0	0	0	0	0	0	0	0	0	0	0	0	0	0	0	0	0	0	0	0	0	0	0	0	0	0	0	0	0	0	0	0	0	0	0	0	0	0	0	2	0	0	0	0
OPU_127	Massilia_timonae	Bacteria;Proteobacteria;Betaproteobacteria;Burkholderiales;Oxalobacteraceae;Massilia	0	0	0	0	0	0	0	0	0	0	0	0	0	0	0	0	0	0	0	0	0	0	0	0	0	0	0	0	0	2	0	0	0	0	0	0	0	0	0	0	0	0	0	0	0	0	0
OPU_091	Diaphorobacter_polyhydroxybutyrativorans	Bacteria;Proteobacteria;Betaproteobacteria;Burkholderiales;Comamonadaceae;Diaphorobacter	0	0	0	0	0	0	0	0	0	0	0	0	0	0	0	0	0	0	0	0	0	0	0	0	0	0	2	0	0	0	0	0	0	0	0	0	0	0	0	0	0	0	0	0	0	0	0
OPU_278	Adhaeribacter_sp1	Bacteria;Bacteroidetes;Cytophagia;Cytophagales;Hymenobacteraceae;Adhaeribacter	0	0	0	0	0	0	0	0	0	0	0	0	0	0	0	0	0	0	0	0	0	0	0	0	0	0	0	0	0	0	0	0	0	0	0	0	0	0	0	0	0	0	0	0	0	0	0
[truncated: 58 more columns]

## Sheet: relative
OPU_num	taxonomy	taxonomy_full	ST263	ST261	ST250	ST279	ST285	ST319	ST313	ST316	ST258	ST302	ST304	ST270	ST276	ST314	ST255	ST260	ST256	ST290	ST248	ST295	ST315	ST252	ST249	ST269	ST311	ST299	ST259	ST310	ST281	ST322	ST292	ST271	ST308	ST301	ST253	ST283	ST273	ST268	ST288	ST277	ST325	ST309	ST267	ST289	ST266	ST320	ST284
OPU_007	uncult_family_Rikenellaceae	Bacteria;Bacteroidetes;Bacteroidia;Bacteroidales;Rikenellaceae;Rikenellaceae RC9 gut group	8.47811	17.3453	19.1021	12.7144	14.7515	0.211646	7.91398	3.34985	6.16401	6.74079	12.6723	7.32345	28.3358	9.43349	23.4589	19.5825	14.0288	8.62855	5.56827	18.9389	13.9912	24.1941	4.23661	17.5717	7.55467	10.3359	6.93537	12.1595	13.951	1.42837	6.26197	28.9594	6.27724	5.99334	17.0087	15.6805	20.9656	11.7696	18.0255	19.2251	1.21467	3.02517	12.2991	7.27844	46.5517	0.640697	13.6635
OPU_002	uncult_family_Muribaculaceae	Bacteria;Bacteroidetes;Bacteroidia;Bacteroidales;Muribaculaceae	5.6984	5.82011	2.89244	24.3189	3.20684	0.0980797	5.1828	2.50059	26.4172	11.8833	9.93492	8.19529	2.57157	5.20991	3.33904	10.1889	5.91527	7.08523	6.97941	15.4427	9.12136	14.2994	25.3397	5.91824	2.28628	10.299	3.08489	3.59922	11.9986	0.424268	4.24341	8.14843	13.6734	2.35294	12.0363	11.6998	8.87342	14.2018	13.6051	9.71064	0.397103	2.08132	3.47664	7.01663	5.29919	0.448488	7.88629
OPU_374	uncult_family_Lachnospiraceae	Bacteria;Firmicutes;Clostridia;Clostridiales;Lachnospiraceae;Lachnospiraceae NK4A136 group	8.72133	16.3331	6.44773	4.1036	6.093	0.351022	7.46237	11.4178	7.31976	7.899	6.317	9.15432	10.1892	10.8751	4.62329	6.46123	8.63309	11.0488	1.52555	3.53127	4.97295	2.58538	3.43725	9.09091	8.4493	5.94315	1.28349	8.56031	4.72133	1.1031	6.82187	3.55777	2.01976	7.50277	5.84057	8.25713	8.91692	3.57842	5.15717	3.58019	1.40154	6.05034	4.97196	11.8078	11.3844	0.871348	19.1655
OPU_392	uncult_family_Christensenellaceae	Bacteria;Firmicutes;Clostridia;Clostridiales;Christensenellaceae;Christensenellaceae R-7 group	4.65601	7.75247	8.94848	10.7972	9.24639	0.366508	8.19355	1.65133	5.39351	3.91476	3.73277	7.585	4.17273	5.33637	3.68151	6.95825	1.79856	4.31428	0.457666	4.26915	7.96187	2.74497	2.47802	7.87065	2.98211	9.44998	3.69286	2.86965	5.6443	1.04653	2.47532	5.24101	3.03691	3.19645	5.36701	7.42335	6.61157	2.96338	5.89391	4.6101	0.700771	10.0436	0.71028	3.35122	5.19777	0.205023	3.57634
OPU_393	uncult_order_Clostridiales	Bacteria;Firmicutes;Clostridia;Clostridiales;Clostridiales vadinBB60 group	8.89507	1.0352	7.83368	2.28725	12.2929	0.211646	7.95699	10.0731	3.46725	6.43966	5.14931	5.57977	12.3241	9.48407	5.65068	6.56064	2.8777	7.208	0.915332	5.04216	5.69441	0.829876	0.719424	5.43014	12.326	4.28202	0.653006	11.5272	3.94036	0.93339	4.78857	4.32288	0.88637	4.66149	2.48619	3.01237	3.26229	0.391389	2.99607	9.07308	1.16795	9.51113	0.11215	3.5214	1.90162	0.384418	3.11784
OPU_008	uncult_family_Prevotellaceae	Bacteria;Bacteroidetes;Bacteroidia;Bacteroidales;Prevotellaceae;Prevotellaceae UCG-001	2.53648	1.38026	0.903887	4.37269	2.51203	0.056783	3.44086	1.58056	1.59604	8.03799	8.46095	11.3339	1.01892	1.82094	3.76712	1.19284	0.59952	1.47317	1.06789	3.91778	6.82814	0.0638366	1.67866	6.95546	1.88867	5.16796	0.0900698	2.77237	1.77494	0.18385	6.15883	0.841622	6.4952	4.12875	1.34175	1.10274	1.00043	1.59351	10.4617	1.27513	0.163513	1.91191	1.1215	6.07409	4.51318	0.115325	3.39294
OPU_402	uncult_family_Oscillospiraceae	Bacteria;Firmicutes;Clostridia;Clostridiales;Ruminococcaceae	4.44753	1.49528	3.25399	2.95997	8.124	0.0309725	1.52688	1.08516	1.48597	1.82997	2.06738	0.784656	1.60116	3.11077	2.14041	2.18688	2.95763	2.80603	0.419527	1.14195	0.927596	1.69167	3.35731	2.3795	1.09344	4.90956	0.112587	3.11284	0.816471	0.18385	1.03138	2.83091	2.33944	1.64262	3.90687	1.66756	3.0013	3.83003	1.76817	1.128	0.210231	0.847047	1.1215	4.77811	1.11562	0.0768836	1.87987
OPU_375	uncult_family_Lachnospiraceae	Bacteria;Firmicutes;Clostridia;Clostridiales;Lachnospiraceae	1.70257	1.31125	2.53088	0.470905	0.962052	0.0206484	1.29032	0.401038	0.440286	0.277971	0.535988	1.13339	1.89229	1.41629	2.99658	0.0497018	2.31815	3.66538	1.33486	1.30007	5.02448	2.55346	0.799361	1.40329	0.596421	3.13769	0.0675524	5.35019	0.28399	0.31113	2.29851	1.49197	0.508573	0.510544	0.828729	0.618612	0.260983	0.726866	1.81729	1.07896	0.280308	3.89642	0.523364	9.62168	0.0507099	0.294721	4.4475
OPU_245	Akkermansia_sp1	Bacteria;Verrucomicrobia;Verrucomicrobiae;Verrucomicrobiales;Akkermansiaceae;Akkermansia	2.36275	0.73614	1.627	0.874538	3.15339	0.0154863	2	1.01439	10.2367	0.741256	1.33997	3.40017	3.97865	1.49216	4.10959	1.98807	0.919265	0.263066	0.0762777	2.14336	1.26256	1.564	1.9984	2.8676	1.09344	3.39609	1.05832	3.50195	1.20696	0.113138	0.574628	1.87452	0.0726533	0.443951	2.52565	1.10274	0.652458	3.57842	2.35756	7.55272	0.0817566	0.314618	1.98131	0.73308	1.87627	0.0384418	1.05456
OPU_411	uncult_family_Oscillospiraceae	Bacteria;Firmicutes;Clostridia;Clostridiales;Ruminococcaceae	1.84156	2.27743	2.04881	1.51362	1.81721	0.0103242	1.48387	0.636943	1.70611	1.34353	0.287136	0.784656	1.4556	3.81892	2.22603	2.13718	2.43805	1.91161	0.228833	0.913563	1.70059	0.702202	2.15827	2.31849	0.596421	1.36582	0.337762	1.70233	1.34895	0.240419	0.825107	3.32823	0.464981	1.08768	1.65746	0.779989	3.0448	0.838692	1.8664	0.980873	0.0467181	3.89642	0.523364	1.19126	1.47059	0.0384418	1.42137
OPU_511	uncult_family_Oscillospiraceae	Bacteria;Firmicutes;Clostridia;Clostridiales;Ruminococcaceae;Ruminococcaceae UCG-013	0.903405	0.230044	0.964146	0.134544	0.694816	0.0258104	2.15054	1.15593	0.38525	0.44012	1.53139	1.04621	1.31004	3.33839	1.36986	0.497018	0.999201	2.63066	0.381388	0.245959	0.798763	0.0957549	0.319744	0.854179	2.38569	0.92285	0.0675524	1.70233	0.461484	0.480837	0.987181	0.879878	0.276083	2.10877	0.11839	0.91447	0.60896	0.223651	1.03143	1.37322	0.513899	2.66215	0.0747664	1.32216	0.608519	0.153767	1.74232
OPU_428	uncult_family_Oscillospiraceae	Bacteria;Firmicutes;Clostridia;Clostridiales;Ruminococcaceae;Ruminococcaceae NK4A214 group	0.347464	0.161031	0.512202	0.807265	0.534474	0.0103242	0.322581	0.165133	0.165107	0.301135	0.344564	0.523104	0.242601	0.531108	0.256849	0.54672	0.159872	0.38583	0.0381388	0.281096	0.309199	0.159591	0.0799361	0.854179	0.795229	0.36914	0.202657	0.243191	0.603479	0.0848536	0.294681	0.306044	0.130776	0.421754	0.0789266	0.457235	0.173989	0.30752	0.392927	0.196175	0.151834	0.53243	0.11215	0.497447	1.03955	0.0640697	0.229253
OPU_016	uncult_family_Prevotellaceae	Bacteria;Bacteroidetes;Bacteroidia;Bacteroidales;Prevotellaceae	2.91869	2.00138	1.74751	3.29633	5.39818	0.0103242	3.54839	0.778485	0.825537	3.10401	1.1294	8.54403	1.40708	0.758725	2.05479	1.29225	0.839329	0.859348	0.266972	1.15952	0.901829	0.223428	0.799361	0.671141	0.994036	3.1746	0.18014	4.03696	1.66844	0.212134	0.589362	1.53022	0.188899	0.82131	1.73639	3.17375	1.39191	2.09673	2.06287	3.33497	0.210231	0.459826	1.64486	2.21233	0.0760649	0.115325	3.57634
OPU_427	uncult_family_Oscillospiraceae	Bacteria;Firmicutes;Clostridia;Clostridiales;Ruminococcaceae;Ruminococcaceae UCG-010	1.52884	2.41546	2.74179	1.44635	1.9241	0	0.989247	0.448219	2.36654	1.92263	0.47856	2.09241	2.18341	1.51745	2.65411	3.23062	2.67786	2.89372	0.343249	2.70555	3.27235	2.52154	0.799361	2.07444	0.298211	1.80879	0.0900698	1.84825	3.26589	0.141423	1.04612	5.96787	0.334205	0.643729	1.73639	0.860678	1.21792	1.50964	1.17878	3.18784	0.186872	1.50048	0.523364	1.71488	0.431034	0.0256279	0.733608
OPU_435	uncult_family_Oscillospiraceae	Bacteria;Firmicutes;Clostridia;Clostridiales;Ruminococcaceae;Ruminococcaceae NK4A214 group	0.799166	0.529101	1.26544	0.672721	0.694816	0	0.473118	0.471809	0.330215	0.880241	0.440276	0.261552	0.339641	0.556399	1.62671	1.04374	1.39888	1.859	0.190694	0.614898	0.66993	0.287265	0.719424	0.122026	0.497018	0.36914	0.675524	0.826848	0.922968	0.0565691	0.6925	0.573833	0.0290613	0.665927	0.631413	0.134481	0.60896	0.615041	0.392927	0.294262	0.0583976	0.629235	0.448598	1.1258	0.177485	0.0640697	0.550206
OPU_394	uncult_family_Christensenellaceae	Bacteria;Firmicutes;Clostridia;Clostridiales;Christensenellaceae;Christensenellaceae R-7 group	0.625434	0.828157	1.35583	0.437269	0.694816	0.0154863	0.27957	0.0943619	0.715465	0.208478	0.497703	0.348736	0.970403	0.278199	0.941781	0.596421	1.67866	0.491056	0.152555	0.456781	0.979129	0.670284	0.0799361	0.42709	0.596421	0.73828	0.360279	0.389105	0.461484	0.0282845	0.221011	1.3772	0.087184	0.221976	0.670876	0.511027	1.17442	1.06234	0.392927	0.882786	0.0583976	0.266215	0.224299	0.340359	0.025355	0.0640697	0.412655
OPU_401	uncult_family_Oscillospiraceae	Bacteria;Firmicutes;Clostridia;Clostridiales;Ruminococcaceae	2.11953	1.67932	6.9298	1.2109	1.12239	0	0.215054	0.471809	0.330215	0.254807	0.382848	0.697472	1.4556	0.632271	1.11301	1.64016	1.27898	0.543669	0.381388	0.527056	0.953363	0.829876	0.39968	0.671141	0.298211	2.1041	0.0450349	0.77821	0.106496	0.0565691	0.368351	1.30069	0.276083	0.332963	2.40726	1.10274	0.782949	0.419346	1.66994	0.147131	0.0700771	0.774443	0.859813	1.88506	0.963489	0.0384418	0.596057
OPU_001	uncult_family_Muribaculaceae	Bacteria;Bacteroidetes;Bacteroidia;Bacteroidales;Muribaculaceae	1.38985	1.28824	0.271166	2.58998	1.81721	0.0309725	0.516129	0.212314	1.98129	1.6215	0.440276	2.1796	1.60116	0.480526	0.599315	2.03777	0.479616	0.333216	0.419527	1.40548	1.0049	0.893712	0.799361	0.976205	0	0.55371	0.225175	0.826848	1.56195	0.113138	0.265213	1.41546	1.93258	0.155383	1.06551	0.322754	1.13093	0.810735	0.491159	1.5694	0.0350385	0.242014	0.336449	0.837806	0.177485	0.0256279	0.687758
OPU_436	uncult_family_Oscillospiraceae	Bacteria;Firmicutes;Clostridia;Clostridiales;Ruminococcaceae;Ruminococcaceae UCG-005	0.521195	0.989188	0.934016	0.437269	0.641368	0	0.623656	0.0943619	0.38525	0.486449	0.306279	0.43592	0.388161	0.531108	0.428082	0.695825	1.23901	0.666433	0.152555	0.527056	0.695697	0.351101	0.39968	0.854179	0.198807	0.442968	0.427832	0.437743	0.425985	0.0424268	0.250479	1.3772	0.276083	0.155383	0.710339	0.645508	0.391475	0.810735	0.736739	0.53948	0.023359	0.89545	0.149533	0.772352	0.583164	0.0128139	0.137552
OPU_432	uncult_family_Oscillospiraceae	Bacteria;Firmicutes;Clostridia;Clostridiales;Ruminococcaceae;Ruminococcaceae NK4A214 group	0.555942	0.322061	0.602591	0.16818	0.748263	0.00516209	0.860215	0.401038	0.220143	0.208478	0.248851	0.523104	0.485201	0.505817	0.342466	0.944334	0.359712	0.403367	0	0.544624	1.21103	0.159591	0.159872	0.366077	0.298211	0.221484	0.0900698	0.194553	0.496983	0.0848536	0.383085	0.612089	0.508573	0.577137	0.157853	0.484131	0.173989	0.139782	0.540275	0.0490436	0.0934361	2.51694	0.0373832	0.484357	0.329615	0.0256279	0.0458505
OPU_328	uncult_family_Lachnospiraceae	Bacteria;Firmicutes;Clostridia;Clostridiales;Lachnospiraceae	0.660181	2.20842	0.632721	0.134544	0.641368	0.00516209	0.344086	0.117952	0	0.416956	0.516845	0.174368	0.194081	0.429944	0.342466	0.347913	0.879297	1.47317	0.800915	0.281096	0.695697	0.319183	0.559552	0.732154	0.0994036	1.18125	0.0450349	1.0214	0.319489	0.0989959	0.942979	0.306044	0.159837	0.332963	0.947119	0.403443	0.347977	0.223651	0.884086	0.0980873	0.023359	0.580833	1.08411	0.680717	0.126775	0.0896976	0.87116
OPU_029	uncult_family_Prevotellaceae	Bacteria;Bacteroidetes;Bacteroidia;Bacteroidales;Prevotellaceae	1.07714	0.851162	0.451943	0.403633	1.12239	0	0.967742	0.353857	0.605394	1.13505	0.995406	2.87707	0.0970403	0.354072	0.856164	0.596421	0.39968	0.298141	0.305111	0.579761	0.283432	0.0319183	0.319744	0.854179	0.198807	0.885936	0.0450349	0.486381	0.319489	0.0707114	0.176809	0.497322	0.0581226	0.110988	1.06551	0.161377	0.30448	0.447302	0.638507	0.147131	0.0817566	0.145208	0.71028	1.38762	0	0.0768836	1.51307
OPU_250	Treponema_sp2	Bacteria;Spirochaetes;Spirochaetia;Spirochaetales;Spirochaetaceae;Treponema	0.0347464	0.161031	0.331425	1.14363	0.374131	0.0206484	1.97849	4.1991	2.1464	3.68311	3.06279	0.43592	0.727802	0.91047	0.171233	0.198807	0.0799361	1.47317	0.190694	1.95011	0.66993	0.127673	1.03917	0.42709	0.298211	5.24179	0	0.729572	0.425985	0.0424268	0.6925	0.0765111	3.0805	2.06437	0.749803	9.79021	0.60896	0.251607	2.55403	0.441393	0.0467181	2.29913	0.0747664	0.863987	0	0.0768836	0.596057
OPU_440	uncult_family_Oscillospiraceae	Bacteria;Firmicutes;Clostridia;Clostridiales;Ruminococcaceae	0.729673	0.184035	1.05453	0.605449	0.587921	0.00516209	2.64516	0.448219	1.541	0.486449	1.20597	0.261552	0.824842	1.6692	0.428082	0.0994036	0.239808	2.17468	0.0381388	0.421644	1.23679	0.0319183	0.239808	0.244051	0.397614	1.69804	0	1.16732	1.45545	0.169707	0.810373	0.573833	0.0581226	0.332963	0.394633	0.591716	0	0.419346	0.196464	0.441393	0.116795	1.30687	0.0373832	0.497447	0.126775	0.0512558	1.14626
OPU_249	Treponema_sp1	Bacteria;Spirochaetes;Spirochaetia;Spirochaetales;Spirochaetaceae;Treponema	0.0347464	0.782149	0.241036	1.44635	0.481026	0	1.24731	27.1998	3.96258	3.1735	1.33997	0.174368	1.4556	0.379363	1.62671	0.646123	0.719424	0.719046	0.724638	2.86367	4.07112	0.127673	5.67546	4.33191	8.2505	1.29199	0.112587	0.77821	0.390486	0.12728	9.6508	0.306044	27.2159	4.5727	5.01184	2.58203	1.69639	0.587084	1.57171	2.40314	0.128475	2.34753	0.635514	4.12358	0	0.0896976	0.733608
OPU_031	uncult_family_Prevotellaceae	Bacteria;Bacteroidetes;Bacteroidia;Bacteroidales;Prevotellaceae	0.486449	0.529101	0.301296	1.64817	0.855158	0.0206484	1.67742	0.0471809	0.110072	0.0231642	0.459418	0.523104	0.630762	0.202327	0.684932	0.198807	1.07914	0.140302	0.152555	0.685172	0.463798	0.127673	0.719424	1.46431	0.695825	0.442968	0.157622	0.437743	0.28399	0.0282845	0.117872	0.3443	0.406858	0.332963	0.868193	2.87789	0.521966	0.782779	0.834971	0.441393	0.0817566	0.169409	0.0373832	0.248724	0	0.102512	1.00871
OPU_497	uncult_family_Oscillospiraceae	Bacteria;Firmicutes;Clostridia;Clostridiales;Ruminococcaceae	0.694927	0.276052	0.421814	0.302725	0.320684	0	0.344086	0.165133	0.440286	0.880241	0.172282	0.087184	0.533721	0.328781	0.599315	0.596421	0.799361	0.806734	0.190694	0.491918	1.0049	0.255346	0.159872	0.244051	0	0.110742	0.157622	0.632296	0.248491	0.169707	0.559894	0.612089	0.130776	0.399556	0.591949	0.161377	0.260983	0.363433	0.638507	0.735655	0.0583976	0.508228	0.0747664	0.314177	0.025355	0	0.275103
OPU_014	uncult_family_Prevotellaceae	Bacteria;Bacteroidetes;Bacteroidia;Bacteroidales;Prevotellaceae;Prevotellaceae UCG-003	0.486449	0.73614	0.241036	0.908174	0.641368	0	0.322581	0.117952	0.495322	0.138985	0.267994	0.174368	0.873362	0.278199	0.428082	0.149105	0.279776	0.298141	0.0762777	0.966268	0.283432	0.414938	0.879297	0.732154	0.0994036	0.221484	0.0450349	0.389105	0.0709975	0.0141423	0	0.6886	0.101715	0.133185	0.47356	0.56482	0.347977	1.20212	0.392927	1.37322	0.0583976	0.169409	0.598131	0.706899	0.20284	0.0384418	0.320954
OPU_252	Treponema_sp4	Bacteria;Spirochaetes;Spirochaetia;Spirochaetales;Spirochaetaceae;Treponema	0.0347464	0.506096	0.180777	0.840901	0.267237	0.0309725	1.01075	1.86365	0.220143	1.18138	4.51761	0.087184	0.0485201	0.30349	0.171233	0	0.679456	1.9993	0.114416	0.439213	0.386498	0.287265	0.159872	0.122026	0.198807	0.885936	0.0225175	0.291829	0.177494	0.0707114	2.44585	0.0765111	0.334205	0	0.0394633	2.90479	0	0.111826	1.47348	2.3541	0.0934361	1.06486	0	2.59196	0	0.0256279	1.10041
OPU_484	uncult_family_Oscillospiraceae	Bacteria;Firmicutes;Clostridia;Clostridiales;Ruminococcaceae	0.243224	0.36807	0.0301296	0.235452	0.748263	0.00516209	0.301075	0.235905	0.0550358	0.0694927	0.153139	0	0.339641	0.177036	0.256849	0.54672	0.159872	0.438443	0.0381388	0.281096	0.0772997	0	0.0799361	0.122026	0.198807	0.295312	0.18014	0.486381	0.603479	0.0282845	0.397819	0.3443	0.203429	0.133185	0.197316	0.0806885	0.434972	0.139782	0.147348	0.196175	0	0.0968054	0.0747664	0.261814	0.0507099	0.0256279	0.0917011
OPU_412	uncult_family_Oscillospiraceae	Bacteria;Firmicutes;Clostridia;Clostridiales;Ruminococcaceae	0.0694927	0.184035	0.241036	0.100908	0.320684	0	0.301075	0.0707714	0.0550358	0.138985	0.172282	0.610288	0.14556	0.252908	0.0856164	0.298211	0.39968	0.22799	0.114416	0.333802	0.0772997	0.223428	0.0799361	0.0610128	0.298211	0.073828	0.18014	0.194553	0.212993	0.0282845	0.0589362	0.267789	0.0581226	0.17758	0.276243	0.0268962	0.30448	0.30752	0.343811	0.0490436	0	0.145208	0.149533	0.091635	0.557809	0	0.275103
OPU_422	uncult_family_Oscillospiraceae	Bacteria;Firmicutes;Clostridia;Clostridiales;Oscillospiraceae	0.208478	0.253048	0.241036	0.269088	0.213789	0	0.0430108	0	0.220143	0.0463285	0.784839	1.04621	0.291121	0.0505817	0.0856164	0.347913	0.359712	0.438443	0.152555	0.193254	0.0772997	0.638366	0.239808	0.0610128	0.198807	0.073828	0.0225175	1.21595	0.106496	0.0565691	0.235745	2.90742	0	0.0221976	1.73639	0.0806885	0.130492	0.30752	0.884086	0.784698	0.0116795	0.0242014	0.373832	0.942532	0.228195	0	0.0917011
OPU_006	uncult_family_Muribaculaceae	Bacteria;Bacteroidetes;Bacteroidia;Bacteroidales;Muribaculaceae	0.208478	0.414079	0.120518	0.437269	0.106895	0.00516209	0.193548	0.117952	0.0550358	0.370628	0.823124	2.78989	0.14556	0.354072	0.428082	0.447316	0.19984	0.157839	0.190694	0.263528	0.334965	0.478774	0.159872	0.305064	0	0.627538	0.112587	0.340467	1.10046	0.0141423	0.0884043	0.114767	0.842778	0.0887902	0.157853	0.161377	0.521966	1.36986	0.196464	0.392349	0.023359	0.0726041	0.0747664	0.130907	0	0.0768836	0.779459
OPU_442	uncult_family_Oscillospiraceae	Bacteria;Firmicutes;Clostridia;Clostridiales;Ruminococcaceae	0.555942	0.0690131	0.301296	0.269088	0.587921	0.00516209	1.1828	0.401038	1.04568	0.579106	1.11026	0.174368	0.533721	1.36571	0	0.0497018	0.239808	0.859348	0.0381388	1.26493	0.283432	0.0319183	0.0799361	0.183038	1.49105	1.36582	0.0450349	1.16732	0.674476	0.296988	0.736703	0	0.0290613	0.110988	0.0394633	0.0268962	0.0434972	0.111826	0	0.0980873	0.116795	0.193611	0	0.157089	0.20284	0.0384418	0.917011
OPU_513	uncult_family_Oscillospiraceae	Bacteria;Firmicutes;Clostridia;Clostridiales;Ruminococcaceae;Ruminococcaceae UCG-014	0.312717	0.115022	0.180777	0.16818	0	0.0154863	0.344086	0.353857	0.110072	0.509613	0.650842	0.43592	0.436681	1.41629	0.256849	0.0994036	0.19984	0.859348	0.228833	0.82572	0.515331	0.0957549	0	0.244051	0.795229	0.332226	0.0900698	0.632296	0.0354988	0.12728	0.663032	0.153022	0.130776	0.554939	0.0394633	0	0.0434972	0	0.147348	0.392349	0.0116795	1.25847	0.0747664	0.130907	0.0507099	0.0640697	0.229253
OPU_039	Alistipes_sp8	Bacteria;Bacteroidetes;Bacteroidia;Bacteroidales;Rikenellaceae;Alistipes	0.243224	0.0690131	0.0602591	0.201816	0.106895	0.00516209	0.236559	0.188724	0.880572	0.810748	0.229709	0.348736	0.14556	0.328781	0.513699	0.298211	0.159872	0.157839	0.0381388	0.281096	0.283432	0.19151	0	0.0610128	0.0994036	0.18457	0	0.145914	0.106496	0.0282845	0.117872	0.420811	0.043592	0.0665927	0.197316	0.134481	0	0.251607	0.294695	0.294262	0.0116795	0.121007	0.0747664	0.261814	0.456389	0.0128139	0.0917011
OPU_228	uncult_family_Desulfovibrionaceae	Bacteria;Proteobacteria;Deltaproteobacteria;Desulfovibrionales;Desulfovibrionaceae	0.625434	0.138026	0.482073	0.369997	0.160342	0	0.129032	0.778485	0.550358	0.185314	0.172282	0	0.436681	0.0758725	0.171233	0.149105	0.0799361	0.0350754	0	0.0878426	0.309199	0.223428	0.39968	0.610128	0.397614	0.701366	0.607971	0.291829	0.28399	0	0.265213	0.114767	0.0145307	0.0887902	0.513023	0.161377	0	0.531171	0.442043	0.294262	0.023359	0.0484027	0.0747664	0.143998	1.31846	0	0.137552
OPU_505	Eubacterium_sp9	Bacteria;Firmicutes;Clostridia;Clostridiales;Eubacteriaceae;Eubacterium	0.138985	0	0.301296	0.336361	0.320684	0	0.516129	0.377448	0.38525	0.277971	0.229709	0.174368	0.533721	1.26454	0.0856164	0	0.159872	0.315679	0.0381388	0.158117	0.154599	0.159591	0	0.366077	0.596421	0.036914	0.0225175	0.340467	0.248491	0.0565691	0.324149	0.114767	0.0581226	0.221976	0.0789266	0.134481	0.130492	0.0279564	0.294695	0.686611	0.128475	0.193611	0.0747664	0.445084	0.329615	0	0.0917011
OPU_565	uncult_class_Mollicutes	Bacteria;Tenericutes;Mollicutes;Mollicutes RF39	0	0.0690131	0	0.201816	0.106895	0	0.365591	0.424628	0.0550358	0.694927	0.172282	0.43592	0.679282	1.21396	0.256849	0.149105	0.039968	0.754121	0.0381388	0.632467	0.566864	0.127673	0	0.244051	0.795229	0.073828	0.0225175	0.875486	0.106496	0.0424268	0.589362	0.0765111	0.0726533	0.510544	0.0394633	0.0268962	0	0	0.0491159	0.490436	0.0467181	0.750242	0.0373832	0.157089	0.126775	0.0128139	0.0458505
OPU_424	uncult_family_Oscillospiraceae	Bacteria;Firmicutes;Clostridia;Clostridiales;Ruminococcaceae	0.0694927	0.276052	0.572462	0	0.106895	0	0.129032	0.0471809	0.220143	0.0231642	0.0191424	0.087184	0.0970403	0.177036	0.0856164	0.0497018	0.639488	0.105226	0.114416	0.0175685	0.128833	0.446856	0.479616	0.305064	0.0994036	0.110742	0.0225175	0.0972763	0	0.0141423	0.191543	0.306044	0	0.221976	0.35517	0.134481	0.0869943	0.139782	0.343811	0.196175	0.0116795	0.242014	0.0373832	0.497447	0.10142	0	0.550206
OPU_431	uncult_family_Oscillospiraceae	Bacteria;Firmicutes;Clostridia;Clostridiales;Ruminococcaceae;Ruminococcaceae V9D2013 group	0.138985	0.253048	0.421814	0.100908	0.320684	0	0.150538	0.0235905	0.165107	0.138985	0.133997	0.087184	0.194081	0.252908	0.0856164	0.0994036	0.239808	0.0876885	0	0.140548	0.360732	0.0638366	0	0.122026	0.298211	0.147656	0.0225175	0.194553	0.0354988	0	0.206277	0.229533	0.0581226	0.17758	0.197316	0	0.130492	0.0838692	0.147348	0.196175	0.0467181	0.145208	0.0747664	0.287996	0.10142	0.0256279	0.0917011
OPU_363	uncult_family_Lachnospiraceae	Bacteria;Firmicutes;Clostridia;Clostridiales;Lachnospiraceae	1.63308	0	0.873757	0.201816	0.0534474	0.0154863	0.88172	0.165133	0.220143	0.0463285	0.210567	1.48213	0.194081	0.30349	0.428082	0.347913	0.39968	1.63101	0.0381388	0	0.128833	0	1.59872	0.0610128	0.795229	0.147656	0	0.486381	16.8264	0.0565691	0.279947	1.56848	0.232491	0.133185	0.0789266	1.10274	0.434972	0.251607	2.21022	0.490436	0.140154	1.35528	0	0.445084	0.887424	0.0128139	0.0458505
OPU_019	Prevotella_sp3	Bacteria;Bacteroidetes;Bacteroidia;Bacteroidales;Prevotellaceae;Prevotella	1.49409	0.0460087	0.180777	1.37908	0.481026	0	0.516129	0.377448	0.440286	0	1.14855	0	0.194081	0.101163	0.171233	0.0497018	0.19984	1.05226	0.305111	1.15952	0.334965	0.0319183	0.239808	0.366077	0.198807	0.590624	0	0.486381	0.532481	0.0707114	0.736703	0.153022	0.43592	0.0887902	0.434096	0.268962	0.217486	0.670953	0.785855	0.147131	0.0350385	0.0968054	0.224299	0.091635	0	0	0.641907
OPU_372	uncult_family_Lachnospiraceae	Bacteria;Firmicutes;Clostridia;Clostridiales;Lachnospiraceae	0.0347464	0.0460087	0.241036	0	0.106895	0	0.107527	0	0.0550358	0.185314	0.0574273	0.261552	0	0.126454	0.171233	0.0497018	0.359712	0.982112	0.0381388	0.193254	0.283432	0	0.0799361	0	0	0.18457	0.0225175	0.486381	0.177494	0.0282845	0.176809	0.0765111	0.203429	0.0221976	0.11839	0.0806885	0.173989	0.0559128	0	0	0	8.63988	0	1.40071	0.025355	0.0128139	0.0917011
OPU_049	uncult_order_Bacteroidales_F082	Bacteria;Bacteroidetes;Bacteroidia;Bacteroidales;F082	0.729673	0.667127	0.391684	0.235452	0.160342	0	0.193548	0.188724	0.0550358	0.115821	0.746554	0	0.194081	1.9474	0.599315	0.447316	1.23901	0.210452	0.0381388	0.228391	0.360732	0.223428	0.239808	0.42709	0	1.14433	0.0450349	0.437743	0.0354988	0.0424268	0.338883	0.382555	1.04621	0.199778	0.0394633	0.0268962	0.30448	0.0559128	0.147348	0.196175	0.0700771	1.11326	0.149533	0.458175	0	0	0.0458505
OPU_583	uncult_order_Gastranaerophilales	Bacteria;Cyanobacteria;Melainabacteria;Gastranaerophilales	1.4246	0.0920175	0.120518	0	0.374131	0.00516209	0.193548	0.306676	0	0.301135	0.0191424	0.087184	1.11596	1.28983	0.941781	0.149105	0.439648	0.245528	0.190694	0.210822	0.103066	0.0319183	0.0799361	0.183038	0.298211	0.147656	0.0225175	0.77821	0.0354988	0.0424268	0.0442022	0.306044	0.174368	0.0665927	0.0789266	0.161377	0.0434972	0	0.196464	0.343306	0.105116	0.508228	0	0.0785443	0	0.0512558	0.0917011
OPU_376	uncult_family_Defluviitaleaceae	Bacteria;Firmicutes;Clostridia;Clostridiales;Defluviitaleaceae;Defluviitaleaceae UCG-011	0.208478	0.0460087	0.120518	0.100908	0	0.00516209	0.0860215	0.0707714	0.330215	0.0694927	0.0191424	0.174368	0.0970403	0.126454	0	0.0497018	0.039968	0.175377	0	0.140548	0.231899	0.127673	0.0799361	0.0610128	0.198807	0.110742	0.0225175	0.0972763	0.319489	0.0424268	0.0884043	0.0765111	0.0145307	0.155383	0.0789266	0.0268962	0.0434972	0.0559128	0	0.0490436	0.0467181	0.121007	0	0.091635	0.228195	0.0256279	0.137552
OPU_493	uncult_family_Oscillospiraceae	Bacteria;Firmicutes;Clostridia;Clostridiales;Ruminococcaceae	0.0694927	0.0920175	0.180777	0.302725	0.427579	0.00516209	0.301075	0.117952	0.0550358	0.16215	0.248851	0.174368	0.14556	0.278199	0.256849	0.0497018	0.0799361	0.245528	0.0381388	0.105411	0.128833	0	0	0.0610128	0.397614	0.295312	0.0450349	0.145914	0.177494	0.0282845	0.117872	0.114767	0.0726533	0.510544	0.0789266	0.34965	0.0869943	0.111826	0.147348	0	0.0350385	0.338819	0	0.196361	0	0	0.183402
OPU_327	uncult_family_Lachnospiraceae	Bacteria;Firmicutes;Clostridia;Clostridiales;Lachnospiraceae;Lachnospiraceae FCS020 group	0	0.0690131	0.120518	0.201816	0.0534474	0	0.27957	0.0235905	0.0550358	0.0231642	0.0765697	0	0.0970403	0	0.0856164	0.149105	0.0799361	0.122764	0	0.0527056	0.0772997	0.0319183	0	0.488103	0.0994036	0.073828	0.0225175	0.0972763	0.0709975	0.0565691	0.103138	0.114767	0.0290613	0.110988	0.0394633	0.0268962	0.0869943	0.0559128	0.147348	0.196175	0.0467181	0.242014	0.0373832	0.104726	0.30426	0.0128139	0.183402
OPU_443	uncult_family_Oscillospiraceae	Bacteria;Firmicutes;Clostridia;Clostridiales;Ruminococcaceae	2.53648	0.299057	0.873757	0.773629	0	0	0.0645161	0.188724	0.440286	0.138985	0.0191424	0.261552	0.14556	0.0758725	0	0.0497018	0.519584	0.175377	0	0.12298	0.0257666	0.861794	0.0799361	0.671141	0.298211	0.073828	0	0	0.141995	0.0141423	0.0736703	0.191278	0.276083	0	1.26283	0	0.0434972	0.0559128	0.884086	0.0980873	0.0350385	0.484027	0	0.36654	0.177485	0	0.320954
OPU_539	uncult_family_Veillonellaceae	Bacteria;Firmicutes;Negativicutes;Veillonellales;Veillonellaceae;Veillonellaceae UCG-001	0.0694927	0.506096	0.180777	0.0672721	0.0534474	0	0.27957	0.424628	0.440286	1.71415	2.60337	0.087184	0.0485201	0.202327	0	0	0.359712	0.122764	0.0381388	0.0702741	0.412265	0.127673	0	0.122026	0.795229	0.147656	0.112587	0.194553	0.0354988	0	0.279947	0.0382555	0.363266	0.199778	0.513023	0.268962	0.0869943	0.251607	0.540275	0	0.0116795	0.338819	0.0747664	0.562901	0	0.0128139	0.183402
OPU_005	uncult_family_Muribaculaceae	Bacteria;Bacteroidetes;Bacteroidia;Bacteroidales;Muribaculaceae	0.0694927	0.230044	0.150648	0.874538	0.320684	0.00516209	0.150538	0.0471809	0.495322	0.115821	0.0574273	0.261552	0.0970403	0.126454	0.0856164	0.149105	0.119904	0.105226	0.266972	0.316233	0.128833	0.159591	0	0.183038	0	0.036914	0.0675524	0.0972763	0.106496	0	0.0442022	0.114767	0	0	1.22336	0.618612	0.0869943	1.11826	0.147348	0.0490436	0	0.0242014	0.11215	0.091635	1.26775	0	0.0458505
OPU_050	genus_Escherichia-Shigella	Bacteria;Proteobacteria;Gammaproteobacteria;Enterobacteriales;Enterobacteriaceae;Escherichia-Shigella	8.33912	6.34921	5.03164	1.64817	4.75681	36.8676	6.68817	13.7297	1.21079	5.60574	7.25498	0.174368	1.40708	2.60496	10.0171	10.0398	3.9968	5.59453	52.1358	8.88967	4.94718	26.173	19.7442	2.50153	22.4652	3.02695	43.6388	3.93969	8.16471	49.3141	22.2042	1.33894	3.6472	36.3374	6.11681	3.71167	18.0948	7.77188	1.12967	3.92349	40.1308	7.38141	47.028	0.431994	2.91582	69.5413	2.52178
OPU_209	Sphingomonas_echinoides	Bacteria;Proteobacteria;Alphaproteobacteria;Sphingomonadales;Sphingomonadaceae;Sphingomonas	0.0694927	0.0460087	0.0602591	0.0336361	0.534474	29.651	8.3871	0.0707714	0	10.0996	0.0382848	0.523104	0	1.87152	0	0.0497018	0.159872	0.0175377	0.0381388	0.35137	0.0257666	0.0638366	0	0.0610128	1.09344	0.147656	0.247692	2.62646	0.354988	0.212134	0.0736703	1.33894	0	0.17758	0.0394633	2.1248	1.00043	23.2038	0	0	0.210231	0.508228	0.0373832	0	0	0.294721	4.90601
OPU_087	Delftia_tsuruhatensis	Bacteria;Proteobacteria;Betaproteobacteria;Burkholderiales;Comamonadaceae;Delftia	0.76442	1.54129	0.391684	0.336361	0.534474	6.92236	0.602151	0.566171	0.440286	0.416956	0.803982	0	0.14556	0.480526	0.171233	0.54672	1.59872	0.982112	4.53852	0.755446	0.489565	1.9151	0.959233	0.42709	2.28628	0.295312	3.96307	0.243191	0.674476	8.62679	2.59319	0.191278	1.45307	2.35294	0.276243	0.188273	1.39191	0.503215	0.196464	0.196175	8.6662	1.42788	3.47664	0.143998	0.431034	4.47207	0.320954
OPU_251	Treponema_sp3	Bacteria;Spirochaetes;Spirochaetia;Spirochaetales;Spirochaetaceae;Treponema	0.104239	0.391074	0.0301296	0.0672721	0.160342	0.0103242	0.623656	0.566171	1.10072	0.115821	1.03369	0.174368	0.291121	0.935761	0.0856164	0.149105	0.559552	0.175377	0.0381388	0.228391	0.103066	0	0.159872	0	0	0.442968	0	0.243191	0.212993	0.0848536	0.294681	0	4.19936	0.0443951	0.197316	0.860678	0.0869943	0.195695	0.442043	0.245218	0.151834	0.242014	0	1.66252	0	0.0256279	2.79688
OPU_373	uncult_family_Lachnospiraceae	Bacteria;Firmicutes;Clostridia;Clostridiales;Lachnospiraceae	0.104239	1.35726	0.69298	0.0672721	0	0	0.0430108	0	0	0.138985	0	0.87184	0	0.0252908	0.0856164	0.0497018	0.0799361	0.210452	0.228833	0.0175685	0.489565	0.223428	0.0799361	0	0	0.36914	0	0.145914	0	0.0989959	0.279947	0.229533	0	0.0443951	1.69692	0.188273	0.0434972	0	0.442043	0.0980873	0	0.169409	0.224299	0.261814	0.025355	0	0.366804
OPU_348	Roseburia_sp1	Bacteria;Firmicutes;Clostridia;Clostridiales;Lachnospiraceae;Roseburia	0.277971	0.115022	0.241036	0	0.267237	0	0.0430108	0.0235905	0.110072	0.0694927	0.0957121	0.087184	0.242601	0	0	1.24254	0.159872	0.315679	0	0	0.334965	0	0.39968	0.122026	0	0.18457	0	0.0486381	0.212993	0.0282845	0.279947	0.114767	0	0	0.276243	0.0537924	0.0869943	0.391389	0.0982318	0.0490436	0.023359	0.0726041	0	0.379631	0	0.0128139	0.366804
OPU_023	Prevotella_sp7	Bacteria;Bacteroidetes;Bacteroidia;Bacteroidales;Prevotellaceae;Prevotella	0.555942	0.115022	0.0903887	0.235452	0.213789	0	0.129032	0.117952	0	0.0463285	0.0574273	0	0.0485201	0.0505817	0.256849	0.248509	0.119904	0.0350754	0	0.0175685	0.103066	0	0.0799361	0.183038	0.0994036	0.073828	0	0.194553	0.248491	0	0.486224	0.191278	0.0726533	0	0.197316	0.0268962	0.0869943	0.251607	0.0491159	0.196175	0	0.0484027	0.0747664	0.91635	0	0	0.137552
OPU_015	uncult_order_Bacteroidales	Bacteria;Bacteroidetes;Bacteroidia;Bacteroidales	0.173732	0.0920175	0.0602591	0	0.106895	0	0.107527	0.0471809	0.110072	0.16215	0.0957121	0	0.14556	0.0252908	0.171233	0.198807	0.159872	0	0.0381388	0.0878426	0.103066	0	0.0799361	0.42709	0	0.147656	0.0225175	0	0.248491	0	0.0294681	0.0382555	0	0.0665927	0.11839	0.134481	0.130492	0.0559128	0.0982318	0.147131	0.023359	0.0484027	0.0747664	0.104726	0	0	0
OPU_483	uncult_family_Oscillospiraceae	Bacteria;Firmicutes;Clostridia;Clostridiales;Ruminococcaceae;Ruminococcaceae UCG-010	0.0694927	0.0230044	0.241036	0.0336361	0.0534474	0	0.107527	0.0235905	0.110072	0.0463285	0.0957121	0	0.0485201	0.0252908	0.0856164	0.0497018	0.0799361	0.0701508	0	0.12298	0.463798	0.0319183	0.0799361	0	0	0.036914	0.0675524	0	0.141995	0.0141423	0.0736703	0.229533	0.0290613	0.0221976	0.0789266	0.0537924	0	0.0559128	0.0982318	0	0.0116795	0.0484027	0	0.0654536	0	0	0.0458505
OPU_504	uncult_family_Oscillospiraceae	Bacteria;Firmicutes;Clostridia;Clostridiales;Ruminococcaceae	1.04239	0.184035	0.632721	0.201816	0.587921	0	0.365591	0	0.220143	0.0463285	0	0.174368	1.50412	2.57967	1.28425	0.248509	0	0.263066	0	0.298665	0.463798	0	0.0799361	2.13545	0.0994036	0.221484	0.0900698	0.583658	0.425985	0	0.0294681	0.306044	0	0	0.434096	0	1.78338	0.0279564	0.0982318	0	0	0.508228	0.186916	0.0130907	0.025355	0.0128139	0
OPU_572	uncult_family_Erysipelotrichaceae	Bacteria;Firmicutes;Erysipelotrichia;Erysipelotrichales;Erysipelotrichaceae	0.243224	0.161031	0.0602591	0.0336361	0.587921	0	0.0215054	0.0235905	0.165107	0.0231642	0.210567	0	0.242601	0.151745	0.428082	0.248509	0.759392	0.105226	0	1.08925	0.257666	0.0319183	0.159872	0.488103	0.0994036	0.332226	0.0675524	0	0.0354988	0	0.147341	0.0765111	0.0581226	0	0.197316	0	0	0.167738	0.0491159	0	0	0.0726041	0.11215	0.104726	0	0	0
OPU_021	Prevotella_sp5	Bacteria;Bacteroidetes;Bacteroidia;Bacteroidales;Prevotellaceae;Prevotella	0.347464	1.74833	0.361555	0.605449	0.160342	0.00516209	0.0430108	0.141543	0	0.0926569	0.267994	1.91805	0.14556	0	0.256849	1.24254	0.039968	0.0701508	0	0.193254	0.0515331	0	0	2.80659	0	0.147656	0	0.0486381	0.141995	0	0.0442022	0.114767	0.203429	0	0.0394633	0.242066	0.0434972	0.0838692	0.0982318	0.53948	0	0.0484027	0.299065	0.0523629	0	0	0.229253
OPU_032	Alistpes_sp1	Bacteria;Bacteroidetes;Bacteroidia;Bacteroidales;Rikenellaceae;Alistipes	0.0347464	0.0230044	0.0602591	0	0.0534474	0	0.193548	0.0471809	0.220143	0.138985	0.306279	0	0.0485201	0.126454	0	0	0	0.105226	0	0.0878426	0.206132	0	0	0.0610128	0.198807	0	0.0225175	0.0972763	0.0354988	0.0141423	0.0294681	0.0382555	0	0.0665927	0.197316	0.0537924	0	0.111826	0.0491159	0.147131	0.023359	0.314618	0	0.143998	0.20284	0	0.0458505
OPU_024	Prevotella_sp8	Bacteria;Bacteroidetes;Bacteroidia;Bacteroidales;Prevotellaceae;Prevotella	0.0347464	0.0460087	0.0602591	0.134544	0.0534474	0	0.0430108	0.0235905	0	0.115821	0	0	0.0485201	0	0	0.0994036	0	0.0175377	0	0.105411	0.283432	0	1.59872	0.0610128	0	0.073828	0	0.0972763	0	0	0	0.382555	0.116245	0.0443951	0.0789266	0.0268962	0.0434972	0	0	0	0.0116795	0	0.0747664	0.0130907	0	0.0256279	0.320954
OPU_256	Treponema_sp8	Bacteria;Spirochaetes;Spirochaetia;Spirochaetales;Spirochaetaceae;Treponema	0	1.10421	0.451943	0	0.106895	0	1.37634	0	0.0550358	0	2.27795	0	0.194081	0.0252908	0.0856164	0.0994036	0	0.0876885	0.305111	0	0	0.0957549	0.879297	0.122026	0.0994036	0.147656	0	0.194553	0.319489	0.0141423	0.176809	0.765111	2.81895	0	3.59116	0.0268962	0.130492	0	0.638507	1.42227	0.023359	0	0.0373832	1.34834	0	0	0
OPU_241	Helicobacter_sp1	Bacteria;Proteobacteria;Epsilonproteobacteria;Campylobacterales;Helicobacteraceae;Helicobacter	0.138985	0	0.0602591	0.0336361	0	0	0.0215054	0.353857	0.110072	0.347464	0.0191424	0.261552	0.0485201	0.682853	0.171233	0.0497018	0.159872	0.298141	0	0.0702741	0.0772997	0.0957549	0	0	0.497018	0.147656	0.0225175	0.0972763	0	0.0141423	0.0294681	0	0.0726533	0.110988	0.276243	0	0.0434972	0	0.0491159	0.441393	0.0467181	0.121007	0	0.0523629	0	0	0.137552
OPU_426	uncult_family_Oscillospiraceae	Bacteria;Firmicutes;Clostridia;Clostridiales;Ruminococcaceae	0	0.207039	0.180777	0	0.106895	0	0.0430108	0	0.0550358	0.0231642	0	0.174368	0	0.0505817	0.513699	0.149105	0.119904	0.175377	0	0.0175685	0.103066	0.0319183	0.0799361	0.0610128	0	0.036914	0	0	0.0354988	0	0.0736703	0.191278	0.0145307	0.0665927	0.0394633	0.268962	0	0.0838692	0	0.196175	0.0116795	0.0726041	0	0.117816	0.025355	0	0.229253
OPU_398	uncult_family_Christensenellaceae	Bacteria;Firmicutes;Clostridia;Clostridiales;Christensenellaceae;Christensenellaceae R-7 group	0.138985	0.161031	0.241036	0	0	0	0.107527	0	0.0550358	0.0463285	0	0.087184	0.0485201	0	0	0	0.0799361	0.140302	0	0.0175685	0.154599	0.0319183	0	0	0	0	0.0225175	0.145914	0.141995	0	0.0589362	0.229533	0.043592	0.0221976	0.0789266	0.0537924	0.0434972	0	0.0491159	0.0980873	0.0116795	0.121007	0.0747664	0.157089	0	0.0128139	0.0458505
OPU_415	uncult_family_Oscillospiraceae	Bacteria;Firmicutes;Clostridia;Clostridiales;Ruminococcaceae	0.138985	0.0690131	0.150648	0.100908	0.160342	0	0.0215054	0.0707714	0	0.0694927	0.0382848	0.087184	0.0970403	0.177036	0	0.0994036	0.039968	0.105226	0	0.0702741	0.154599	0	0	0.122026	0.0994036	0	0.0675524	0.0972763	0.106496	0.0141423	0.0294681	0.0765111	0	0.0221976	0	0.134481	0	0	0.0982318	0	0	0.217812	0	0.0392722	0.15213	0.0256279	0
OPU_145	Pseudomonas_beteli	Bacteria;Proteobacteria;Gammaproteobacteria;Pseudomonadales;Pseudomonadaceae;Pseudomonas	0.173732	0.345066	0.0903887	0.100908	0.160342	1.89965	0.193548	0.0707714	0	0.0926569	0.229709	0	0	0.0758725	0.171233	0.198807	0.159872	0.245528	1.10603	0.316233	0	0.127673	0.239808	0	0.298211	0.036914	0.607971	0	0.319489	1.99406	0.677766	0.0382555	0.319675	0.621532	0.157853	0.0537924	0.30448	0.0838692	0.0491159	0.0490436	1.9972	0.338819	0.859813	0	0.126775	1.03793	0.137552
OPU_329	Blautia_sp1	Bacteria;Firmicutes;Clostridia;Clostridiales;Lachnospiraceae;Blautia	0	0.0230044	0.0903887	0.0672721	0.0534474	0	0.150538	0	0	0	0.0957121	0.261552	0	0.151745	0.256849	0.0994036	0	0.0701508	0	0.035137	0.0772997	0	0.239808	0.0610128	0	0.036914	0	0	0.0354988	0	0.0442022	0.0382555	0.043592	0.110988	0.11839	0	0.0869943	0.0838692	0.0982318	0	0	0.0968054	0.0373832	0.0523629	0.15213	0.0128139	0.0458505
OPU_418	Oscillibacter_sp3	Bacteria;Firmicutes;Clostridia;Clostridiales;Oscillospiraceae;Oscillibacter	0	0.0230044	0.0301296	0.0336361	0	0	0.0645161	0.0235905	0.110072	0.0694927	0.0191424	0.087184	0	0.0252908	0.0856164	0.0994036	0.039968	0.0175377	0.0762777	0.0175685	0.0257666	0	0	0	0	0.110742	0	0.0972763	0	0	0.0736703	0	0.043592	0.133185	0.11839	0.0537924	0	0.0279564	0	0.0980873	0.0116795	0.0726041	0	0.091635	0.10142	0.0128139	0.183402
OPU_517	Bacillus_sp2	Bacteria;Firmicutes;Bacilli;Bacillales;Bacillaceae;Bacillus	0.138985	0.644122	0.0903887	0.100908	0.160342	2.73075	0.258065	0.235905	0.110072	0.0463285	0.153139	0	0	0.227618	0	0.497018	0.39968	0.45598	1.83066	0.228391	0.128833	0.414938	0.239808	0.0610128	0.397614	0.036914	1.68881	0.0972763	0.390486	2.91331	1.23766	0	0.421389	0.843507	0.11839	0.0806885	0.347977	0.167738	0.0491159	0	2.7914	0.508228	1.34579	0.0130907	0.177485	1.80677	0.0917011
OPU_355	uncult_family_Lachnospiraceae	Bacteria;Firmicutes;Clostridia;Clostridiales;Lachnospiraceae	0.104239	0.322061	0.0903887	0	0.0534474	0	0	0	0	0.0231642	0.0191424	0.261552	0	0	0.0856164	0	0.039968	0.0526131	0	0.0175685	0.180366	0	0.0799361	0.183038	0	0	0	0.0972763	0.0354988	0	0.0442022	0.0765111	0	0	0.0789266	0.134481	0.0869943	0.447302	0.0491159	0	0	0.169409	0	0.287996	0.0507099	0	0.0917011
OPU_025	Prevotella_sp9	Bacteria;Bacteroidetes;Bacteroidia;Bacteroidales;Prevotellaceae;Prevotella	0.0694927	0.0460087	0	0.269088	0.106895	0	0.0430108	0.0471809	0.0550358	0.0463285	0	0.087184	0.0970403	0	0.256849	0	0	0.0175377	0	0.0175685	0.0772997	0.0638366	0	0.183038	0	0.036914	0	0	0.106496	0	0.0884043	0.0765111	0.087184	0.0443951	0	1.61377	0.173989	0.0279564	0	0	0.023359	0.169409	0	0.641445	0	0.0128139	0.0917011
OPU_123	Undibacterium_sp1	Bacteria;Proteobacteria;Betaproteobacteria;Burkholderiales;Oxalobacteraceae;Undibacterium	0.243224	0.253048	0.150648	0.100908	0	1.31117	0.0645161	0.0471809	0.0550358	0.0694927	0.191424	0	0	0.0758725	0	0.298211	0.279776	0.315679	0.495805	0.193254	0.0515331	0.127673	0.0799361	0.0610128	0.0994036	0.036914	0.878181	0	0.0354988	2.02234	0.677766	0.0765111	0.406858	0.976693	0.0789266	0.0537924	0.260983	0.167738	0	0.0490436	1.03948	0.338819	0.672897	0	0.10142	1.46079	0.0917011
OPU_416	Oscillibacter_sp1	Bacteria;Firmicutes;Clostridia;Clostridiales;Oscillospiraceae;Oscillibacter	0.0694927	0	0.301296	0.0336361	0.0534474	0	0.0215054	0	0	0	0.0191424	0.261552	0	0.0758725	0.0856164	0.0994036	0.239808	0.0175377	0	0.0175685	0.0515331	0.0957549	0.0799361	0	0.0994036	0.036914	0	0	0	0	0.0442022	0.114767	0.087184	0	0.0394633	0.0537924	0	0.0279564	0.0491159	0.0490436	0	0.0242014	0	0.287996	0.20284	0	0
OPU_349	Roseburia_sp2	Bacteria;Firmicutes;Clostridia;Clostridiales;Lachnospiraceae;Roseburia	0.104239	0.483092	0.150648	0	0.0534474	0	0.0645161	0	0	0	0.114855	0.174368	0.388161	0.0252908	0.171233	0.0994036	0	0.45598	0	0.0527056	0.103066	0	0	0.183038	0	0	0.0225175	0.729572	0.0709975	0.0141423	0.0294681	0.0765111	0	0.0221976	0.0789266	0.107585	0	0.0838692	0	0	0.0350385	0.0726041	0	0.18327	0	0.0512558	0
OPU_336	Marvinbryantia_sp2	Bacteria;Firmicutes;Clostridia;Clostridiales;Lachnospiraceae;Marvinbryantia	0.0694927	0	0.512202	0.100908	0.0534474	0	0.107527	0	0	0	0.0382848	0	0.0485201	0.202327	0.0856164	0	0	0.0526131	0	0.0878426	0.180366	0	0	0.0610128	0.0994036	0.036914	0	0.291829	0.0354988	0.0282845	0	0.0382555	0.188899	0.0665927	0	0.107585	0	0.0279564	0.147348	0	0.0116795	0.217812	0.0373832	0.0130907	0.0507099	0.0128139	0.0917011
OPU_335	Marvinbryantia_sp1	Bacteria;Firmicutes;Clostridia;Clostridiales;Lachnospiraceae;Marvinbryantia	0.0347464	0	0.180777	0.100908	0.160342	0	0.0645161	0.0235905	0.0550358	0.0463285	0.0191424	0	0	0	0	0	0.039968	0.0876885	0	0.105411	0.128833	0	0	0.122026	0.0994036	0.036914	0	0.291829	0	0.0141423	0.0294681	0	0.043592	0.0887902	0.0394633	0.0268962	0.0869943	0.0279564	0.0491159	0.147131	0	0.193611	0	0.0392722	0	0	0.0917011
OPU_229	Desulfovibrio_sp1	Bacteria;Proteobacteria;Deltaproteobacteria;Desulfovibrionales;Desulfovibrionaceae;Desulfovibrio	0.0694927	0	0.120518	0.134544	0.0534474	0	0.0645161	0.0943619	0.0550358	0.0463285	0.0765697	0.174368	0.14556	0	0	0.0994036	0	0	0	0.0175685	0.0257666	0.0319183	0.0799361	0.122026	0.0994036	0.147656	0.0225175	0.0972763	0.106496	0	0.0294681	0	0	0	0.276243	0.0806885	0	0.0279564	0.0491159	0.0980873	0	0.0484027	0	0.0392722	0	0	0.0917011
OPU_076	Acinetobacter_calcoaceticus	Bacteria;Proteobacteria;Gammaproteobacteria;Pseudomonadales;Moraxellaceae;Acinetobacter	0.625434	0.0920175	0.120518	0.0672721	0.160342	0.149701	0.0215054	0.0707714	0	0.254807	0.382848	0	0	0.0758725	0.0856164	0.149105	0.119904	0	1.373	0.0702741	0.0257666	0.383019	0.639488	0.183038	0	0.036914	1.30601	0	0.28399	0.254561	0.117872	0	0.101715	0.266371	0.0394633	0.107585	0.60896	0.251607	0.0982318	0.147131	0.256949	0.0726041	1.42056	0.0130907	0.10142	0.371604	0
OPU_026	Prevotella_sp10	Bacteria;Bacteroidetes;Bacteroidia;Bacteroidales;Prevotellaceae;Prevotella	0.173732	0.0920175	0.0301296	0.134544	0.0534474	0	0.0645161	0.0707714	0	0.0231642	0.0957121	0	0.0970403	0.177036	0	0.0497018	0.119904	0.192915	0.152555	0.228391	0.334965	0.0319183	0.159872	0	0	0.147656	0	0.0972763	0	0.0141423	0.0589362	0	0.0581226	0.0665927	0.0394633	0	0	0.0559128	0.0491159	0.147131	0	0	0.0373832	0.0130907	0	0.0128139	0.0458505
OPU_455	Subdoligranulum_sp1	Bacteria;Firmicutes;Clostridia;Clostridiales;Ruminococcaceae;Subdoligranulum	0.0694927	0	0	0	0.213789	0	0.150538	0	0	0	0.0382848	0.261552	0.0970403	2.88316	0	0.0497018	0	0.0350754	0	0.0175685	0.0257666	0	0	0.183038	0	0.036914	0	0.0972763	0	0.0141423	0.0294681	0.0382555	0.0581226	0.0221976	0	0.188273	0	0	0	0.0980873	0.116795	0.169409	0.0373832	0.0392722	0.025355	0	0.0917011
OPU_306	uncult_family_Lachnospiraceae	Bacteria;Firmicutes;Clostridia;Clostridiales;Lachnospiraceae;Lachnospiraceae UCG-001	0	0.138026	0.0903887	0.134544	0	0	0.0215054	0	0.220143	0.0463285	0	0.261552	0	0	0	0.0497018	0.439648	0.192915	0.0381388	0.035137	0.128833	0.0319183	0	0	0.0994036	0	0	0.194553	0.0709975	0	0.0147341	0.0382555	0.0145307	0.0887902	0.0789266	0.0537924	0.0434972	0	0.442043	0	0.0116795	0.0726041	0.0373832	0.143998	0	0.0128139	0
OPU_367	uncult_family_Lachnospiraceae	Bacteria;Firmicutes;Clostridia;Clostridiales;Lachnospiraceae;Lachnospiraceae NK4A136 group	0.138985	0	0.391684	0	0.106895	0	0.301075	0	0	0.0231642	0.267994	2.09241	0.0485201	0.531108	0	0.0497018	0	0.0350754	0.0381388	0	0	0.0319183	0	0	0	0	0	0.145914	0.106496	0.12728	0.368351	0	0.0290613	0	0.157853	0.403443	0.0434972	0	0.147348	0.147131	0.023359	0.774443	0	0.0130907	0.025355	0	0.0917011
OPU_012	uncult_family_Prevotellaceae	Bacteria;Bacteroidetes;Bacteroidia;Bacteroidales;Prevotellaceae;Prevotellaceae UCG-004	0	0.115022	0.0301296	0.0336361	0	0	0	0.0235905	0.0550358	0.0231642	0.0382848	0	0.0970403	0.0505817	0.256849	0.149105	0.119904	0.0175377	0	0.035137	0.0772997	0	0.0799361	0.0610128	0	0	0	0.0972763	0.0354988	0	0.0147341	0.191278	0.0290613	0	0.157853	0.0537924	0.0434972	0	0	0.147131	0	0.0484027	0	0.18327	0	0.0128139	0
OPU_340	Ruminococcus_sp1	Bacteria;Firmicutes;Clostridia;Clostridiales;Ruminococcaceae;Ruminococcus	0.0347464	0.0460087	0.120518	0	0.160342	0	0.0215054	0	0	0	0.0191424	0.348736	0	0.0505817	0	0	0	0	0	0.0175685	0.0257666	0	0	0.0610128	0.0994036	0.073828	0	0.0486381	0	0	0.0442022	0	0	0.0443951	0.0394633	0.0537924	0	0.0279564	0.24558	0	0	0.121007	0.0373832	0.0654536	0	0	0.0458505
OPU_345	uncult_family_Lachnospiraceae	Bacteria;Firmicutes;Clostridia;Clostridiales;Lachnospiraceae	0.0347464	0.0230044	0.120518	0.0336361	0.0534474	0	0.0430108	0	0	0	0.0382848	0	0.0485201	0.202327	0.256849	0.0994036	0	0.0350754	0	0.0175685	0.0257666	0.0638366	0	0.183038	0	0	0	0.0972763	0.0354988	0	0.0147341	0.0382555	0	0	0.0394633	0.0268962	0.0434972	0.0279564	0	0	0	0.217812	0	0.0261814	0.025355	0	0
OPU_324	uncult_family_Lachnospiraceae	Bacteria;Firmicutes;Clostridia;Clostridiales;Lachnospiraceae	0.208478	0.138026	0.0903887	0.0672721	0	0	0.0430108	0	0.110072	0.0231642	0.0382848	0	0.0970403	0.0758725	0.428082	0	0.159872	0.0526131	0	0.0175685	0.0772997	0.0319183	0	0	0	0.110742	0	0.0972763	0.0354988	0	0.0736703	0.114767	0	0.0221976	0	0.0268962	0.0434972	0.0559128	0.0491159	0.0980873	0.023359	0.0968054	0	0.091635	0.0760649	0	0.183402
OPU_496	uncult_family_Oscillospiraceae	Bacteria;Firmicutes;Clostridia;Clostridiales;Ruminococcaceae	0.0694927	0.0460087	0.0602591	0.0672721	0	0	0.0215054	0.0235905	0	0.0463285	0	0	0.0485201	0	0	0.347913	0.119904	0.0526131	0.0381388	0.0175685	0.0515331	0.0957549	0.0799361	0.0610128	0	0.036914	0	0	0.0354988	0	0.0294681	0.114767	0.0290613	0.0665927	0.0394633	0.0537924	0	0.111826	0	0.0980873	0.0116795	0	0	0.0523629	0	0	0
OPU_512	uncult_family_Oscillospiraceae	Bacteria;Firmicutes;Clostridia;Clostridiales;Ruminococcaceae	0.0694927	0.0230044	0.0903887	0	0.0534474	0	0.0430108	0	0.0550358	0.0463285	0	0	0.0485201	0.101163	0	0.0497018	0.0799361	0.140302	0	0.035137	0.128833	0	0	0	0	0.073828	0	0.0486381	0.0709975	0	0.0147341	0.153022	0	0	0.11839	0.0268962	0	0	0.0982318	0.147131	0	0.0242014	0.0373832	0.0523629	0.0507099	0	0
OPU_395	uncult_family_Christensenellaceae	Bacteria;Firmicutes;Clostridia;Clostridiales;Christensenellaceae	0.0347464	0	0.150648	0.0336361	0.0534474	0	0.107527	0.0235905	0	0.0231642	0.0191424	0.087184	0	0	0	0.0497018	0.0799361	0.105226	0	0.035137	0.0515331	0	0	0.122026	0.0994036	0	0	0.0486381	0	0	0	0.0382555	0	0.0443951	0.0789266	0.0268962	0.173989	0	0.0982318	0.0980873	0	0.0484027	0	0.0523629	0	0	0.0458505
OPU_161	Ochrobactrum_anthropi	Bacteria;Proteobacteria;Alphaproteobacteria;Rhizobiales;Brucellaceae;Ochrobactrum	0.0694927	2.18542	0.150648	0.0336361	0	11.1914	0.666667	1.7221	1.15575	0	0.0191424	0	0	0.505817	0.599315	1.78926	13.5092	0	4.46224	0	0.231899	0.92563	3.27738	0.0610128	0.894632	0	13.4654	0.486381	0	13.3644	0	0.191278	2.99332	0.0443951	0.11839	0.0268962	0.0434972	0.167738	0	0	22.121	0.314618	0.448598	0	0	7.25269	0
OPU_224	uncult_order_Rickettsiales	Bacteria;Proteobacteria;Alphaproteobacteria;Rickettsiales	0.0347464	0.0920175	0.0301296	0.0336361	0.0534474	0.0103242	0.0860215	0.0235905	0	0	0.0382848	0	0.0970403	0.0758725	0.0856164	0.0497018	0.0799361	0.0526131	0	0	0.0772997	0.0319183	0.159872	0	0.0994036	0.036914	0	0.0972763	0	0.0141423	0.132606	0	0	0.133185	0	0	0.0869943	0.0838692	0	0.147131	0.023359	0.145208	0	0.0392722	0.025355	0	0
OPU_254	Treponema_sp6	Bacteria;Spirochaetes;Spirochaetia;Spirochaetales;Spirochaetaceae;Treponema	0.0694927	0.0690131	0	0	0	0	0.0215054	0.330267	0	0.231642	1.66539	0	0	0.151745	0	0	0.0799361	0.157839	0.152555	0	0.0257666	0	0.159872	0	0	0.073828	0.0675524	0.0972763	0	0	0.721968	0	0	0.0665927	0.0789266	0.0268962	0.130492	0.167738	0	0	0.023359	0.242014	0.0373832	0.314177	0	0	0.229253
OPU_474	Ruminococcus_sp14	Bacteria;Firmicutes;Clostridia;Clostridiales;Ruminococcaceae;Ruminococcus	0.0347464	0.0230044	0.0602591	0	0	0	0	0.0235905	0	0.0231642	0	0.43592	0	0.0252908	0	0	0.119904	0.157839	0	0.035137	0.206132	0	0.0799361	0	0	0.073828	0	0.0972763	0.0354988	0	0.412553	0	0	0.0443951	0	0.0537924	0	0.0559128	0.0982318	0	0.023359	0.0242014	0.0373832	0.18327	0.0760649	0	0.275103
OPU_233	Bilophila_sp1	Bacteria;Proteobacteria;Deltaproteobacteria;Desulfovibrionales;Desulfovibrionaceae;Bilophila	0.104239	0.138026	0.120518	0	0	0	0.0215054	0.0943619	0.110072	0.0231642	0.0957121	0	0.388161	0.0252908	0	0	0	0.0350754	0	0.105411	0.103066	0.0319183	0	0.183038	0.0994036	0.073828	0.112587	0	0.106496	0	0.0442022	0	0	0	0.0394633	0.107585	0	0.0279564	0	0.0490436	0	0	0.0373832	0.0523629	0	0	0
OPU_341	uncult_family_Lachnospiraceae	Bacteria;Firmicutes;Clostridia;Clostridiales;Lachnospiraceae	0.0694927	0.0690131	0.0301296	0	0.0534474	0	0.0645161	0	0	0	0.0382848	0	0	0.0758725	0	0.0497018	0	0	0	0.035137	0.0257666	0	0	0	0	0	0.0225175	0.0486381	0	0.0141423	0.0147341	0.0382555	0	0.0443951	0	0	0	0.0279564	0.0491159	0	0.023359	0.0242014	0.0373832	0.0654536	0.025355	0	0
OPU_034	Alistipes_sp3	Bacteria;Bacteroidetes;Bacteroidia;Bacteroidales;Rikenellaceae;Alistipes	0.0694927	0.0230044	0	0.0672721	0.0534474	0	0.0860215	0.0943619	0	0.0694927	0	0	0.0485201	0	0	0	0.0799361	0	0	0.0175685	0.128833	0	0	0.183038	0	0	0	0	0	0.0282845	0.0147341	0.0382555	0	0.0221976	0	0.0268962	0	0	0	0.0490436	0.0350385	0.0484027	0	0.0392722	0	0	0.0458505
OPU_062	Pseudomonas_sp1	Bacteria;Proteobacteria;Gammaproteobacteria;Pseudomonadales;Pseudomonadaceae;Pseudomonas	0.0694927	0.0460087	0.0602591	0.0336361	0.0534474	0.397481	0.107527	0.117952	0.110072	0.0231642	0.0957121	0	0.0485201	0.0252908	0	0.149105	0	0.0701508	0.419527	0.0878426	0	0.414938	0.319744	0	0.0994036	0.036914	0.427832	0	0.141995	0.523264	0.324149	0	0.043592	0.599334	0.0394633	0	0.0869943	0.0838692	0	0	0.455501	0.0484027	0.523364	0.0130907	0	0.832906	0.0458505
OPU_577	uncult_family_Erysipelotrichaceae	Bacteria;Firmicutes;Erysipelotrichia;Erysipelotrichales;Erysipelotrichaceae	0.243224	0	0.0301296	0	0.106895	0	0.0645161	0	0	0.0231642	0	0.174368	0.0485201	0	0.171233	0.149105	0.039968	0.0526131	0	0.035137	0.0772997	0.0319183	0	0	0	0.073828	0	0.145914	0.0354988	0.0141423	0.0294681	0.0382555	0	0.0221976	0	0	0.0434972	0	0.0982318	0.0490436	0	0	0	0.0130907	0.126775	0	0.0458505
OPU_387	uncult_family_Family_XIII	Bacteria;Firmicutes;Clostridia;Clostridiales;Family XIII;Family XIII AD3011 group	0.0694927	0.0920175	0.0903887	0	0	0	0.0215054	0	0	0	0.0765697	0	0.14556	0.0505817	0.171233	0	0.159872	0	0	0	0.0257666	0.0319183	0	0.0610128	0.0994036	0.036914	0	0.0486381	0	0	0.0884043	0.114767	0	0	0	0.107585	0.0434972	0.0279564	0.0491159	0.0980873	0	0.0484027	0.0373832	0.0523629	0.0760649	0	0
OPU_458	uncult_family_Oscillospiraceae	Bacteria;Firmicutes;Clostridia;Clostridiales;Ruminococcaceae	0	0.0920175	0	0.201816	0.0534474	0	0	0	0.0550358	0.0231642	0	0.087184	0.0485201	0.0252908	0	0.0994036	0.0799361	0.0175377	0	0.0175685	0.0515331	0.0638366	0	0.0610128	0.0994036	0.036914	0	0	0	0	0	0.153022	0.043592	0	0.0789266	0.107585	0.0434972	0	0	0	0	0.0242014	0	0.0261814	0.025355	0	0.0458505
OPU_460	uncult_family_Oscillospiraceae	Bacteria;Firmicutes;Clostridia;Clostridiales;Ruminococcaceae	0	0	0.0602591	0.0672721	0.0534474	0	0.0645161	0	0	0	0.0382848	0	0	0	0	0.0497018	0.039968	0.0526131	0	0.0527056	0.0772997	0.0638366	0.0799361	0	0.0994036	0	0.0225175	0	0.0354988	0	0	0	0.0145307	0.133185	0.0394633	0	0	0.0279564	0.0491159	0	0	0.0726041	0.0373832	0.0523629	0.0507099	0	0
OPU_055	Enterobacter_xiangfangensis	Bacteria;Proteobacteria;Gammaproteobacteria;Enterobacteriales;Enterobacteriaceae;Enterobacter	0	0.0460087	0.0602591	0	0	0.356184	0.0645161	0.0471809	0.0550358	0.0463285	0.0765697	0	0	0	0	0.198807	0.0799361	0.0175377	0.610221	0.12298	0.0257666	0.127673	0.0799361	0	0.198807	0	0.270209	0	0.0709975	0.480837	0.206277	0	0.0290613	0.355161	0.0394633	0	0.173989	0.0838692	0	0.0490436	0.338706	0.0968054	0.598131	0	0.025355	0.653511	0.0917011
OPU_480	Ruminococcus_sp20	Bacteria;Firmicutes;Clostridia;Clostridiales;Ruminococcaceae;Ruminococcus	0	0	0.120518	0.0336361	0	0	0.0860215	0	0	0.0694927	0	0.087184	0.0970403	0	0.599315	0	0.159872	0.122764	0.0762777	0.0527056	0.695697	0	0	0	0	0.073828	0	0.0486381	0	0.0282845	0.309415	0.306044	0	0	0	0	0	0	0.147348	0	0	0.121007	0	0.0785443	0	0	0.137552
OPU_351	Roseburia_sp4	Bacteria;Firmicutes;Clostridia;Clostridiales;Lachnospiraceae;Roseburia	0	0.0460087	0.180777	0.100908	0	0	0.301075	0.0235905	0	0.0231642	0.0191424	0	0	0	0.428082	0	0.159872	0.0526131	0	0	0.0515331	0.0319183	0	0	0.0994036	0	0	0.194553	0	0	0.265213	0.0765111	0	0	0.0394633	0	0	0	0	0	0.023359	0.0242014	0.0373832	0.130907	0	0	0.0458505
OPU_334	Blautia_sp6	Bacteria;Firmicutes;Clostridia;Clostridiales;Lachnospiraceae;Blautia	0.0347464	0.0690131	0.0903887	0	0	0	0.0645161	0	0	0	0.0191424	0	0.0485201	0.0505817	0.171233	0.0994036	0	0.0175377	0	0.0527056	0.0772997	0	0	0	0	0.036914	0	0	0.0354988	0.0141423	0.0442022	0	0.0290613	0	0.0394633	0.0268962	0	0	0	0	0.023359	0.0484027	0.0373832	0.0261814	0.0760649	0	0
OPU_476	Ruminococcus_sp16	Bacteria;Firmicutes;Clostridia;Clostridiales;Ruminococcaceae;Ruminococcus	0	0.0690131	0.0301296	0	0	0	0	0.0235905	0	0.0231642	0	0.43592	0	0.0505817	0	0	0.039968	1.40302	0	0.0175685	0.0515331	0.0319183	0	0.0610128	0	0	0	0.145914	0	0	0	0	0.0145307	0	0.11839	0.0268962	0	0.0559128	0	0	0	0.0726041	0	0.091635	0.0760649	0	0
OPU_501	Ruminococcus_sp25	Bacteria;Firmicutes;Clostridia;Clostridiales;Ruminococcaceae;Ruminococcus	0.38221	0.0690131	0.0903887	0	0.106895	0.00516209	0	0.0943619	0.0550358	0	0	0.087184	0	0.0252908	0.171233	0	0	0.157839	0	0.0527056	0	0.0638366	0	0	0.0994036	0	0	0.0486381	0.0354988	0	0.265213	0.0765111	0	0.221976	0	0	0	0	0.392927	0.0490436	0.0350385	0	0	0.418903	0	0.0128139	0
OPU_339	Faecalimonas_sp1	Bacteria;Firmicutes;Clostridia;Clostridiales;Lachnospiraceae;Faecalimonas	0.0694927	0	0	0	0	0	0.0645161	0	0.0550358	0.0463285	0	0	0.0485201	0.0505817	0	0.0497018	0.039968	0.0526131	0.0762777	0.035137	0.0772997	0	0.0799361	0	0	0.036914	0.0450349	0	0.0709975	0	0	0.229533	0	0.0221976	0	0	0.130492	0.0279564	0	0.0490436	0	0.0242014	0	0.0261814	0	0	0
OPU_092	Variovorax_sp1	Bacteria;Proteobacteria;Betaproteobacteria;Burkholderiales;Comamonadaceae;Variovorax	0.277971	0.184035	0.120518	0.0672721	0.0534474	0.129052	0	0	0	0.138985	0.210567	0	0.0970403	0.0252908	0	0.248509	0.19984	0.0175377	1.02975	0	0	0.446856	0.239808	0.122026	0.198807	0	1.08084	0	0.319489	0.18385	0.0147341	0.0382555	0.88637	0.110988	0.0789266	0.0537924	0.260983	0.279564	0.0982318	0.0490436	0.198552	0.484027	1.1215	0	0.177485	0.153767	0.0917011
OPU_308	Eubacterium_sp8	Bacteria;Firmicutes;Clostridia;Clostridiales;Eubacteriaceae;Eubacterium	0	0.115022	0.0301296	0	0	0	0	0.0471809	0	0	0	0.174368	0.194081	0.177036	0	0	0.119904	0.175377	0	0	0.0772997	0	0	0	0	0.036914	0	0.0972763	0	0	0.0147341	0.0382555	0.0290613	0.266371	0	0.0268962	0	0	0.294695	0	0.0116795	0.0484027	0	0.0654536	0.025355	0.0128139	0.137552
OPU_463	Ruminococcus_sp3	Bacteria;Firmicutes;Clostridia;Clostridiales;Ruminococcaceae;Ruminococcus	0	0	0.0301296	0	0	0	0.0215054	0.141543	0	0.0231642	0	0.087184	0.0970403	0.151745	0.0856164	0	0.039968	0.438443	0	0.140548	0.128833	0.159591	0	0	0.198807	0	0.0225175	0.0972763	0	0	0.0589362	0.229533	0	0	0.0394633	0	0	0.0559128	0	0	0	0	0.0373832	0.0261814	0.025355	0	0
OPU_225	uncult_family_Paracaedibacteraceae	Bacteria;Proteobacteria;Alphaproteobacteria;Rickettsiales;Paracaedibacteraceae	0.0347464	0.0460087	0.0602591	0.0672721	0.0534474	0	0.0645161	0	0.0550358	0	0	0.087184	0.388161	0.0252908	0.0856164	0.0994036	0	0.0175377	0	0	0.0257666	0.0319183	0.0799361	0	0	0.073828	0	0.0486381	0.141995	0	0.0589362	0	0	0.0221976	0.276243	0	0.0869943	0	0.392927	0.245218	0	0.0726041	0	0	0	0	0.0458505
OPU_503	Ruminococcus_sp27	Bacteria;Firmicutes;Clostridia;Clostridiales;Ruminococcaceae;Ruminococcus	0.0347464	0.0460087	0	0.0336361	0	0.0103242	0.0645161	0.0471809	0.110072	0	0	0.087184	0	0.202327	0	0.0497018	0	0.0350754	0.0381388	0.035137	0.0257666	0	0	0	0.298211	0	0.0450349	0	0.141995	0	0.0442022	0.0382555	0.0290613	0.0443951	0	0	0	0	0	0.0490436	0	0.145208	0	0.0130907	0	0	0
OPU_244	uncult_family_Saccharimonadaceae	Bacteria;Patescibacteria;Saccharimonadia;Saccharimonadales;Saccharimonadaceae	0	0	0	0	0	0	0.107527	0.212314	0	0	0.114855	0	0	0.0505817	0.0856164	0	0	0.0876885	0	0.0702741	0.0257666	0	0.0799361	0.0610128	0.298211	0.073828	0.0675524	0.194553	0	0	0.0294681	0.0382555	0.0145307	0.110988	0	0	0	0	0	0.0490436	0.0116795	0.0968054	0.0373832	0.0130907	0	0	0
OPU_369	uncult_family_Lachnospiraceae	Bacteria;Firmicutes;Clostridia;Clostridiales;Lachnospiraceae	0.0347464	0.0230044	0.0301296	0.0336361	0	0	0.0215054	0	0.110072	0	0.0191424	0.087184	0	0.0505817	0	0	0.0799361	0.0876885	0	0.0175685	0.0772997	0	0	0	0	0	0	0	0.0354988	0.0565691	0.103138	0.0382555	0	0.0887902	0	0	0	0	0	0.0490436	0.0116795	0	0	0.196361	0	0.0640697	0.275103
OPU_582	uncult_family_Erysipelotrichaceae	Bacteria;Firmicutes;Erysipelotrichia;Erysipelotrichales;Erysipelotrichaceae;Erysipelotrichaceae UCG-004	0.0694927	0.0460087	0	0	0.160342	0	0	0.0471809	0	0.254807	0	0	0	0.404654	0	0.0497018	0.039968	0.0350754	0	0.0702741	0.206132	0	0	0.0610128	0	0.036914	0	0.243191	0	0.0141423	0.0442022	0	0	0.17758	0	0	0	0	0	0	0.023359	0.0968054	0	0.0130907	0	0.0128139	0
OPU_004	uncult_family_Muribaculaceae	Bacteria;Bacteroidetes;Bacteroidia;Bacteroidales;Muribaculaceae	0	0.0230044	0	0.16818	0.0534474	0	0	0	0.0550358	0.0231642	0	0.174368	0	0	0	0.0497018	0	0.0350754	0	0.140548	0	0	0.0799361	0	0	0.110742	0	0	0.106496	0	0.0147341	0	0	0	0.0789266	0.107585	0.0434972	0	0	0.0490436	0	0.0242014	0	0.0261814	0.10142	0	0.229253
OPU_498	Ruminococcus_sp23	Bacteria;Firmicutes;Clostridia;Clostridiales;Ruminococcaceae;Ruminococcus	0	0.0230044	0	0.336361	0	0	0.107527	0	0.0550358	0.138985	0.0382848	0	0	0.0758725	0	0	0	0.0350754	0	0	0.128833	0	0	0	0.0994036	0.036914	0	0	0	0	0.250479	0	0.0290613	0	0	0.484131	0.0434972	0	0	0.0490436	0	0.0968054	0	0	0	0	0
OPU_600	uncult_family_Eggerthellaceae	Bacteria;Actinobacteria;Coriobacteriia;Eggerthellales;Eggerthellaceae	0.0694927	0.0230044	0	0.100908	0	0	0.0430108	0	0.0550358	0.0463285	0.191424	0	0.0485201	0	0	0	0	0	0	0.0175685	0.0257666	0.0319183	0	0	0	0.036914	0	0	0.0354988	0.0141423	0.0884043	0	0.0581226	0.0221976	0	0	0.0434972	0	0.0491159	0	0	0.0242014	0	0.0130907	0.025355	0	0.0458505
OPU_420	Oscillibacter_sp5	Bacteria;Firmicutes;Clostridia;Clostridiales;Oscillospiraceae;Oscillibacter	0	0	0	0	0.0534474	0	0.0215054	0	0.165107	0	0	0	0	0	0	0.0994036	0.0799361	0	0	0.0175685	0	0	0	0.0610128	0.198807	0.036914	0.0225175	0	0	0	0	0.0765111	0.0290613	0	0.0394633	0	0.0434972	0.0838692	0.0491159	0.0980873	0	0.0484027	0	0.0130907	0	0.0128139	0.0458505
OPU_580	uncult_family_Erysipelotrichaceae	Bacteria;Firmicutes;Erysipelotrichia;Erysipelotrichales;Erysipelotrichaceae	0.0347464	0	0.0301296	0	0.106895	0	0.107527	0	0	0.0231642	0.0191424	0.087184	0.0485201	0.0252908	0.0856164	0	0	0.0350754	0	0	0.0257666	0.0638366	0	0.122026	0	0.110742	0.0225175	0.0486381	0	0.0424268	0	0	0	0.0665927	0	0	0.0434972	0	0	0	0	0.0242014	0	0	0	0	0.0458505
OPU_400	Caldicoprobacter_sp1	Bacteria;Firmicutes;Clostridia;Clostridiales;Caldicoprobacteraceae;Caldicoprobacter	0.0347464	0.0230044	0.0602591	0	0	0	0.0430108	0	0	0	0.0191424	0	0.0485201	0.0252908	0.0856164	0.198807	0.039968	0.0350754	0	0.0175685	0	0.0957549	0	0	0	0	0.0225175	0	0.0354988	0.0141423	0	0.191278	0.0145307	0	0.0394633	0	0.0434972	0	0	0	0.0116795	0	0	0	0	0	0
OPU_101	Palomonas_puraquae	Bacteria;Proteobacteria;Betaproteobacteria;Burkholderiales;Comamonadaceae;Pelomonas	0.0694927	0.253048	0.0903887	0.0672721	0	0.278753	0.0430108	0.165133	0.0550358	0	0	0	0	0	0.0856164	0.198807	0.19984	0	0.457666	0.035137	0	0.0319183	0.159872	0	0	0	0.405314	0	0	0.424268	0.176809	0	0.0726533	0.0665927	0.0394633	0	0.0434972	0.0279564	0	0	0.338706	0.0242014	0.299065	0.0130907	0	0.115325	0.0458505
OPU_478	Ruminococcus_sp18	Bacteria;Firmicutes;Clostridia;Clostridiales;Ruminococcaceae;Ruminococcus	0.0694927	0.0460087	0.0903887	0	0	0	0	0.0235905	0	0.0231642	0.0191424	0	0.0485201	0.0505817	0	0	0.159872	1.01719	0	0.0175685	0	0.0638366	0.0799361	0	0	0	0	0	0	0	0.0147341	0.0382555	0	0.0221976	0.0394633	0	0	0	0	0.147131	0	0.0968054	0.299065	0.0130907	0	0	0
OPU_044	uncult_order_Bacteroidales	Bacteria;Bacteroidetes;Bacteroidia;Bacteroidales;p-251-o5	0.138985	0.0460087	0.0301296	0.538177	0	0	0.0860215	0.0707714	0	0.0926569	0	0	0.0485201	0.0758725	0.0856164	0	0	0.0350754	0	0.0527056	0.0772997	0	0	0	0	0.073828	0	0.0486381	0.0709975	0	0	0	0	0	0	0.56482	0	0.139782	0	0.0490436	0.0116795	0	0	0.091635	0.15213	0.0128139	0
OPU_307	Eubacterium_sp1	Bacteria;Firmicutes;Clostridia;Clostridiales;Eubacteriaceae;Eubacterium	0.0347464	0.0230044	0	0	0	0	0	0	0	0	0.0191424	0	0	0	0	0	0.0799361	0.122764	0.0762777	0.0878426	0	0.0319183	0.0799361	0	0	0.036914	0	0.0486381	0.0354988	0	0.0442022	0	0	0.0221976	0.0394633	0	0	0	0.147348	0	0	0	0.0747664	0.0130907	0.025355	0.0128139	0
OPU_040	Alistipes_sp9	Bacteria;Bacteroidetes;Bacteroidia;Bacteroidales;Rikenellaceae;Alistipes	0.0347464	0	0	0.0672721	0	0	0.0215054	0.0943619	0.0550358	0.0231642	0.114855	0.087184	0	0.0252908	0.256849	0.0497018	0	0	0	0.0527056	0	0	0	0	0	0.036914	0	0	0.0709975	0	0.0294681	0	0	0	0	0	0	0	0	0.0980873	0.0116795	0	0	0.0392722	0	0	0.0458505
OPU_599	uncult_family_Eggerthellaceae	Bacteria;Actinobacteria;Coriobacteriia;Eggerthellales;Eggerthellaceae	0.0347464	0.0230044	0	0.0672721	0	0	0	0.0235905	0	0.0231642	0.0957121	0	0	0.0252908	0	0	0.039968	0.0175377	0	0.0175685	0.0257666	0.0638366	0	0	0	0.073828	0	0	0.0354988	0	0	0.0382555	0.0290613	0	0	0.0268962	0	0	0	0	0	0.0242014	0	0.0130907	0.0507099	0	0
OPU_362	uncult_family_Lachnospiraceae	Bacteria;Firmicutes;Clostridia;Clostridiales;Lachnospiraceae	0.0347464	0	0	0.0336361	0	0	0.0430108	0.0235905	0	0	0	0	0	0.0252908	0	0	0.0799361	0	0	0.0175685	0.0257666	0	0	0	0.0994036	0	0	0.0486381	0.0709975	0	0.0294681	0	0.0145307	0.110988	0	0.0268962	0	0	0	0	0.0116795	0.0484027	0	0.0392722	0.532454	0.0128139	0
OPU_028	Prevotella_sp12	Bacteria;Bacteroidetes;Bacteroidia;Bacteroidales;Prevotellaceae;Prevotella	0	0.0690131	0.0301296	0.0336361	0.106895	0.00516209	0.0430108	0.0235905	0	0.0231642	0.153139	0	0	0.0252908	0	0	0	0.0175377	0	0	0	0	0	0	0	0.036914	0	0.0972763	0.141995	0	0	0.114767	0.0290613	0.155383	0	0	0	0	0	0.245218	0	0	0	0.0130907	0	0	0
OPU_472	Ruminococcus_sp12	Bacteria;Firmicutes;Clostridia;Clostridiales;Ruminococcaceae;Ruminococcus	0.0347464	0.0230044	0.482073	0	0	0	0	0.0235905	0	0	0.0191424	0.087184	0	0.126454	0.171233	0	0	0.122764	0	0	0.128833	0	0	0.0610128	0	0.036914	0	0.0972763	0	0	0.0884043	0.0382555	0	0	0.11839	0.0537924	0	0	0	0	0	0.0484027	0	0.0392722	0	0	0
OPU_326	uncult_family_Lachnospiraceae	Bacteria;Firmicutes;Clostridia;Clostridiales;Lachnospiraceae;Lachnospiraceae FCS020 group	0.0347464	0	0.0301296	0	0.0534474	0	0.0215054	0.0235905	0.0550358	0.0463285	0.0191424	0	0.0485201	0.0252908	0	0	0	0.0350754	0	0.0175685	0	0	0.0799361	0	0	0.036914	0	0	0	0	0.0147341	0	0	0	0.0394633	0	0	0	0	0.0490436	0	0.0242014	0	0.0130907	0.025355	0	0.0458505
OPU_129	Achromobacter_kerstersii	Bacteria;Proteobacteria;Betaproteobacteria;Burkholderiales;Alcaligenaceae;Achromobacter	0	0.0230044	0.0602591	0	0.0534474	0.273591	0	0	0.0550358	0	0.0765697	0	0	0	0.0856164	0	0.039968	0.0350754	0.305111	0	0.0257666	0.0319183	0.0799361	0	0	0.036914	0.247692	0.0486381	0.0709975	0.339415	0.0884043	0	0.0145307	0.0665927	0.0394633	0	0.0434972	0	0	0	0.24527	0.0726041	0.299065	0	0.025355	0.205023	0.0458505
OPU_330	Blautia_sp2	Bacteria;Firmicutes;Clostridia;Clostridiales;Lachnospiraceae;Blautia	0	0.0230044	0.0301296	0.0336361	0	0.00516209	0.0430108	0	0.0550358	0	0.0765697	0	0.0485201	0.0252908	0	0	0	0	0	0.035137	0	0	0	0.0610128	0	0.147656	0	0	0	0.0141423	0	0.0382555	0.0290613	0.0221976	0	0.134481	0	0.0279564	0	0	0	0.0484027	0	0.0130907	0.025355	0	0
OPU_581	uncult_family_Erysipelotrichaceae	Bacteria;Firmicutes;Erysipelotrichia;Erysipelotrichales;Erysipelotrichaceae	0	0	0	0	0	0	0.0215054	0.0235905	0.275179	0.115821	0	0	0.0485201	0.101163	0.0856164	0	0	0.105226	0	0.0702741	0.0515331	0	0	0	0.0994036	0	0	0.0486381	0	0	0	0.0382555	0	0.0665927	0	0	0	0	0	0.0980873	0.023359	0	0	0.0130907	0	0	0
OPU_459	uncult_family_Oscillospiraceae	Bacteria;Firmicutes;Clostridia;Clostridiales;Ruminococcaceae	0	0	0	0.0336361	0.0534474	0	0.0860215	0	0	0.0463285	0	0	0	0.0505817	0	0	0	0	0	0.0175685	0.0257666	0	0	0	0	0	0	0.0486381	0	0	0.0294681	0.0382555	0	0.0221976	0.0789266	0.0268962	0	0.0279564	0.0982318	0.147131	0.0116795	0.0484027	0	0.0392722	0.025355	0	0.0458505
OPU_110	Ralstonia_pickettii	Bacteria;Proteobacteria;Betaproteobacteria;Burkholderiales;Burkholderiaceae;Ralstonia	0	0	0	0	0	0.165187	0.0430108	0.0707714	0	0	0	0	0	0	0	0	0	0.0350754	0.0381388	0	0.0257666	0.0319183	0	0	0	0	0.135105	0	0.0354988	0.18385	0.0589362	0	0.0145307	0.0887902	0.0394633	0	0	0	0	0	0.186872	0.0242014	0.261682	0.0130907	0.0507099	0.115325	0
OPU_602	uncult_family_Eggerthellaceae	Bacteria;Actinobacteria;Coriobacteriia;Eggerthellales;Eggerthellaceae	0.104239	0	0.0602591	0.0336361	0	0	0.129032	0	0.110072	0.0694927	0.133997	0	0.0485201	0.0252908	0	0	0	0	0	0.0175685	0	0	0	0	0	0.036914	0	0	0.0709975	0	0	0.0382555	0.0581226	0	0.0394633	0.0537924	0	0	0	0.0490436	0	0	0	0	0	0.0256279	0.0917011
OPU_310	Eubacterium_sp4	Bacteria;Firmicutes;Clostridia;Clostridiales;Eubacteriaceae;Eubacterium	0	0.0460087	0.0301296	0	0.0534474	0	0.0215054	0	0.0550358	0.0231642	0	0	0	0.0505817	0	0.0497018	0	0.0175377	0	0.0702741	0.0257666	0	0	0.122026	0	0.073828	0.0225175	0	0	0	0.0147341	0	0	0	0.0394633	0.0268962	0	0.0279564	0	0	0	0	0	0.0130907	0.0507099	0	0.0917011
OPU_257	Treponema_sp9	Bacteria;Spirochaetes;Spirochaetia;Spirochaetales;Spirochaetaceae;Treponema	0.416956	0	0	0.100908	0	0	0.0215054	0.141543	0.275179	0	0.114855	0	0.0970403	0.202327	0	0	0.319744	0	0	0	0.128833	0	0	0	0	1.03359	0	0.0486381	0.780973	0	0.176809	0.0382555	0.0581226	0	0	0.91447	0	0.0559128	0.0982318	0.882786	0	0	0.0373832	0	0	0	0
OPU_433	uncult_family_Oscillospiraceae	Bacteria;Firmicutes;Clostridia;Clostridiales;Ruminococcaceae	0	0.0230044	0	0.0336361	0	0	0.0215054	0	0	0.0231642	0	0.087184	0.0485201	0.0252908	0	0	0.0799361	0.0175377	0	0	0.0772997	0	0	0	0	0	0	0	0	0.0141423	0	0.0382555	0.0145307	0.0665927	0	0	0	0	0	0	0.0583976	0.217812	0	0	0	0	0
OPU_425	uncult_family_Oscillospiraceae	Bacteria;Firmicutes;Clostridia;Clostridiales;Ruminococcaceae	0	0.115022	0	0.0672721	0	0	0.0860215	0	0.0550358	0.0231642	0	0	0.0485201	0	0	0	0.119904	0.0350754	0	0	0	0.0319183	0	0	0	0	0	0	0.0354988	0	0.0442022	0.0765111	0	0	0.0789266	0.107585	0	0	0	0	0	0.0242014	0	0.104726	0.025355	0	0
OPU_457	Subdoligranulum_sp3	Bacteria;Firmicutes;Clostridia;Clostridiales;Ruminococcaceae;Subdoligranulum	0.0694927	0.0460087	0	0.0336361	0.106895	0	0.0215054	0	0	0	0	0.261552	0	0.0505817	0	0	0	0.0350754	0	0.0175685	0	0	0	0	0	0.073828	0	0.194553	0	0	0.0147341	0.153022	0	0	0	0.0268962	0	0	0	0	0	0	0	0.0261814	0.0760649	0.0128139	0
OPU_332	Blautia_sp4	Bacteria;Firmicutes;Clostridia;Clostridiales;Lachnospiraceae;Blautia	0.0347464	0.0230044	0.0301296	0	0.106895	0	0.0430108	0	0	0.0231642	0.0382848	0	0	0.0252908	0	0	0	0	0	0.0527056	0.0257666	0	0	0.122026	0	0	0	0	0.0354988	0	0	0	0.0290613	0.0665927	0	0.0537924	0	0	0	0.0490436	0	0.0726041	0	0	0	0	0
OPU_013	uncult_family_Prevotellaceae	Bacteria;Bacteroidetes;Bacteroidia;Bacteroidales;Prevotellaceae;Prevotellaceae UCG-003	0.0347464	0	0	0.0336361	0	0	0.0215054	0	0.275179	0.0231642	0	0.087184	0.0970403	0	0	0.0497018	0.0799361	0.0175377	0.0381388	0.035137	0.0257666	0	0	0.0610128	0	0.036914	0	0	0	0	0.0147341	0	0	0	0	0	0.130492	0.0279564	0	0	0	0.0242014	0.0747664	0.0392722	0	0	0
OPU_036	Alistipes_sp5	Bacteria;Bacteroidetes;Bacteroidia;Bacteroidales;Rikenellaceae;Alistipes	0	0	0.0301296	0.100908	0	0	0.0215054	0.0235905	0.165107	0.0231642	0.287136	0	0	0.177036	0	0	0	0.0175377	0	0.0175685	0	0	0	0.0610128	0	0.036914	0	0	0	0.0141423	0.0294681	0.0382555	0	0	0	0.0268962	0.0434972	0	0	0.588524	0	0	0	0	0.481744	0	0.183402
OPU_128	Achromobacter_insuavis	Bacteria;Proteobacteria;Betaproteobacteria;Burkholderiales;Alcaligenaceae;Achromobacter	0	0	0.0301296	0	0	0.0412967	0	0	0	0.0231642	0.0191424	0	0	0.0252908	0	0	0.039968	0.0350754	0	0	0	0.0638366	0	0	0	0	0.0450349	0	0	0.0848536	0.0442022	0	0.0290613	0.0221976	0	0	0	0	0	0	0.198552	0.0242014	0.0747664	0	0	0.0896976	0
OPU_485	Acutalibacter_sp1	Bacteria;Firmicutes;Clostridia;Clostridiales;Ruminococcaceae;Acutalibacter	0	0.0230044	0.0301296	0.0336361	0.0534474	0	0.0645161	0.0235905	0	0.0231642	0	0	0	0.0252908	0	0.0994036	0.039968	0.105226	0	0	0.0772997	0	0	0	0	0	0	0	0	0	0.0147341	0.0382555	0	0.0221976	0	0	0	0.0279564	0	0.0490436	0.0116795	0.0242014	0	0.0392722	0.0507099	0	0.0458505
OPU_461	Ruminococcus_sp29	Bacteria;Firmicutes;Clostridia;Clostridiales;Ruminococcaceae;Ruminococcus	0	0	0	0	0	0	0.0215054	0	0	0.0694927	0.0382848	0	0.0485201	0	0	0	0.119904	0.403367	0.0381388	0.210822	0.103066	0.0638366	0.0799361	0	0	0	0	0.0972763	0	0	0.0442022	0.0382555	0.0145307	0	0	0	0	0	0.147348	0	0	0.0968054	0.11215	0	0	0	0
OPU_035	Alistipes_sp4	Bacteria;Bacteroidetes;Bacteroidia;Bacteroidales;Rikenellaceae;Alistipes	0	0	0	0.100908	0	0	0.0215054	0	0	0.0694927	0.0765697	0.087184	0	0.0505817	0	0.0497018	0	0	0	0.0175685	0.103066	0	0	0	0.0994036	0	0	0	0	0	0.0147341	0	0.0145307	0.0221976	0	0	0	0	0.0491159	0.0490436	0	0.0242014	0	0.0523629	0	0.0128139	0.0458505
OPU_500	Ruminococcus_sp24	Bacteria;Firmicutes;Clostridia;Clostridiales;Ruminococcaceae;Ruminococcus	0.0694927	0.0460087	0	0.100908	0	0	0	0	0	0.0694927	0	0	0	0.0758725	0	0.149105	0	0.105226	0	0.0878426	0	0	0	0.0610128	0	0	0	0.0486381	0	0.0141423	0.0294681	0.153022	0	0.0887902	0.11839	0	0	0	0.0491159	0	0	0.36302	0	0.0654536	0	0	0
OPU_217	Sphingobium_limneticum	Bacteria;Proteobacteria;Alphaproteobacteria;Sphingomonadales;Sphingomonadaceae;Sphingobium	0	0.0690131	0	0.0336361	0	0.0825934	0.0215054	0.0235905	0.110072	0	0.0574273	0	0	0	0.171233	0	0.039968	0.0350754	0	0.035137	0	0.0638366	0.0799361	0.0610128	0	0	0.0675524	0	0.0354988	0.12728	0.0294681	0	0.0726533	0.0221976	0	0	0.0434972	0.0279564	0.0491159	0	0.151834	0	0.149533	0.0130907	0.025355	0.102512	0.0458505
OPU_571	uncult_class_Mollicutes	Bacteria;Tenericutes;Mollicutes	0	0.0230044	0.0301296	0	0.106895	0	0.0430108	0.0471809	0	0.138985	0	0	0.0970403	0.0252908	0	0	0	0.0350754	0.0381388	0	0.128833	0.0319183	0	0	0	0.073828	0	0.0486381	0	0	0	0	0	0	0.0394633	0	0	0	0	0.0490436	0	0.217812	0	0	0	0	0
OPU_385	Eubacterium_sp7	Bacteria;Firmicutes;Clostridia;Clostridiales;Eubacteriaceae;Eubacterium	0	0	0	0	0	0	0	0.0235905	0	0.0463285	0.0191424	0	0	0.0252908	0	0	0	0	0	0.0175685	0.0515331	0.0319183	0	0.0610128	0	0.036914	0	0	0	0	0	0	0	0	0.0394633	0	0	0.0838692	0.0491159	0	0	0.0242014	0	0.0523629	0	0	0
OPU_585	uncult_class_Oxyphotobacteria	Bacteria;Cyanobacteria;Oxyphotobacteria	0	0.0230044	0	0.134544	0	0.0103242	0	0	0	0	0.114855	0	0	0	0.0856164	0	0	0	0	0	0	0	0	0	0	0	0.0225175	0	0	0.0282845	0	0	0.0290613	0	0.0394633	0	0	0.0559128	0	0	0.023359	0.0242014	0	0	0.0507099	0.0128139	0.0458505
OPU_347	uncult_family_Lachnospiraceae	Bacteria;Firmicutes;Clostridia;Clostridiales;Lachnospiraceae	0.0347464	0	0	0	0	0	0	0.0235905	0	0	0	0	0	0.0758725	0	0	0	0	0	0.0175685	0	0	0	0	0	0	0	0	0	0	0	0.0382555	0	0.0221976	0	0.0806885	0	0.0559128	0.0491159	0	0.0116795	0.0242014	0.0747664	0	0.10142	0	0
OPU_325	uncult_family_Lachnospiraceae	Bacteria;Firmicutes;Clostridia;Clostridiales;Lachnospiraceae;Lachnospiraceae ND3007 group	0.104239	0	0.0301296	0	0.0534474	0	0	0	0	0.0231642	0.0191424	0	0.0485201	0.0505817	0	0	0	0.0350754	0	0.035137	0	0	0	0	0	0	0	0.0486381	0	0	0	0.0382555	0.0145307	0	0	0.0537924	0	0	0	0	0	0	0	0	0.0760649	0	0
OPU_296	uncult_family_Eggerthellaceae	Bacteria;Actinobacteria;Coriobacteriia;Eggerthellales;Eggerthellaceae;DNF00809	0.0347464	0.0230044	0	0	0	0.00516209	0	0	0.0550358	0	0.0765697	0	0	0	0	0.0497018	0.039968	0.0175377	0	0.035137	0	0.0319183	0	0.0610128	0.198807	0.036914	0.0225175	0	0	0	0.0147341	0	0.0145307	0	0	0	0	0	0.0491159	0	0.0116795	0	0	0	0	0	0
OPU_491	uncult_family_Oscillospiraceae	Bacteria;Firmicutes;Clostridia;Clostridiales;Ruminococcaceae	0.0694927	0.0230044	0	0	0	0	0.0215054	0.0235905	0.0550358	0	0.0765697	0	0	0	0	0	0	0.0526131	0	0	0.0772997	0	0	0	0	0.036914	0	0	0	0	0.0147341	0.0765111	0	0	0.0394633	0	0	0	0.0982318	0.0490436	0.023359	0.0242014	0	0.0523629	0.025355	0	0
OPU_159	Ochrobactrum_sp1	Bacteria;Proteobacteria;Alphaproteobacteria;Rhizobiales;Brucellaceae;Ochrobactrum	0	0.253048	0.0602591	0	0	0.66591	0	0.117952	0.110072	0	0	0	0	0.0252908	0.0856164	0.0994036	1.03917	0	0.419527	0	0	0.0957549	0.39968	0	0	0.036914	1.68881	0	0	1.25866	0	0	0.348736	0	0	0	0	0.0279564	0	0	1.37818	0.0726041	0	0	0	0.627883	0
OPU_566	Mycoplasma_sp1	Bacteria;Tenericutes;Mollicutes;Mycoplasmatales;Mycoplasmataceae;Mycoplasma	0	0	0.0602591	0.16818	0	0	0.107527	0.0235905	0.330215	0.277971	0	0	0	0	0.0856164	0	0	0.929498	0.0762777	0.158117	0.0515331	0.0638366	0	0	0.894632	0	0.0225175	0	0	0	0.368351	0	0.0290613	1.10988	0	0	0	0.0279564	0	0.147131	0	0	0	0	0	0.0128139	0
OPU_522	Staphylococcus_epidermidis	Bacteria;Firmicutes;Bacilli;Bacillales;Staphylococcaceae;Staphylococcus	0	0.0460087	0.0602591	0	0	0.278753	0	0.0235905	0	0	0.114855	0	0	0.0252908	0	0	0	0.105226	0.152555	0	0	0.0319183	0	0	0.0994036	0	0.157622	0	0	0.197992	0.0442022	0	0.087184	0.266371	0.0789266	0	0.0869943	0.0279564	0	0	0.23359	0	0.186916	0	0.0507099	0.0640697	0
OPU_027	Prevotella_sp11	Bacteria;Bacteroidetes;Bacteroidia;Bacteroidales;Prevotellaceae;Prevotella	0.0347464	0	0.0602591	0.0336361	0	0	0.0215054	0	0	0	0	0	0	0	0	0.0497018	0.039968	0	0	0.0527056	0	0	0	0	0	0	0	0	0	0	0	0.0765111	0.0145307	0	0	0	0	0	0	0.0490436	0.023359	0.0242014	0	0.0130907	0	0	0
OPU_473	Ruminococcus_sp13	Bacteria;Firmicutes;Clostridia;Clostridiales;Ruminococcaceae;Ruminococcus	0	0.0230044	0	0	0	0	0	0.0235905	0	0	0	0	0	0.0252908	0	0	0.039968	0.22799	0	0.0175685	0.0257666	0	0	0	0	0.147656	0	0.0972763	0	0	0.0442022	0	0	0.0221976	0.0789266	0.0537924	0	0.0559128	0.0491159	0	0	0.0968054	0	0.209451	0	0	0
OPU_331	Blautia_sp3	Bacteria;Firmicutes;Clostridia;Clostridiales;Lachnospiraceae;Blautia	0	0	0.0301296	0.0336361	0.160342	0	0.0215054	0	0	0	0	0	0	0.0758725	0.0856164	0.0994036	0.039968	0	0	0.0175685	0.0257666	0	0	0	0.0994036	0.036914	0.0225175	0.145914	0	0	0	0.0382555	0	0.0665927	0	0	0.0434972	0	0	0	0	0.0484027	0	0	0	0	0
OPU_413	Clostridium_sp6	Bacteria;Firmicutes;Clostridia;Clostridiales;Clostridiaceae;Clostridium	0	0.0230044	0.0602591	0	0	0	0.0215054	0	0.0550358	0.0231642	0	0	0.0485201	0	0	0	0	0	0	0.0175685	0	0	0.0799361	0	0	0	0.0225175	0.0486381	0	0	0	0.0382555	0	0	0.0394633	0	0	0.0279564	0	0	0.0350385	0.0484027	0	0.0130907	0.0507099	0	0.0458505
OPU_506	Eubacterium_sp10	Bacteria;Firmicutes;Clostridia;Clostridiales;Eubacteriaceae;Eubacterium	0	0.0460087	0.0301296	0	0.0534474	0	0.0860215	0	0.0550358	0.138985	0	0.087184	0	0	0	0	0.159872	0.192915	0	0	0.0515331	0.0319183	0	0.0610128	0	0	0	0	0	0	0.0442022	0.0382555	0	0.0221976	0	0	0	0	0	0.0490436	0	0	0	0.248724	0	0	0
OPU_414	uncult_family_Oscillospiraceae	Bacteria;Firmicutes;Clostridia;Clostridiales;Ruminococcaceae	0.0694927	0.0230044	0	0.0336361	0.0534474	0	0	0.0235905	0	0.0231642	0.0191424	0.087184	0	0.0505817	0.0856164	0	0	0	0	0	0	0	0	0	0	0	0	0	0.0354988	0	0.0294681	0.0382555	0	0.0665927	0.0394633	0	0	0.0279564	0.0982318	0	0	0.0726041	0	0.0130907	0	0	0.0917011
OPU_388	uncult_family_Family_XIII	Bacteria;Firmicutes;Clostridia;Clostridiales;Family XIII;Family XIII AD3011 group	0.0347464	0	0.0301296	0	0	0	0.0215054	0.0235905	0.165107	0	0.0191424	0	0.0485201	0	0.0856164	0	0.039968	0.0175377	0	0.0175685	0.0257666	0	0	0	0	0	0	0	0	0	0.0147341	0.0382555	0	0	0	0	0	0	0	0.0490436	0	0.0242014	0	0.0130907	0	0	0.0917011
OPU_166	Pannonibacter_phragmitetus	Bacteria;Proteobacteria;Alphaproteobacteria;Rhodobacterales;Rhodobacteraceae;Pannonibacter	0	0.161031	0.0301296	0	0	0.784638	0.0645161	0.212314	0.275179	0	0	0	0	0.0252908	0	0.0994036	0.719424	0	0.190694	0	0	0.0638366	0.319744	0	0.0994036	0	1.89147	0	0	1.38594	0	0.0382555	0.421389	0	0.0394633	0	0	0	0	0	2.04391	0.0484027	0.0373832	0	0	0.97386	0
OPU_030	uncult_family_Prevotellaceae	Bacteria;Bacteroidetes;Bacteroidia;Bacteroidales;Prevotellaceae;Prevotellaceae UCG-001	0.0347464	0.0460087	0	0	0	0	0	0.0235905	0	0.254807	0	0	0	0	0	0.0497018	0	0	0	0.035137	0.0515331	0	0	0	0	0.036914	0	0	0	0	0.0736703	0	0	0	0	0	0	0	0.147348	0	0	0	0	0.0785443	0	0	0
OPU_022	Prevotella_sp6	Bacteria;Bacteroidetes;Bacteroidia;Bacteroidales;Prevotellaceae;Prevotella	0	0	0	0	0	0	0	0.0235905	0	0	0	0	0	0	0	0	0	0	0	0.0175685	0.334965	0	0.0799361	0	0	0	0	0.0486381	0.106496	0	0.0147341	0	0	0.0221976	0	0	0.0434972	0.0838692	0.0491159	0.0490436	0	0	0	0.301087	0	0	0
OPU_357	Shuttleworthia_sp1	Bacteria;Firmicutes;Clostridia;Clostridiales;Lachnospiraceae;Shuttleworthia	0	0.0230044	0.0903887	0	0	0	0	0.0235905	0	0	0.0382848	0	0	0.0252908	0.171233	0.0497018	0.119904	0	0.0762777	0.035137	0.0257666	0	0	0	0	0	0	0.145914	0	0	0.0147341	0	0	0	0	0	0	0	0	0	0	0.0242014	0	0	0	0	0
OPU_338	uncult_family_Lachnospiraceae	Bacteria;Firmicutes;Clostridia;Clostridiales;Lachnospiraceae	0	0	0	0	0	0	0.0215054	0	0	0.0463285	0	0	0.0485201	0	0.0856164	0.0497018	0	0.0526131	0	0.0527056	0.0257666	0	0	0	0	0	0	0	0.0354988	0	0	0	0.0290613	0.0221976	0	0	0	0	0	0.147131	0	0	0	0	0	0.0128139	0.0458505
OPU_601	uncult_family_Eggerthellaceae	Bacteria;Actinobacteria;Coriobacteriia;Eggerthellales;Eggerthellaceae	0	0	0.0301296	0	0	0	0.0215054	0	0	0.115821	0.0191424	0	0.0485201	0	0	0	0	0	0	0.0175685	0	0.0319183	0	0	0	0.036914	0	0	0.0354988	0	0	0	0	0	0.0789266	0	0	0.0838692	0	0	0	0	0.0373832	0.0130907	0.0760649	0	0.0458505
OPU_488	uncult_family_Oscillospiraceae	Bacteria;Firmicutes;Clostridia;Clostridiales;Ruminococcaceae	0.0347464	0	0	0.0336361	0	0	0	0	0	0	0.0191424	0	0	0	0	0.0497018	0	0.0526131	0	0.0175685	0.0257666	0	0.0799361	0	0	0.036914	0	0.0486381	0.0354988	0	0	0	0.0290613	0	0.0394633	0	0	0	0	0	0	0.0242014	0	0.0130907	0.025355	0	0
OPU_010	Alloprevotella_sp1	Bacteria;Bacteroidetes;Bacteroidia;Bacteroidales;Prevotellaceae;Alloprevotella	0	0.0920175	0	0	0	0	0	0.0235905	0	0.0231642	0	0	0	0	0.0856164	0	0	0	0	0.0175685	0	0.0957549	0.39968	0.0610128	0	0.036914	0	0	0.0709975	0	0.0589362	0	0	0.110988	0.0394633	0.0268962	0	0	0.0491159	0.196175	0	0	0	0.0392722	0	0	0
OPU_045	Coprobacter_sp1	Bacteria;Bacteroidetes;Bacteroidia;Bacteroidales;Porphyromonadaceae;Coprobacter	0	0	0	0.0336361	0	0	0.0215054	0	0.275179	0.0231642	0	0	0.0485201	0	0	0	0.039968	0.0175377	0	0.158117	0	0.0638366	0	0	0	0.073828	0	0	0.0354988	0	0.0147341	0.0765111	0	0	0	0	0	0.0559128	0	0.0490436	0	0	0.0373832	0.0261814	0	0	0.0458505
OPU_333	Blautia_sp5	Bacteria;Firmicutes;Clostridia;Clostridiales;Lachnospiraceae;Blautia	0.0347464	0	0.0602591	0	0.0534474	0	0	0	0	0	0.0191424	0	0	0.0252908	0	0	0	0.0876885	0	0.0175685	0	0	0	0	0	0.036914	0	0.0486381	0	0	0.0147341	0.0382555	0	0	0	0	0	0	0.0491159	0	0	0	0	0.0392722	0	0	0
OPU_292	Haematomicrobium_sanguinis	Bacteria;Actinobacteria;Actinobacteria;Micrococcales;Micrococcaceae;Haematomicrobium	0	0	0	0	0	0.165187	0.0860215	0.259495	0.0550358	0	0	0	0	0.0252908	0.0856164	0.0497018	0.479616	0	0.266972	0	0.0257666	0.127673	0.0799361	0	0.0994036	0	0.360279	0	0	0.975817	0	0	0.247021	0	0	0	0	0.0279564	0	0	1.24971	0	0.0747664	0	0	0.666325	0
OPU_456	Subdoligranulum_sp2	Bacteria;Firmicutes;Clostridia;Clostridiales;Ruminococcaceae;Subdoligranulum	0	0	0	0	0	0	0	0	0	0	0	0	0.0970403	0	0	0	0	0	0	0.0175685	0.0257666	0	0	0	0	0.036914	0	0	0	0	0	0	0.0145307	0.0221976	0	0	0.0434972	0	0	0	0.023359	0.0726041	0	0.0130907	0.025355	0.0128139	0
OPU_064	Pseudomonas_sp2	Bacteria;Proteobacteria;Gammaproteobacteria;Pseudomonadales;Pseudomonadaceae;Pseudomonas	0	0.0460087	0	0	0.0534474	0	0	0	0	0.324299	0.382848	0	0	0	0.171233	0	0	0	0.266972	0	0	0.127673	0.0799361	0.0610128	0	0	0.382797	0	0.425985	0	0	0	0.101715	0	0.0789266	0	0.0869943	0.139782	0	0	0	0.145208	0.149533	0	0.0507099	0	0.0458505
OPU_095	Curvibacter_gracilis	Bacteria;Proteobacteria;Betaproteobacteria;Burkholderiales;Comamonadaceae;Curvibacter	0	0.0460087	0	0	0	0.0361346	0	0	0	0.0231642	0	0	0	0	0	0	0	0.0175377	0.0381388	0	0	0.0319183	0	0.0610128	0	0	0.0450349	0	0	0.197992	0.117872	0	0.0145307	0.110988	0.0394633	0	0.0434972	0	0	0	0.0116795	0.0242014	0.0747664	0	0.0507099	0.102512	0
OPU_081	Acinetobacter_johnsonii	Bacteria;Proteobacteria;Gammaproteobacteria;Pseudomonadales;Moraxellaceae;Acinetobacter	0.0347464	0.0230044	0.0301296	0	0	0.056783	0.0215054	0.0235905	0	0.0231642	0.0382848	0	0	0	0.0856164	0.0497018	0	0.0350754	0	0	0.0257666	0.0638366	0.0799361	0	0.0994036	0.036914	0.0675524	0	0	0.0424268	0.0736703	0	0	0.0221976	0	0	0	0	0	0	0.128475	0	0.0747664	0	0	0.153767	0
OPU_578	uncult_family_Erysipelotrichaceae	Bacteria;Firmicutes;Erysipelotrichia;Erysipelotrichales;Erysipelotrichaceae	0	0	0.0301296	0	0	0	0	0	0	0	0.0382848	0.087184	0	0.0252908	0	0.0497018	0	0	0	0	0.0772997	0	0	0	0	0	0	0	0.0709975	0	0	0	0	0	0.0394633	0	0	0	0	0	0	0	0	0.0130907	0	0	0
OPU_586	uncult_family_Muribaculaceae	Bacteria;Bacteroidetes;Bacteroidia;Bacteroidales;Muribaculaceae	0	0	0	0.16818	0	0	0.0430108	0	0	0	0	0	0	0	0	0	0.319744	0	0.0381388	0.035137	0	0	0.0799361	0	0	0	0	0.0486381	0.0354988	0	0	0	0	0	0.0394633	0	0	0	0.0491159	0.245218	0	0	0	0.0261814	0	0	0
OPU_477	Ruminococcus_sp17	Bacteria;Firmicutes;Clostridia;Clostridiales;Ruminococcaceae;Ruminococcus	0	0	0.0602591	0	0	0	0.0215054	0	0.0550358	0	0.0191424	0	0	0	0	0	0.039968	0.105226	0	0.0175685	0.180366	0	0	0	0.298211	0	0	0.0486381	0	0	0.0147341	0.0765111	0	0	0	0	0	0	0	0	0	0	0	0.0130907	0	0	0
OPU_570	Anaeroplasma_sp1	Bacteria;Tenericutes;Mollicutes;Anaeroplasmatales;Anaeroplasmataceae;Anaeroplasma	0.0347464	0	0	0	0	0	0	0	0	0	0.133997	0.087184	0.0485201	0.632271	0	0	0	0.0876885	0	0.737878	0.0515331	0	0	0.0610128	0	0.036914	0	1.36187	0	0.0282845	0.0147341	0	0	0.110988	0	0	0	0	0.0491159	0	0.023359	0	0	0	0	0.0128139	0
OPU_337	uncult_family_Lachnospiraceae	Bacteria;Firmicutes;Clostridia;Clostridiales;Lachnospiraceae	0	0	0.0301296	0	0	0	0	0	0	0.0926569	0.0574273	0	0	0.252908	0	0	0	0.0701508	0	0.035137	0.0515331	0	0	0	0	0	0	0	0	0	0.0589362	0	0.043592	0	0	0	0	0	0	0.0490436	0	0.0484027	0	0.091635	0	0.0128139	0
OPU_346	uncult_family_Lachnospiraceae	Bacteria;Firmicutes;Clostridia;Clostridiales;Lachnospiraceae	0.0347464	0	0	0	0	0	0.0215054	0	0	0	0	0	0	0	0	0	0	0	0	0.0175685	0.0257666	0.19151	0	0	0	0	0	0.0486381	0	0	0	0.0382555	0	0	0.197316	0	0.0434972	0.0279564	0	0.0490436	0	0	0.0373832	0.0261814	0	0	0
OPU_397	uncult_family_Christensenellaceae	Bacteria;Firmicutes;Clostridia;Clostridiales;Christensenellaceae	0	0	0	0	0	0	0.0215054	0	0.0550358	0	0	0	0.0485201	0	0	0.0497018	0.039968	0	0	0.0175685	0.0257666	0	0	0.244051	0	0	0	0	0	0	0	0.0382555	0	0	0	0	0	0.0279564	0.0982318	0	0	0	0	0.0130907	0.025355	0	0
OPU_353	Roseburia_sp6	Bacteria;Firmicutes;Clostridia;Clostridiales;Lachnospiraceae;Roseburia	0.0347464	0	0	0	0.0534474	0	0	0	0	0	0	0.087184	0	0	0	0	0	0	0	0.0175685	0.0257666	0	0	0.122026	0	0.073828	0	0	0	0	0	0	0.0145307	0	0	0	0	0	0.0491159	0	0.023359	0	0	0.0261814	0	0	0
OPU_537	uncult_family_Peptococcaceae	Bacteria;Firmicutes;Clostridia;Clostridiales;Peptococcaceae	0	0	0	0	0	0	0	0.0235905	0	0	0.0382848	0.087184	0.0485201	0	0	0	0.039968	0.0350754	0	0	0	0.0319183	0	0.0610128	0	0	0.0225175	0.0972763	0	0	0	0.0765111	0	0	0	0.0268962	0	0	0	0	0	0	0	0.0261814	0	0	0
OPU_469	Ruminococcus_sp9	Bacteria;Firmicutes;Clostridia;Clostridiales;Ruminococcaceae;Ruminococcus	0.0694927	0.0230044	0	0	0	0	0	0	0	0.0231642	0	0.087184	0	0.0505817	0	0	0	0.491056	0	0	0	0	0	0	0	0	0	0	0	0	0.0147341	0	0	0	0.0394633	0	0	0.0279564	0.0491159	0	0.0700771	0	0	0.0130907	0	0	0.0917011
OPU_462	Ruminococcus_sp2	Bacteria;Firmicutes;Clostridia;Clostridiales;Ruminococcaceae;Ruminococcus	0.0347464	0.0230044	0.0602591	0	0	0	0	0	0.330215	0	0.0382848	0	0.0970403	0	0	0	0	0	0	0.0175685	0.0257666	0	0	0	0	0	0	0.0486381	0	0	0	0.0382555	0.0290613	0.0443951	0	0	0	0	0	0	0	0.0242014	0.0373832	0.0523629	0	0	0
OPU_423	uncult_family_Oscillospiraceae	Bacteria;Firmicutes;Clostridia;Clostridiales;Oscillospiraceae	0.0694927	0.0230044	0.0301296	0	0	0	0.0215054	0	0	0	0	0	0	0	0	0	0.039968	0.0175377	0	0	0	0	0.0799361	0	0	0	0	0	0	0.0282845	0	0.114767	0.0145307	0	0	0	0.0434972	0	0	0	0	0.0484027	0	0	0	0.0256279	0
OPU_017	Prevotella_sp1	Bacteria;Bacteroidetes;Bacteroidia;Bacteroidales;Prevotellaceae;Prevotella	0	0	0	0	0	0	0	0	0	0.0231642	0	0	0.14556	0	0.0856164	0.0497018	0	0	0	0.035137	0.154599	0	0	0.0610128	0	0	0	0.0972763	0.0354988	0	0	0	0	0	0	0	0.0434972	0	0	0.0490436	0	0.0242014	0	0.0523629	0.025355	0	0
OPU_048	uncult_family_Barnesiellaceae	Bacteria;Bacteroidetes;Bacteroidia;Bacteroidales;Barnesiellaceae	0	0	0	0	0	0	0.0215054	0.0235905	0	0	0	0	0	0.0252908	0	0	0	0	0	0.0175685	0.0257666	0	0	0.0610128	0	0	0	0	0	0	0.0147341	0	0.0145307	0	0	0	0	0.0279564	0	0	0	0.0242014	0.0373832	0.0392722	0	0	0
OPU_487	Acutalibacter_sp2	Bacteria;Firmicutes;Clostridia;Clostridiales;Ruminococcaceae;Acutalibacter	0	0	0.0301296	0	0	0	0.0215054	0.0235905	0.0550358	0	0	0	0	0	0	0	0	0.0175377	0	0	0.0257666	0	0	0.0610128	0	0.036914	0	0	0	0	0.0294681	0.0382555	0	0	0	0.0268962	0	0	0.0491159	0	0	0	0	0	0.0507099	0	0
OPU_281	Tsukamurella_pulmonis	Bacteria;Actinobacteria;Actinobacteria;Actinomycetales;Corynebacterineae;Tsukamurellaceae;Tsukamurella	0	0.0230044	0	0	0	0.201321	0.0430108	0.141543	0.275179	0	0	0	0	0	0	0	0.519584	0	0.228833	0	0.0257666	0	0.239808	0	0.0994036	0	0.270209	0.0486381	0	0.989959	0	0	0.203429	0	0.0394633	0	0	0	0	0	1.06284	0	0	0	0	0.448488	0
OPU_160	Ochrobactrum_sp2	Bacteria;Proteobacteria;Alphaproteobacteria;Rhizobiales;Brucellaceae;Ochrobactrum	0	0.0230044	0	0	0	0.216808	0.0215054	0.0235905	0	0	0	0	0	0.0252908	0	0.0497018	0.479616	0	0.0381388	0	0	0.0957549	0.239808	0	0.0994036	0	0.337762	0	0	0.226276	0	0	0.0290613	0	0	0	0	0	0	0	0.362065	0	0	0	0	0.192209	0
OPU_011	Alloprevotella_sp2	Bacteria;Bacteroidetes;Bacteroidia;Bacteroidales;Prevotellaceae;Alloprevotella	0	0	0	0.0336361	0	0	0	0	0.0550358	0.0463285	0	0	0	0	0	0	0.159872	0.0175377	0	0.0702741	0.0257666	0.0319183	0	0	0	0.036914	0	0.0972763	0	0	0.0147341	0	0	0.0221976	0	0	0	0.0279564	0	0	0	0	0	0.0785443	0	0	0
OPU_041	Rikenella_sp1	Bacteria;Bacteroidetes;Bacteroidia;Bacteroidales;Rikenellaceae;Rikenella	0	0	0.0602591	0.0336361	0	0	0	0.0235905	0.110072	0	0	0	0.0970403	0	0.0856164	0	0	0.0175377	0	0	0	0	0	0.122026	0	0.221484	0	0	0	0.0141423	0.117872	0	0.0290613	0	0.0789266	0.107585	0	0	0	0	0.0116795	0	0	0.0261814	0	0.0128139	0.275103
OPU_068	Pseudomonas_oryzihabitans	Bacteria;Proteobacteria;Gammaproteobacteria;Pseudomonadales;Pseudomonadaceae;Pseudomonas	0.0694927	0	0	0.0336361	0	0.0361346	0	0	0	0	0.0957121	0	0	0	0	0	0.039968	0	0.114416	0.0175685	0	0.0319183	0	0	0	0	0.0675524	0	0.0354988	0.0989959	0.0147341	0	0	0.110988	0	0	0	0.0279564	0	0	0.0583976	0	0	0	0	0.102512	0
OPU_238	Campylobacter_cuniculorum	Bacteria;Proteobacteria;Epsilonproteobacteria;Campylobacterales;Campylobacteraceae;Campylobacter	0.104239	0.0230044	0	0.0336361	0	0	0.0215054	0.0235905	0.0550358	0.0231642	0	0	0	0.0252908	0.0856164	0	0	0.0701508	0	0.0175685	0.0515331	0	0	0	0.0994036	0	0	0	0	0	0.0147341	0	0	0.0443951	0	0	0	0	0	0	0	0.0726041	0.0373832	0	0.0507099	0	0
OPU_445	uncult_family_Oscillospiraceae	Bacteria;Firmicutes;Clostridia;Clostridiales;Ruminococcaceae	0.0347464	0	0	0	0	0	0.0215054	0.0235905	0	0.0231642	0	0	0	0	0	0	0	0	0	0.0175685	0	0	0	0	0	0	0	0.0486381	0.0709975	0	0	0	0	0	0.0394633	0.0268962	0	0.0559128	0	0	0	0.0242014	0.0373832	0.0523629	0	0	0
OPU_210	Sphingomonas_aquatilis	Bacteria;Proteobacteria;Alphaproteobacteria;Sphingomonadales;Sphingomonadaceae;Sphingomonas	0	0	0	0	0	0.118728	0.0215054	0	0	0	0	0	0	0	0	0	0	0	0.0381388	0	0	0	0	0	0	0	0	0.0486381	0	0	0.0147341	0.0382555	0.0145307	0.0221976	0	0	0	0.0279564	0	0	0.023359	0	0	0	0	0.0384418	0.0458505
OPU_051	Raoultella_terrigena	Bacteria;Proteobacteria;Gammaproteobacteria;Enterobacteriales;Enterobacteriaceae;Raoultella	0	0.0460087	0	0	0	0.0361346	0.0215054	0	0	0	0	0	0	0.0252908	0	0	0	0	0.0762777	0.0175685	0.0257666	0.0319183	0	0	0.0994036	0	0.202657	0	0.0354988	0.113138	0	0	0	0.0443951	0	0	0	0.0559128	0	0	0.0700771	0	0.11215	0	0	0.115325	0
OPU_479	Ruminococcus_sp19	Bacteria;Firmicutes;Clostridia;Clostridiales;Ruminococcaceae;Ruminococcus	0	0	0.0301296	0	0	0	0	0	0	0.0231642	0	0	0	0	0	0	0	0	0.0762777	0.0175685	0	0.0319183	0	0	0	0.036914	0	0	0	0	0.0589362	0	0	0	0	0	0	0.0559128	0.0491159	0	0	0.0242014	0	0.301087	0	0	0.0458505
OPU_319	Frisingicoccus_caecimuris	Bacteria;Firmicutes;Clostridia;Unclassified Clostridiales;Frisingicoccus	0.0694927	0	0	0	0.0534474	0	0	0	0	0	0	0	0	0.0252908	0	0.248509	0	0	0	0.0175685	0	0.159591	0	0.976205	0	0.073828	0.0225175	0	0.496983	0	0	0.0382555	0.043592	0.0443951	0	0	0.0434972	0	0	0	0	0	0	0	0	0	0
OPU_180	Bosea_thiooxidans	Bacteria;Proteobacteria;Alphaproteobacteria;Rhizobiales;Bradyrhizobiaceae;Bosea	0	0.0230044	0	0	0	0.0877555	0.0430108	0	0	0	0	0	0	0	0	0.0497018	0.0799361	0	0.0381388	0	0.0257666	0	0	0	0.0994036	0	0.135105	0	0	0.0989959	0	0	0.0145307	0.0443951	0	0	0	0	0	0	0.175193	0	0	0	0	0.0768836	0
OPU_518	Bacillus_anthracis	Bacteria;Firmicutes;Bacilli;Bacillales;Bacillaceae;Bacillus	0	0.0230044	0.0301296	0.0336361	0	0.0619451	0	0	0	0.0231642	0.0191424	0	0	0	0	0	0.039968	0	0.114416	0	0	0	0	0	0	0	0.0450349	0	0.0354988	0.141423	0.0442022	0	0	0.0221976	0	0	0.0434972	0	0	0	0.0583976	0	0	0	0	0.0768836	0.0458505
OPU_088	Delftia_lacustris	Bacteria;Proteobacteria;Betaproteobacteria;Burkholderiales;Comamonadaceae;Delftia	0	0	0	0	0	0.056783	0	0	0	0	0.0191424	0	0	0	0	0	0.039968	0	0.0381388	0	0	0	0	0	0.0994036	0.036914	0	0	0	0.0707114	0.0147341	0	0.0145307	0.0443951	0	0	0.0434972	0	0	0	0.0700771	0.0242014	0.0373832	0	0.025355	0.0512558	0
OPU_043	uncult_family_Bacteroidales	Bacteria;Bacteroidetes;Bacteroidia;Bacteroidales;Bacteroidales RF16 group	0	0	0	0	0	0.0103242	0	0.0235905	0	0.0231642	0.0191424	0	0	0	0	0	0	0.0175377	0	0	0	0.0319183	0	0	0	0	0	0.0486381	0	0	0	0.0765111	0.0145307	0	0	0	0	0	0	0.0490436	0	0	0	0.0130907	0	0	0
OPU_419	Oscillibacter_sp4	Bacteria;Firmicutes;Clostridia;Clostridiales;Oscillospiraceae;Oscillibacter	0	0	0.0903887	0	0	0	0.0215054	0	0	0	0	0	0	0	0	0	0	0	0	0	0.0257666	0.0957549	0	0.183038	0	0	0	0	0	0	0.0147341	0	0	0	0	0	0	0	0	0	0	0	0	0	0	0	0
OPU_020	Prevotella_sp4	Bacteria;Bacteroidetes;Bacteroidia;Bacteroidales;Prevotellaceae;Prevotella	3.3009	0	0	0	0	0	0	0.0235905	0	0	0	0	0	0	0	0	0	0	0	0	0	0	0	0	0	0	0	0	0	0	0	0	0.043592	0	0	0	0	0	0.0491159	0.53948	0	0	0	0	0	0	0
OPU_312	Eubacterium_sp6	Bacteria;Firmicutes;Clostridia;Clostridiales;Eubacteriaceae;Eubacterium	0	0.0920175	0	0	0.106895	0.0103242	0	0	0	0.0463285	0.0574273	0.087184	0	0.0758725	0	0	0.039968	0.175377	0	0	0.0257666	0.0319183	0	0	0	0	0	0	0	0	0.0147341	0	0	0	0	0	0	0	0	0	0.0116795	0.0484027	0	0	0	0	0
OPU_114	Paraburkholderia_insulsa	Bacteria;Proteobacteria;Betaproteobacteria;Burkholderiales;Burkholderiaceae;Paraburkholderia	0.0347464	0.0230044	0	0	0	0.0722693	0.0215054	0	0	0.0231642	0.0191424	0	0	0	0	0.0497018	0	0	0.0381388	0.0175685	0	0.0319183	0	0	0	0	0	0	0	0.155565	0.0294681	0	0	0	0.0394633	0	0	0	0	0	0.0116795	0	0	0	0	0.0768836	0
OPU_587	uncult_order_Flavobacteriales	Bacteria;Bacteroidetes;Flavobacteriia;Flavobacteriales	0	0	0	0	0	0	0	0	0	0	0.0574273	0.087184	0.0970403	0	0	0	0	0	0	0.0175685	0.0257666	0	0.0799361	0	0	0.036914	0	0.0486381	0	0	0	0.0382555	0	0	0	0	0.0434972	0	0	0.147131	0	0.0484027	0	0	0	0	0
OPU_454	uncult_family_Oscillospiraceae	Bacteria;Firmicutes;Clostridia;Clostridiales;Ruminococcaceae	0	0	0	0.0672721	0	0	0.0215054	0	0	0	0.0191424	0.087184	0	0	0	0	0.039968	0	0	0	0	0.0319183	0.0799361	0	0	0	0	0	0	0	0	0.114767	0.0145307	0	0.0394633	0.0537924	0	0	0	0	0	0.0484027	0.0373832	0.0523629	0	0	0
OPU_033	Alistipes_sp2	Bacteria;Bacteroidetes;Bacteroidia;Bacteroidales;Rikenellaceae;Alistipes	0	0	0	0	0	0	0	0	0	0.0463285	0.0382848	0	0	0.0505817	0.256849	0	0.039968	0	0	0.0175685	0.0257666	0	0	0	0	0	0	0	0	0	0.0147341	0.0765111	0.0145307	0	0.0394633	0	0	0	0	0	0	0	0	0	0	0	0
OPU_359	uncult_family_Lachnospiraceae	Bacteria;Firmicutes;Clostridia;Clostridiales;Lachnospiraceae	0	0.0230044	0	0	0	0.0154863	0	0	0	0.0231642	0	0	0	0	0	0.0497018	0.039968	0	0	0	0	0	0	0.0610128	0	0	0	0.0486381	0	0	0	0.0382555	0	0.0221976	0	0.0268962	0	0	0	0.0490436	0	0	0	0	0.025355	0	0
OPU_253	Treponema_sp5	Bacteria;Spirochaetes;Spirochaetia;Spirochaetales;Spirochaetaceae;Treponema	0	0	0	0	0	0	0.107527	0.0471809	0	0.185314	0.0957121	0	0	0	0	0	0	0	0	0	0	0	0.159872	0	0	0	0	0.0486381	0	0	0	0	1.71462	0	0.157853	0	0	0	0	0	0	0.121007	0	0	0	0	0
OPU_143	Pseudomonas_geniculata	Bacteria;Proteobacteria;Gammaproteobacteria;Pseudomonadales;Pseudomonadaceae;Pseudomonas	0.0347464	0	0	0	0	0.0671072	0	0	0.0550358	0	0	0	0	0	0	0	0	0	0.0762777	0	0	0.0319183	0	0	0	0	0.0225175	0	0	0.141423	0.0294681	0	0.0145307	0.0443951	0	0	0.0434972	0	0	0	0.105116	0	0	0	0.025355	0.0384418	0
OPU_313	uncult_family_Lachnospiraceae	Bacteria;Firmicutes;Clostridia;Clostridiales;Lachnospiraceae	0	0	0	0	0	0	0	0	0	0	0	0.261552	0	0	0	0	0.19984	0.0175377	0	0.035137	0	0	0	0	0	0	0	0	0	0	0	0.0382555	0	0	0	0	0	0.0279564	0.0491159	0.0490436	0	0	0	0	0.126775	0	0
OPU_377	Clostridium_sp5	Bacteria;Firmicutes;Clostridia;Clostridiales;Clostridiaceae;Clostridium	0	0	0.120518	0	0.0534474	0	0	0	0	0	0	0.087184	0	0.834598	0	0	0	0.122764	0	0.0175685	0	0	0	0	0	0	0	0.0486381	0	0	0.0147341	0	0	0	0	0	0	0	0	0	0	0.0242014	0	0	0	0	0.0917011
OPU_122	Oxalobacter_formigenes	Bacteria;Proteobacteria;Betaproteobacteria;Burkholderiales;Oxalobacteraceae;Oxalobacter	0	0	0	0.0336361	0	0	0.0215054	0	0	0	0.0191424	0	0	0	0	0	0	0.0175377	0	0	0.0257666	0	0	0	0	0	0	0	0	0.0141423	0	0	0	0	0	0.0268962	0	0	0	0	0	0.0242014	0	0.0523629	0	0	0.0458505
OPU_046	Coprobacter_sp2	Bacteria;Bacteroidetes;Bacteroidia;Bacteroidales;Porphyromonadaceae;Coprobacter	0.0347464	0.0460087	0	0.0336361	0	0	0	0	0.0550358	0	0	0	0	0	0	0	0.039968	0	0	0.0527056	0	0.0319183	0	0	0	0	0	0	0	0.0282845	0	0.0765111	0	0	0	0	0.0869943	0	0	0.0980873	0	0	0	0.0261814	0	0	0
OPU_073	Acinetobacter_baumannii	Bacteria;Proteobacteria;Gammaproteobacteria;Pseudomonadales;Moraxellaceae;Acinetobacter	0	0	0	0	0	0.00516209	0	0	0	0	0	0	0	0	0	0	0	0	0	0	0	0	0	0	0	0	0	0	0	0	0	0	0	0	0	0	0	0	0	0	0	0	0	0	0	0	0
OPU_221	Novosphingobium_sp1	Bacteria;Proteobacteria;Alphaproteobacteria;Sphingomonadales;Sphingomonadaceae;Novosphingobium	0	0	0	0	0	0.738179	0.0645161	0	0.0550358	0	0	0	0	0.0758725	0	0	0.039968	0	0.0762777	0	0	0	0	0	0	0	0.112587	0	0	0.31113	0	0	0.159837	0	0	0	0	0	0	0	0.513899	0	0	0	0	0.128139	0
OPU_471	Ruminococcus_sp11	Bacteria;Firmicutes;Clostridia;Clostridiales;Ruminococcaceae;Ruminococcus	0	0	0	0	0	0	0.0430108	0	0	0	0	0	0	0	0	0	0	0.0350754	0	0	0.0515331	0	0	0	0	0	0	0.0486381	0	0	0	0.0765111	0	0	0	0	0	0	0.0491159	0	0.0350385	0.0242014	0	0.0130907	0	0	0
OPU_137	Rugosibacter_sp1	Bacteria;Proteobacteria;Betaproteobacteria;Rhodocyclales;Rhodocyclaceae;Rugosibacter	0	0	0	0.0336361	0	0.0103242	0	0	0	0	0.0191424	0	0	0	0	0.0497018	0	0	0.0381388	0	0	0.0319183	0.0799361	0	0	0	0.135105	0	0	0	0	0	0.0290613	0	0	0	0	0.0559128	0	0	0.0116795	0.0242014	0	0	0	0	0
OPU_314	uncult_family_Lachnospiraceae	Bacteria;Firmicutes;Clostridia;Clostridiales;Lachnospiraceae	0.0694927	0.0230044	0.0301296	0	0	0	0	0	0	0	0	0.087184	0	0.0252908	0	0	0	0	0	0	0	0.0319183	0	0	0	0	0	0	0.0354988	0	0	0	0	0	0	0	0	0	0.0491159	0	0	0	0	0.0261814	0	0	0.0458505
OPU_575	uncult_family_Erysipelotrichaceae	Bacteria;Firmicutes;Erysipelotrichia;Erysipelotrichales;Erysipelotrichaceae	0.0347464	0	0	0	0	0	0	0	0	0	0.0191424	0	0	0	0.0856164	0	0	0.0175377	0	0	0.0257666	0	0	0	0	0	0	0	0	0	0.0147341	0.0382555	0.0145307	0.0221976	0.0789266	0	0	0	0	0	0	0.0242014	0	0.0130907	0.025355	0	0
OPU_103	Aquabacterium_commune	Bacteria;Proteobacteria;Betaproteobacteria;Unclassified Burkholderiales;Aquabacterium	0	0.0230044	0	0	0	0.0671072	0	0.0707714	0	0	0	0	0	0	0	0	0.039968	0	0.0381388	0	0	0.0319183	0	0	0	0	0	0	0	0.226276	0	0	0.0290613	0	0	0	0	0	0	0	0.23359	0	0	0	0	0.179395	0
OPU_258	uncult_family_Spirochaetaceae	Bacteria;Spirochaetes;Spirochaetia;Spirochaetales;Spirochaetaceae;GWE2-31-10	0	0	0.0301296	0	0	0	0	0	0	0.0926569	0	0	0	0.0252908	0	0	0.039968	0	0	0	0.0515331	0	0	0	0	0.110742	0	0	0.0354988	0	0.0147341	0	0	0	0	0	0	0	0	0	0	0	0	0	0	0	0
OPU_003	uncult_family_Muribaculaceae	Bacteria;Bacteroidetes;Bacteroidia;Bacteroidales;Muribaculaceae	0.0347464	0	0	0.16818	0	0	0	0	0.165107	0	0	0	0	0	0	0	0	0	0	0.0527056	0	0	0	0.122026	0	0.036914	0	0	0	0	0	0	0	0	0	0	0.0434972	0	0	0.0490436	0	0	0	0.0130907	0	0	0
OPU_226	uncult_order_Rhodospirillales	Bacteria;Proteobacteria;Alphaproteobacteria;Rhodospirillales	0.0694927	0.0230044	0.0602591	0.0672721	0	0	0.0215054	0.0707714	0	0	0.0191424	0	0	0	0	0	0	0.0175377	0	0	0	0.0319183	0	0	0	0	0	0	0	0	0	0.0382555	0	0	0	0.0268962	0	0	0	0.0980873	0.0934361	0	0	0.0392722	0	0	0
OPU_434	uncult_family_Oscillospiraceae	Bacteria;Firmicutes;Clostridia;Clostridiales;Ruminococcaceae	0	0	0	0	0	0.0154863	0.0215054	0	0	0	0	0	0	0.0252908	0	0	0.0799361	0.0175377	0	0.0175685	0	0	0	0	0	0	0.0225175	0	0.106496	0	0.0147341	0.0382555	0	0	0	0	0	0	0	0	0	0	0	0.0130907	0.0507099	0	0
OPU_409	Intestinimonas_sp1	Bacteria;Firmicutes;Clostridia;Clostridiales;Incertae sedis 124;Intestinimonas	0.0347464	0.0460087	0.0301296	0	0	0	0	0	0	0	0	0	0	0	0	0	0.039968	0	0	0	0	0	0	0	0	0	0.0225175	0	0	0	0.0147341	0	0.0145307	0	0	0	0	0	0	0.0490436	0	0	0	0.0130907	0.0507099	0	0
OPU_603	uncult_family_Eggerthellaceae	Bacteria;Actinobacteria;Coriobacteriia;Eggerthellales;Eggerthellaceae	0.0347464	0	0	0.0336361	0.0534474	0	0	0	0	0.0231642	0	0	0	0	0	0	0	0	0	0	0	0	0	0	0	0	0.0225175	0	0	0	0.0147341	0	0	0	0	0	0	0	0	0	0	0	0	0	0	0	0
OPU_211	Sphingomonas_panni	Bacteria;Proteobacteria;Alphaproteobacteria;Sphingomonadales;Sphingomonadaceae;Sphingomonas	0	0.0230044	0	0	0	0.0361346	0	0	0	0	0	0	0	0	0	0	0	0	0.0381388	0	0.0772997	0	0	0	0	0	0.0225175	0	0.0354988	0.0424268	0.0294681	0	0	0.0221976	0	0	0	0	0	0	0.0350385	0	0.0373832	0	0.025355	0.115325	0
OPU_185	Brevundimonas_vesicularis	Bacteria;Proteobacteria;Alphaproteobacteria;Caulobacterales;Caulobacteraceae;Brevundimonas	0	0.0460087	0	0	0	0.0412967	0.0215054	0	0	0	0	0	0	0	0	0	0	0	0	0	0	0	0.0799361	0	0	0	0.135105	0	0	0.0282845	0	0	0.0145307	0.0221976	0	0	0	0	0	0	0.140154	0	0.0747664	0	0	0.0384418	0
OPU_370	uncult_family_Lachnospiraceae	Bacteria;Firmicutes;Clostridia;Clostridiales;Lachnospiraceae	0.0347464	0	0.0602591	0	0	0	0	0	0	0	0.0191424	0	0	0.0252908	0	0	0.039968	0.122764	0	0	0.0257666	0	0	0.0610128	0	0	0	0	0	0	0.0147341	0.0382555	0	0	0	0	0	0	0	0	0	0	0	0	0	0	0
OPU_465	Ruminococcus_sp5	Bacteria;Firmicutes;Clostridia;Clostridiales;Ruminococcaceae;Ruminococcus	0	0.0230044	0.0301296	0.0672721	0	0	0	0	0	0.0231642	0	0	0	0	0	0	0	0	0	0	0	0	0	0	0	0	0	0	0	0	0.0294681	0	0	0	0	0.0268962	0	0	0	0	0	0	0	0.0785443	0	0	0
OPU_489	uncult_family_Oscillospiraceae	Bacteria;Firmicutes;Clostridia;Clostridiales;Ruminococcaceae	0.0347464	0	0	0	0	0	0.0215054	0.0235905	0	0.0463285	0	0	0	0	0	0	0	0	0	0	0	0	0	0	0	0	0.0225175	0	0	0	0	0.0382555	0	0	0	0	0	0	0	0.0490436	0	0	0	0	0	0	0
OPU_386	Eubacterium_sp2	Bacteria;Firmicutes;Clostridia;Clostridiales;Eubacteriaceae;Eubacterium	0	0	0	0	0	0	0	0	0	0.0231642	0	0	0	0	0	0	0.039968	0.0175377	0	0.035137	0.0257666	0.0638366	0	0	0.0994036	0.036914	0	0.0972763	0	0	0	0	0	0	0	0	0	0	0	0	0	0.0242014	0	0.0130907	0	0	0
OPU_438	uncult_family_Oscillospiraceae	Bacteria;Firmicutes;Clostridia;Clostridiales;Ruminococcaceae	0	0	0	0	0	0	0	0	0	0	0	0	0	0.0252908	0	0	0.039968	0.0350754	0	0	0	0	0	0	0	0	0	0	0	0	0	0.0382555	0	0	0	0	0	0.0279564	0.0491159	0	0	0.0242014	0	0.0130907	0	0	0
OPU_153	uncult_family_Nevskiaceae	Bacteria;Proteobacteria;Gammaproteobacteria;Nevskiales;Nevskiaceae	0	0.0460087	0	0	0	0.190997	0	0	0	0	0.0382848	0	0	0	0	0	0.039968	0	0.0381388	0.0175685	0	0	0	0	0	0	0	0	0	0	0.0147341	0	0.0145307	0	0	0	0	0.0279564	0	0	0.0583976	0.0242014	0	0	0	0.0640697	0
OPU_466	Ruminococcus_sp6	Bacteria;Firmicutes;Clostridia;Clostridiales;Ruminococcaceae;Ruminococcus	0	0.0230044	0	0	0	0	0	0	0	0	0	0	0	0.0252908	0	0	0	0.0175377	0	0.0175685	0.0257666	0	0	0	0	0	0	0	0	0	0	0.0765111	0	0.0221976	0	0	0	0	0	0	0	0.217812	0	0.0261814	0.025355	0	0
OPU_417	Oscillibacter_sp2	Bacteria;Firmicutes;Clostridia;Clostridiales;Oscillospiraceae;Oscillibacter	0	0.0230044	0	0.0672721	0.0534474	0	0	0	0.0550358	0	0	0.174368	0	0	0.0856164	0.0497018	0	0	0	0	0	0	0	0	0	0	0	0	0	0	0.0147341	0	0.0145307	0	0	0	0	0	0	0.0490436	0	0	0	0.0654536	0.025355	0	0.0458505
OPU_509	uncult_family_Oscillospiraceae	Bacteria;Firmicutes;Clostridia;Clostridiales;Ruminococcaceae	0	0.0230044	0	0	0	0	0	0	0.0550358	0	0	0	0	0	0	0.0497018	0.039968	0	0	0	0	0	0	0	0	0.036914	0	0	0.0354988	0	0	0	0	0.0443951	0	0	0	0	0	0	0	0	0.0373832	0.0130907	0	0	0.0458505
OPU_117	Burkholderia_contaminans	Bacteria;Proteobacteria;Betaproteobacteria;Burkholderiales;Burkholderiaceae;Burkholderia	0	0	0	0	0.0534474	0.232294	0.0215054	0	0	0	0	0	0	0	0	0	0	0.0175377	0	0	0	0.0319183	0	0	0	0	0	0	0	0.0424268	0.0294681	0	0.0290613	0	0	0	0	0	0	0	0.0583976	0.0968054	0.0373832	0	0	0.0128139	0
OPU_364	uncult_family_Lachnospiraceae	Bacteria;Firmicutes;Clostridia;Clostridiales;Lachnospiraceae	0	0	0	0	0	0	0	0	0	0	0	0	0	0	0	0	0	0	0	0	0	0	0	0	0	0	0	0	0	0	0.0147341	0.0382555	0.0145307	0	0	0	0	0	0	0	0	0	0	0	0	0	0.137552
OPU_502	Ruminococcus_sp26	Bacteria;Firmicutes;Clostridia;Clostridiales;Ruminococcaceae;Ruminococcus	0	0	0.0602591	0.0672721	0	0	0	0	0	0.0231642	0.0191424	0	0	0	0	0	0	0	0	0	0.0257666	0	0	0	0	0	0	0	0	0	0	0.0382555	0	0	0	0.134481	0	0	0	0.0490436	0	0.0242014	0	0	0	0.0512558	0
OPU_352	Roseburia_sp5	Bacteria;Firmicutes;Clostridia;Clostridiales;Lachnospiraceae;Roseburia	0	0	0	0	0	0	0	0	0	0	0	0.261552	0.0485201	0	0	0	0.039968	0.0175377	0	0	0.0515331	0	0	0	0	0	0	0	0	0	0.0147341	0	0	0	0	0	0	0	0	0	0	0	0	0.0523629	0	0	0
OPU_155	Acidibacter_sp1	Bacteria;Proteobacteria;Gammaproteobacteria;Nevskiales;Nevskiaceae;Acidibacter	0	0	0	0	0	0.0412967	0	0	0	0	0.0382848	0	0	0	0	0	0.0799361	0	0.0381388	0.0175685	0	0	0	0	0	0	0.0900698	0	0.0354988	0.0424268	0.0294681	0.0382555	0	0.0221976	0	0	0.0434972	0	0	0	0.0817566	0	0.0373832	0	0	0	0
OPU_009	Paraprevotella_sp1	Bacteria;Bacteroidetes;Bacteroidia;Bacteroidales;Prevotellaceae;Paraprevotella	0	0	0	0	0	0	0.0215054	0	0	0	0	0.087184	0.0485201	0	0	0	0	0.0350754	0	0	0.0257666	0	0	0	0	0	0	0	0	0	0	0	0	0.0221976	0	0	0	0	0	0	0	0	0	0.0785443	0	0	0.0458505
OPU_379	Clostridium_sp3	Bacteria;Firmicutes;Clostridia;Clostridiales;Clostridiaceae;Clostridium	0	0	0	0.0336361	0	0	0	0	0	0	0	0.087184	0	0	0	0	0	0	0	0	0	0	0	0	0	0	0	0	0	0	0	0	0.0145307	0	0	0	0	0	0.0491159	0	0	0.0242014	0	0.0261814	0	0	0
OPU_596	uncult_family_Desulfovibrionaceae	Bacteria;Proteobacteria;Deltaproteobacteria;Desulfovibrionales;Desulfovibrionaceae	0.0347464	0	0	0.0672721	0	0	0	0	0	0	0.0191424	0	0	0	0	0	0	0	0	0.0175685	0	0.0638366	0	0	0.0994036	0.036914	0	0	0.0354988	0	0	0	0	0	0	0	0	0.0279564	0	0	0.0116795	0	0	0	0	0	0
OPU_305	Mucispirillum_sp1	Bacteria;Deferribacteres;Deferribacteres;Deferribacterales;Deferribacteraceae;Mucispirillum	0	0	0	0	0	0	0.0215054	0.0707714	0	0	0.0191424	0	0.0485201	0	0	0	0	0.0175377	0	0	0.0257666	0	0	0	0.0994036	0	0.0225175	0	0	0	0	0	0	0	0	0.0268962	0.0434972	0	0	0	0	0	0	0.0130907	0	0	0
OPU_573	uncult_family_Erysipelotrichaceae	Bacteria;Firmicutes;Erysipelotrichia;Erysipelotrichales;Erysipelotrichaceae	0	0	0	0	0	0	0	0.0471809	0.0550358	0.0231642	0	0	0	0	0	0	0	0.0175377	0	0.035137	0	0	0	0.0610128	0.0994036	0	0	0	0	0	0	0.0382555	0	0	0	0	0	0.0279564	0	0	0	0	0	0	0	0	0
OPU_151	Luteibacter_anthropi	Bacteria;Proteobacteria;Gammaproteobacteria;Lysobacteriales;Rhodanobacteraceae;Luteibacter	0	0	0	0	0	0.0309725	0	0	0	0	0	0	0	0	0	0	0.039968	0	0	0	0	0.0638366	0	0	0	0	0.0675524	0	0.0354988	0.0282845	0.0442022	0	0.0145307	0.0221976	0	0	0	0	0	0	0.163513	0	0	0	0	0.0896976	0
OPU_085	Enhydrobacter_aerosaccus	Bacteria;Proteobacteria;Alphaproteobacteria;Rhodospirillales;Rhodospirillaceae;Enhydrobacter	0.0347464	0	0	0	0	0.0103242	0	0	0	0	0.0191424	0	0	0	0	0	0	0	0	0	0	0	0	0	0	0	0.0900698	0	0	0.0282845	0.0147341	0	0	0.0665927	0	0.0268962	0	0.0279564	0	0	0.0116795	0	0	0	0	0.0256279	0
OPU_222	Novosphingobium_sp2	Bacteria;Proteobacteria;Alphaproteobacteria;Sphingomonadales;Sphingomonadaceae;Novosphingobium	0	0	0	0.0336361	0	0.0464588	0	0	0	0	0	0	0	0	0.0856164	0	0	0	0	0	0	0.0638366	0	0	0	0	0.0675524	0	0.0354988	0	0.0147341	0	0.0726533	0.0221976	0.0394633	0	0	0	0	0	0.0350385	0	0	0	0	0	0
OPU_243	Helicobacter_sp3	Bacteria;Proteobacteria;Epsilonproteobacteria;Campylobacterales;Helicobacteraceae;Helicobacter	0.0347464	0	0	0	0.0534474	0	0	0	0	0	0	0	0.0485201	0	0	0	0	0	0	0	0	0.127673	0	0	0	0.036914	0	0.0486381	0	0	0.0294681	0	0	0.0221976	0	0	0	0	0	0	0	0	0	0.0130907	0	0	0
OPU_495	uncult_family_Oscillospiraceae	Bacteria;Firmicutes;Clostridia;Clostridiales;Ruminococcaceae	0	0.0460087	0.0301296	0	0	0	0	0	0	0	0	0	0	0	0	0	0	0.122764	0.0381388	0	0	0	0	0	0	0	0	0	0	0	0	0	0	0.0221976	0	0	0	0	0.0491159	0	0	0	0	0.0130907	0	0	0
OPU_598	Enterorhabdus_sp1	Bacteria;Actinobacteria;Coriobacteriia;Eggerthellales;Eggerthellaceae;Enterorhabdus	0.0347464	0	0	0	0	0	0	0	0	0	0.0574273	0	0	0.0252908	0	0	0	0.0526131	0	0.0175685	0	0	0	0	0	0.036914	0	0	0	0.0141423	0.0147341	0	0.0290613	0	0.0394633	0	0	0	0	0	0	0.0242014	0	0.0130907	0	0	0
OPU_037	Alistipes_sp6	Bacteria;Bacteroidetes;Bacteroidia;Bacteroidales;Rikenellaceae;Alistipes	0	0	0	0	0	0	0.0215054	0	0	0	0	0	0	0	0	0	0	0	0	0.0175685	0	0.0319183	0	0.0610128	0	0	0	0.0972763	0.0354988	0	0	0.0382555	0.0145307	0.0221976	0	0	0	0	0	0	0	0	0	0	0	0	0
OPU_098	Hydrogenophaga_laconesensis	Bacteria;Proteobacteria;Betaproteobacteria;Burkholderiales;Comamonadaceae;Hydrogenophaga	0	0.0230044	0.0301296	0	0	0.0154863	0	0	0	0	0	0	0	0	0	0.0497018	0	0	0.0381388	0	0	0	0	0	0	0	0.0450349	0	0.0354988	0.0141423	0.0147341	0	0.0290613	0	0	0	0.0434972	0	0	0	0.0116795	0.0242014	0	0	0.025355	0	0
OPU_421	Oscillibacter_sp6	Bacteria;Firmicutes;Clostridia;Clostridiales;Oscillospiraceae;Oscillibacter	0	0	0	0	0	0	0	0	0	0	0	0	0	0.0252908	0	0	0.039968	0	0.0381388	0	0	0	0	0	0	0.036914	0	0.0486381	0	0	0	0.0382555	0.0290613	0	0	0	0	0	0	0	0	0	0	0.0130907	0	0.0128139	0
OPU_320	Frisingicoccus_sp1	Bacteria;Firmicutes;Clostridia;Unclassified Clostridiales;Frisingicoccus	0	0.0230044	0	0	0	0.0154863	0	0	0	0	0	0	0	0.0505817	0	0	0	0.0350754	0	0	0	0	0	0	0	0	0	0	0	0	0.0147341	0	0	0	0	0	0	0	0	0	0	0	0	0	0.025355	0	0
OPU_315	Coprococcus_sp1	Bacteria;Firmicutes;Clostridia;Clostridiales;Lachnospiraceae;Coprococcus	0	0	0	0	0	0	0	0	0	0	0	0	0	0	0	0	0	0	0.114416	0	0	0.0638366	0.0799361	0	0	0	0	0	0	0	0	0	0	0	0	0	0	0	0	0	0	0	0	0	0.025355	0	0.137552
OPU_047	Barnesiella_sp1	Bacteria;Bacteroidetes;Bacteroidia;Bacteroidales;Barnesiellaceae;Barnesiella	0	0	0	0	0	0	0	0	0	0	0.0191424	0	0	0	0	0	0	0	0	0.0175685	0	0	0.0799361	0	0	0	0	0	0	0	0	0	0	0	0	0	0	0	0	0.0490436	0	0	0	0.0130907	0.0507099	0	0
OPU_486	Acutalibacter_muris	Bacteria;Firmicutes;Clostridia;Clostridiales;Ruminococcaceae;Acutalibacter	0.0347464	0	0	0.0336361	0	0	0	0	0	0	0	0	0	0	0	0	0	0.0350754	0	0	0	0	0	0	0.0994036	0	0	0.0486381	0.0354988	0	0	0	0	0	0	0	0	0	0	0	0	0	0	0	0.10142	0	0
OPU_406	uncult_family_Oscillospiraceae	Bacteria;Firmicutes;Clostridia;Clostridiales;Ruminococcaceae	0	0.0230044	0	0	0	0	0	0	0	0	0	0	0	0	0	0.0497018	0	0.0175377	0	0.0175685	0	0	0	0	0	0	0	0	0	0	0.0147341	0	0	0	0	0	0	0	0	0	0	0	0	0.0130907	0	0	0
OPU_382	Anaerofustis_sp1	Bacteria;Firmicutes;Clostridia;Clostridiales;Eubacteriaceae;Anaerofustis	0.0347464	0	0	0	0	0	0	0.0235905	0	0	0	0	0	0.0252908	0	0	0	0.0526131	0	0.0175685	0.0257666	0	0	0	0.0994036	0	0	0.0486381	0	0	0.0294681	0	0.0145307	0	0	0	0	0	0	0	0	0.0242014	0	0.0261814	0	0	0
OPU_152	Nevskia_ramosa	Bacteria;Proteobacteria;Gammaproteobacteria;Nevskiales;Nevskiaceae;Nevskia	0	0	0	0	0	0.0825934	0	0	0	0	0	0	0	0.0252908	0	0	0	0.0350754	0	0.035137	0	0	0	0	0	0	0	0	0	0.0989959	0.0147341	0	0.0145307	0.0221976	0	0	0	0	0	0	0.0467181	0	0.0747664	0	0	0.102512	0
OPU_567	Mycoplasma_sp2	Bacteria;Tenericutes;Mollicutes;Mycoplasmatales;Mycoplasmataceae;Mycoplasma	0	0	0	0	0	0.0206484	0	0	0	0.0926569	0.191424	0	0	0	0	0.0497018	0	0.0175377	0	0	0.0257666	0	0	0	0	0	0	0	0	0	0.0147341	0	0	0	0	0	0	0	0	0	0	0	0	0	0	0	0
OPU_157	Beijerinckia_fluminensis	Bacteria;Proteobacteria;Alphaproteobacteria;Rhizobiales;Beijerinckiaceae;Beijerinckia	0	0.0230044	0	0.0336361	0	0.0309725	0	0	0	0	0.0382848	0	0	0.0252908	0	0	0	0	0.0381388	0	0	0	0	0	0	0	0	0	0	0	0	0	0	0	0	0.0268962	0	0	0	0	0.0817566	0	0	0	0	0.0128139	0
OPU_242	Helicobacter_sp2	Bacteria;Proteobacteria;Epsilonproteobacteria;Campylobacterales;Helicobacteraceae;Helicobacter	0	0	0.0301296	0	0	0	0.0860215	0.0471809	0	0.0231642	0	0	0	0	0	0	0	0.105226	0	0.0527056	0	0	0	0	0.497018	0	0.0225175	0	0	0	0	0	0	0.110988	0	0	0	0	0	0	0	0	0	0.0130907	0	0	0
OPU_063	Pseudomonas_canadensis	Bacteria;Proteobacteria;Gammaproteobacteria;Pseudomonadales;Pseudomonadaceae;Pseudomonas	0	0	0	0	0	0	0.0215054	0	0	0	0	0	0	0	0	0	0	0	0	0.0175685	0	0	0	0	0.0994036	0	0.0450349	0	0	0.0424268	0	0	0	0.0665927	0	0	0	0	0	0	0.0350385	0	0.0747664	0	0	0.0384418	0
OPU_429	Sporobacter_sp1	Bacteria;Firmicutes;Clostridia;Clostridiales;Ruminococcaceae;Sporobacter	0	0.0230044	0	0	0	0	0	0.0235905	0	0	0.0191424	0.087184	0	0	0	0	0	0	0	0	0	0	0	0	0	0	0	0	0	0.0282845	0	0	0.0290613	0	0	0	0	0	0	0	0	0.0726041	0	0	0.0760649	0	0
OPU_408	uncult_order_Thermoanaerobacterales	Bacteria;Firmicutes;Clostridia;Thermoanaerobacterales	0.0347464	0	0	0	0	0	0	0.0235905	0	0	0	0	0.0485201	0.0252908	0	0	0	0	0	0	0	0	0	0	0	0.073828	0	0	0	0	0	0	0	0.0221976	0.0394633	0	0	0.0279564	0.0491159	0	0	0	0	0	0	0	0
OPU_371	uncult_family_Lachnospiraceae	Bacteria;Firmicutes;Clostridia;Clostridiales;Lachnospiraceae	0	0	0	0	0	0	0	0	0	0	0	0	0	0.0252908	0	0	0	0	0	0	0	0	0	0	0	0.036914	0	0.0486381	0	0	0	0	0	0	0	0	0	0	0.0491159	0	0.0116795	0	0	0	0	0	0.0458505
OPU_368	uncult_family_Lachnospiraceae	Bacteria;Firmicutes;Clostridia;Clostridiales;Lachnospiraceae	0	0.0230044	0	0	0	0	0	0	0	0	0	0	0.0485201	0	0	0	0	0.0175377	0	0	0	0	0	0	0	0	0	0.0486381	0	0	0	0	0	0.0221976	0	0	0	0	0	0	0	0	0	0.0523629	0	0	0
OPU_494	uncult_family_Oscillospiraceae	Bacteria;Firmicutes;Clostridia;Clostridiales;Ruminococcaceae	0	0	0.0301296	0	0	0	0	0	0	0.0231642	0	0	0	0.0252908	0	0.0497018	0	0.0175377	0	0.0175685	0	0	0	0	0	0	0	0	0	0	0	0	0	0	0	0	0	0	0	0	0	0	0	0	0	0	0.0458505
OPU_444	uncult_family_Oscillospiraceae	Bacteria;Firmicutes;Clostridia;Clostridiales;Ruminococcaceae	0	0	0	0.0336361	0	0	0	0	0	0	0	0	0	0	0	0	0.0799361	0	0	0	0	0	0	0	0	0	0	0	0	0	0	0.0382555	0	0	0	0	0	0	0	0.0490436	0	0	0	0.0130907	0	0	0.0458505
OPU_451	Acetanaerobacterium_sp2	Bacteria;Firmicutes;Clostridia;Clostridiales;Ruminococcaceae;Acetanaerobacterium	0	0	0	0	0	0	0	0	0	0	0	0	0	0.0252908	0.0856164	0	0	0	0	0	0.0257666	0.0319183	0	0	0	0.036914	0	0	0	0	0	0	0	0	0	0	0	0	0	0.0490436	0	0	0	0.0130907	0	0	0
OPU_136	Methyloversatilis_discipulorum	Bacteria;Proteobacteria;Betaproteobacteria;Rhodocyclales;Rhodocyclaceae;Methyloversatilis	0	0	0	0	0	0	0	0	0	0.0463285	0.0191424	0	0	0	0	0	0	0	0.0762777	0	0	0	0.0799361	0	0	0	0.0675524	0	0	0	0	0	0.0290613	0	0	0	0	0.0279564	0	0	0	0.0726041	0.0747664	0	0	0	0
OPU_086	Halomonas_titanicae	Bacteria;Proteobacteria;Gammaproteobacteria;Oceanospirillales;Halomonadaceae;Halomonas	0	0.0230044	0	0	0	0.00516209	0.0215054	0	0	0	0	0	0	0	0.0856164	0	0	0	0.0381388	0	0	0	0.0799361	0	0	0	0.0675524	0	0	0.0424268	0	0.0382555	0	0	0	0	0	0	0	0	0.0116795	0	0	0	0	0.0256279	0
OPU_366	uncult_family_Lachnospiraceae	Bacteria;Firmicutes;Clostridia;Clostridiales;Lachnospiraceae	0	0	0	0	0	0	0	0	0	0.0231642	0	0	0.0485201	0	0	0	0.039968	0	0	0	0	0.0319183	0	0	0	0.036914	0	0	0	0	0	0	0	0	0	0	0	0	0	0	0	0	0	0	0	0	0
OPU_119	Herbaspirillum_huttiense_subsp_huttiense	Bacteria;Proteobacteria;Betaproteobacteria;Burkholderiales;Oxalobacteraceae;Herbaspirillum	0	0	0	0	0	0.0258104	0.0215054	0	0	0	0	0	0	0	0	0	0	0	0	0.0175685	0	0	0	0	0	0	0	0	0	0.0989959	0.0442022	0	0	0.0221976	0.0394633	0	0	0	0	0	0.023359	0	0	0	0	0	0.0458505
OPU_538	Desulfonispora_sp1	Bacteria;Firmicutes;Clostridia;Clostridiales;Peptococcaceae;Desulfonispora	0	0	0	0	0	0	0	0	0	0	0	0.348736	0	0	0	0	0.159872	0	0	0	0	0	0	0	0	0	0	0	0	0.0141423	0	0	0	0.0221976	0	0	0	0	0.0491159	0	0	0	0	0.0130907	0	0	0
OPU_481	Ruminococcus_sp21	Bacteria;Firmicutes;Clostridia;Clostridiales;Ruminococcaceae;Ruminococcus	0	0	0	0	0	0	0	0	0	0	0	0	0	0	0	0	0	0.0175377	0	0	0	0	0	0	0	0	0	0.0972763	0	0.0141423	0.0147341	0	0.0145307	0	0	0	0	0	0	0	0	0	0	0.0523629	0	0	0
OPU_323	uncult_family_Lachnospiraceae	Bacteria;Firmicutes;Clostridia;Clostridiales;Lachnospiraceae	0	0	0	0	0	0	0	0	0	0	0	0	0	0.0252908	0	0	0.039968	0	0	0	0	0	0	0	0	0	0	0	0.0354988	0	0	0	0	0	0	0	0	0	0	0	0	0	0	0.0392722	0	0	0
OPU_446	uncult_family_Oscillospiraceae	Bacteria;Firmicutes;Clostridia;Clostridiales;Ruminococcaceae	0	0	0	0	0	0	0	0	0.0550358	0	0.0191424	0	0.0485201	0	0	0	0	0.0175377	0	0	0	0	0	0	0	0	0	0.0486381	0	0	0.0294681	0.0382555	0.0145307	0	0.0394633	0	0	0	0	0	0.0350385	0	0	0	0	0	0
OPU_350	Roseburia_sp3	Bacteria;Firmicutes;Clostridia;Clostridiales;Lachnospiraceae;Roseburia	0	0.0230044	0.0301296	0	0	0	0	0	0	0	0	0	0	0.0252908	0	0	0	0	0	0	0	0	0	0	0	0.073828	0	0	0	0	0.0147341	0	0	0	0	0.0268962	0	0	0	0	0	0	0	0.0261814	0	0	0
OPU_576	uncult_family_Erysipelotrichaceae	Bacteria;Firmicutes;Erysipelotrichia;Erysipelotrichales;Erysipelotrichaceae	0	0	0	0	0	0	0	0	0	0	0	0	0	0	0	0	0.0799361	0	0	0.035137	0	0.0319183	0	0	0	0	0	0	0	0	0	0	0	0.0221976	0	0	0	0	0	0	0	0	0	0	0	0	0
OPU_080	Acinetobacter_Haemolyticus	Bacteria;Proteobacteria;Gammaproteobacteria;Pseudomonadales;Moraxellaceae;Acinetobacter	0	0	0	0	0	0.0154863	0.0215054	0	0	0	0	0	0	0	0	0	0	0	0	0	0	0.0319183	0	0	0	0	0	0	0.0354988	0.0989959	0.0147341	0	0	0.0221976	0	0	0	0	0	0	0	0	0.0373832	0	0	0.115325	0
OPU_134	Zoogloea_caeni	Bacteria;Proteobacteria;Betaproteobacteria;Rhodocyclales;Zoogloeaceae;Zoogloea	0	0	0	0	0	0	0	0	0	0	0	0	0	0	0	0	0	0	0.152555	0	0	0	0	0	0	0	0	0	0.0354988	0	0	0.0382555	0.043592	0	0	0	0	0.0279564	0	0	0	0.0484027	0	0	0	0	0
OPU_554	Aerococcus_urinaeequi	Bacteria;Firmicutes;Bacilli;Lactobacillales;Aerococcaceae;Aerococcus	0	0.0230044	0	0	0	0.0309725	0	0	0	0	0	0	0	0	0	0	0	0.0175377	0	0	0	0	0	0	0	0	0	0	0	0	0	0	0	0.0221976	0	0	0	0	0	0	0	0.0242014	0.0373832	0	0	0	0
OPU_181	Bosea_massiliensis	Bacteria;Proteobacteria;Alphaproteobacteria;Rhizobiales;Bradyrhizobiaceae;Bosea	0	0	0	0	0	0.00516209	0	0	0	0	0	0	0	0	0	0	0	0	0	0	0	0	0	0	0	0	0	0	0	0.0141423	0	0	0	0.0221976	0	0	0	0	0	0	0.0116795	0	0	0	0	0.0256279	0
OPU_579	uncult_family_Erysipelotrichaceae	Bacteria;Firmicutes;Erysipelotrichia;Erysipelotrichales;Erysipelotrichaceae	0.0694927	0	0	0	0	0	0	0	0	0	0	0	0	0	0	0	0	0	0	0	0	0	0.0799361	0	0	0	0	0	0.0354988	0	0	0	0	0	0	0	0	0	0	0	0	0	0	0	0.025355	0	0
OPU_344	uncult_family_Lachnospiraceae	Bacteria;Firmicutes;Clostridia;Clostridiales;Lachnospiraceae	0	0	0	0	0	0	0	0	0	0	0	0	0	0	0	0	0.119904	0	0	0	0	0	0	0	0	0	0	0	0.0354988	0	0	0	0	0	0	0	0	0	0	0	0	0	0.0373832	0.0130907	0.025355	0	0
OPU_135	uncult_family_Betaproteobacteriales	Bacteria;Proteobacteria;Gammaproteobacteria;Betaproteobacteriales;B1-7BS	0	0	0	0	0	0.0464588	0	0	0	0	0	0	0	0.0252908	0	0	0.039968	0	0.0381388	0	0	0	0	0	0	0	0	0	0	0.0989959	0	0	0.0726533	0	0	0	0	0	0	0	0.198552	0	0	0	0	0.179395	0
OPU_174	Methylobacterium_sp1	Bacteria;Proteobacteria;Alphaproteobacteria;Rhizobiales;Methylobacteriaceae;Methylobacterium	0	0.115022	0.0602591	0	0	0	0	0	0.0550358	0	0	0	0	0	0.0856164	0.0497018	0.319744	0	0.0762777	0	0	0	0.0799361	0	0	0	0.112587	0	0	0.0282845	0	0	0	0	0	0	0	0	0	0	0.0700771	0	0	0	0	0	0
OPU_104	Aquabacterium_parvum	Bacteria;Proteobacteria;Betaproteobacteria;Unclassified Burkholderiales;Aquabacterium	0	0	0.0301296	0	0	0.056783	0	0	0	0	0	0	0	0	0	0	0	0	0.0381388	0.0175685	0	0	0	0	0	0	0.112587	0	0	0.0282845	0	0	0	0	0	0	0	0	0	0	0.0467181	0	0.0747664	0	0	0	0.0458505
OPU_449	Acetanaerobacterium_sp1	Bacteria;Firmicutes;Clostridia;Clostridiales;Ruminococcaceae;Acetanaerobacterium	0	0	0	0	0	0	0.0215054	0	0.0550358	0	0	0	0	0.0252908	0	0	0	0	0	0	0	0	0	0	0	0	0	0	0	0	0	0	0	0	0	0	0	0	0	0	0	0	0	0.0130907	0	0	0
OPU_246	uncult_family_Puniceicoccaceae	Bacteria;Verrucomicrobia;Verrucomicrobiae;Opitutales;Puniceicoccaceae	0	0	0	0	0	0	0	0.0235905	0	0	0	0	0	0	0	0	0	0	0	0	0	0	0	0	0	0.036914	0	0	0	0	0	0	0	0	0	0	0	0	0	0	0	0	0	0	0	0	0
OPU_523	Staphylococcus_warneri	Bacteria;Firmicutes;Bacilli;Bacillales;Staphylococcaceae;Staphylococcus	0	0	0	0	0	0.00516209	0	0	0	0	0.0191424	0	0.0485201	0	0	0	0	0	0.0381388	0	0	0.0957549	0	0	0	0	0	0	0	0	0.0147341	0	0.0145307	0.0221976	0	0	0	0	0	0	0.0116795	0	0	0	0	0.0128139	0
OPU_232	Desulfovibrio_sp4	Bacteria;Proteobacteria;Deltaproteobacteria;Desulfovibrionales;Desulfovibrionaceae;Desulfovibrio	0	0	0	0	0	0	0	0.0235905	0	0	0	0	0.0485201	0	0	0	0.039968	0	0	0	0	0	0	0	0	0	0	0	0	0	0	0	0	0	0	0	0	0.0559128	0	0	0	0	0	0.0130907	0	0	0
OPU_403	uncult_family_Oscillospiraceae	Bacteria;Firmicutes;Clostridia;Clostridiales;Ruminococcaceae	0	0	0	0	0	0	0	0	0	0	0	0	0	0	0	0	0	0	0	0	0	0	0	0	0	0	0	0	0	0	0	0	0	0	0	0	0	0.0559128	0	0	0	0	0	0	0.0760649	0	0
OPU_453	uncult_family_Oscillospiraceae	Bacteria;Firmicutes;Clostridia;Clostridiales;Ruminococcaceae	0	0	0	0	0	0	0.0215054	0	0	0	0	0	0	0	0	0	0	0	0.0381388	0.0175685	0	0	0	0	0	0	0	0	0	0	0	0	0	0	0	0	0.0434972	0	0	0	0	0	0	0	0	0	0
OPU_404	uncult_family_Oscillospiraceae	Bacteria;Firmicutes;Clostridia;Clostridiales;Ruminococcaceae	0	0	0	0	0	0	0	0	0	0	0	0	0	0.581689	0	0	0	0.0175377	0	0	0	0	0	0	0	0	0	0	0	0	0	0	0	0.0221976	0	0	0	0	0	0	0	0	0	0.0523629	0	0	0
OPU_482	Ruminococcus_sp22	Bacteria;Firmicutes;Clostridia;Clostridiales;Ruminococcaceae;Ruminococcus	0	0	0	0	0	0	0	0	0	0.0231642	0	0	0	0	0	0	0	0	0	0	0	0	0	0	0	0	0	0	0	0	0	0	0	0	0.0394633	0.107585	0	0	0	0	0	0	0	0	0	0	0.0917011
OPU_321	Coprococcus_sp2	Bacteria;Firmicutes;Clostridia;Unclassified Clostridiales;Frisingicoccus	0	0	0	0	0.0534474	0	0	0	0	0	0	0	0	0.0252908	0	0	0	0	0	0	0	0	0	0	0	0.036914	0	0	0	0	0	0	0	0	0	0	0.0869943	0	0	0	0	0.0242014	0	0	0	0	0
OPU_054	Enterobacter_hormaechei_susp_hormaechei	Bacteria;Proteobacteria;Gammaproteobacteria;Enterobacteriales;Enterobacteriaceae;Enterobacter	0	0.0230044	0	0	0	0	0	0.0235905	0	0	0	0	0	0	0	0	0	0	0	0	0	0.0319183	0	0	0.0994036	0	0.0225175	0	0	0.0141423	0	0	0	0	0	0	0	0	0	0	0	0	0.0747664	0	0	0	0
OPU_069	Pseudomonas_sp3	Bacteria;Proteobacteria;Gammaproteobacteria;Pseudomonadales;Pseudomonadaceae;Pseudomonas	0	0	0	0	0	0.0103242	0	0	0	0	0	0	0	0	0	0	0	0	0	0	0	0	0	0	0	0	0.0225175	0	0	0.0141423	0	0.0382555	0	0.0221976	0.0394633	0	0	0	0	0	0.023359	0	0.0373832	0	0	0.0256279	0
OPU_590	uncult_family_Oxalobacteraceae	Bacteria;Proteobacteria;Betaproteobacteria;Burkholderiales;Oxalobacteraceae	0.0347464	0	0	0	0.0534474	0	0	0	0	0	0	0	0	0	0	0	0	0.0175377	0	0	0	0	0	0	0	0	0	0	0	0	0	0	0	0	0	0	0	0	0	0	0	0	0	0	0	0	0
OPU_311	Eubacterium_sp5	Bacteria;Firmicutes;Clostridia;Clostridiales;Eubacteriaceae;Eubacterium	0.0347464	0	0	0.0336361	0	0	0	0	0	0.0231642	0	0	0	0	0	0	0	0	0	0	0	0	0	0	0	0.036914	0	0	0	0	0	0	0	0	0	0	0	0	0	0	0	0	0	0	0	0	0
OPU_190	Caulobacter_sp1	Bacteria;Proteobacteria;Alphaproteobacteria;Caulobacterales;Caulobacteraceae;Caulobacter	0	0.0230044	0	0	0	0.00516209	0	0	0	0	0	0.087184	0	0	0	0	0	0	0.0381388	0	0	0	0	0	0	0	0.0225175	0	0	0.0282845	0.0147341	0	0	0.0221976	0	0	0	0	0	0	0.0467181	0	0	0	0	0	0.0458505
OPU_390	uncult_family_Family_XIII	Bacteria;Firmicutes;Clostridia;Clostridiales;Family XIII;[Eubacterium] brachy group	0	0	0	0	0	0	0.0215054	0.0235905	0	0	0	0	0	0	0	0	0	0	0	0	0	0	0.0799361	0	0	0	0	0	0	0	0	0	0	0	0	0.0268962	0	0	0	0	0	0.0242014	0	0	0	0	0
OPU_212	Sphingomonas_hankookensis	Bacteria;Proteobacteria;Alphaproteobacteria;Sphingomonadales;Sphingomonadaceae;Sphingomonas	0	0	0	0	0	0.0103242	0	0	0	0	0	0	0	0	0	0	0	0	0	0	0	0	0	0	0	0	0.0225175	0	0	0.0141423	0	0	0	0	0	0	0	0	0	0	0.0467181	0	0	0	0	0.0512558	0
OPU_524	Staphylococcus_hominis_subsp_novobiosepticus	Bacteria;Firmicutes;Bacilli;Bacillales;Staphylococcaceae;Staphylococcus	0	0	0	0	0	0.0309725	0	0	0	0	0	0	0	0	0	0	0	0.0175377	0	0	0	0.0319183	0	0	0	0	0.0225175	0	0	0.0282845	0.0147341	0	0	0	0	0	0	0	0	0	0.023359	0	0	0	0	0.0640697	0
OPU_551	Enterococcus_sp1	Bacteria;Firmicutes;Bacilli;Lactobacillales;Enterococcaceae;Enterococcus	0	0	0	0	0	0	0	0	0	0	0	0	0	0	0	0	0	0	0	0	0	0	0	0	0	0	0	0	0	0	0	0	0	0	0	0	0	0	0	0	0	0	0	0	0	0	0
OPU_079	Acinetobacter_indicus	Bacteria;Proteobacteria;Gammaproteobacteria;Pseudomonadales;Moraxellaceae;Acinetobacter	0	0	0	0	0	0.0206484	0	0	0	0	0	0	0	0	0	0	0	0.0175377	0	0	0	0.0319183	0	0	0	0	0.0450349	0	0	0	0.0294681	0	0	0	0	0	0	0	0	0	0.0116795	0	0	0	0	0.0256279	0
OPU_216	Sphingomonas_ginsenosidimutans	Bacteria;Proteobacteria;Alphaproteobacteria;Sphingomonadales;Sphingomonadaceae;Sphingomonas	0	0	0	0	0	0	0	0	0	0	0.0191424	0	0	0	0	0	0	0.0350754	0	0.0175685	0	0	0	0	0	0	0	0	0	0.0141423	0.0147341	0	0	0	0	0	0	0	0	0	0	0	0	0	0	0	0
OPU_490	uncult_family_Oscillospiraceae	Bacteria;Firmicutes;Clostridia;Clostridiales;Ruminococcaceae	0	0	0	0	0	0	0	0	0	0	0	0	0	0	0	0	0	0	0	0	0	0	0	0	0	0	0	0	0	0	0	0	0	0	0	0	0	0	0	0	0	0.0484027	0	0	0	0	0
OPU_297	Olsenella_sp1	Bacteria;Actinobacteria;Coriobacteriia;Coriobacteriales;Atopobiaceae;Olsenella	0	0	0	0	0.0534474	0	0	0	0.0550358	0	0.0191424	0	0	0	0	0	0	0	0	0	0	0	0	0	0	0	0	0	0	0	0	0	0.043592	0	0	0	0	0	0	0	0	0	0	0	0	0	0
OPU_239	Campylobacter_sp1	Bacteria;Proteobacteria;Epsilonproteobacteria;Campylobacterales;Campylobacteraceae;Campylobacter	0	0	0	0	0	0	0.0215054	0	0	0	0	0	0.0485201	0	0	0	0	0	0	0	0	0	0	0	0	0	0	0	0	0	0	0	0	0	0	0	0	0	0	0	0	0	0	0	0	0	0
OPU_618	Alistipes_sp10	Bacteria;Bacteroidetes;Bacteroidia;Bacteroidales;Rikenellaceae;Alistipes	0	0	0	0	0	0	0	0	0	0.0231642	0	0.087184	0	0	0	0	0	0	0	0	0	0.0319183	0	0	0	0	0	0.0486381	0	0	0	0	0	0	0	0	0	0.0279564	0	0.0980873	0	0	0	0.0130907	0.025355	0	0
OPU_399	uncult_order_Clostridiales	Bacteria;Firmicutes;Clostridia;Clostridiales;Clostridiales vadinBB60 group	0	0.0460087	0.0301296	0	0	0	0	0	0	0	0	0	0	0	0	0	0.039968	0.0175377	0	0.0175685	0	0	0	0	0	0	0	0	0	0	0	0	0	0	0	0	0	0.0559128	0	0	0	0	0	0	0	0	0
OPU_100	Palomonas_aquatica	Bacteria;Proteobacteria;Betaproteobacteria;Burkholderiales;Comamonadaceae;Pelomonas	0	0	0	0	0	0.0103242	0	0	0.0550358	0	0	0	0	0	0	0	0.039968	0	0.0381388	0	0	0	0	0	0	0	0	0	0	0.0282845	0	0	0	0	0	0	0	0	0	0	0	0	0	0	0	0.0128139	0
OPU_038	Alistipes_sp7	Bacteria;Bacteroidetes;Bacteroidia;Bacteroidales;Rikenellaceae;Alistipes	0	0	0	0.0336361	0	0	0	0	0.0550358	0.0694927	0	0	0	0	0	0	0	0	0	0	0	0	0	0	0	0.036914	0	0	0	0	0	0	0	0	0	0	0	0	0	0	0	0	0	0.0130907	0	0	0
OPU_084	Acinetobacter_lwoffii	Bacteria;Proteobacteria;Gammaproteobacteria;Pseudomonadales;Moraxellaceae;Acinetobacter	0	0	0	0	0	0	0	0	0	0.0231642	0	0	0.0485201	0	0	0	0	0	0	0	0	0	0	0	0	0	0.0225175	0	0	0	0	0	0	0	0	0	0	0	0	0	0	0	0.0373832	0	0	0	0
OPU_516	Bacillus_sp1	Bacteria;Firmicutes;Bacilli;Bacillales;Bacillaceae;Bacillus	0	0	0	0	0	0	0	0	0	0	0	0	0	0	0	0	0	0	0	0	0	0	0	0	0	0	0	0	0	0	0	0	0	0	0	0	0	0	0	0	0	0	0	0	0	0	0
OPU_227	uncult_order_Rickettsiales	Bacteria;Proteobacteria;Alphaproteobacteria;Rickettsiales	0	0	0	0	0	0	0	0.0235905	0	0	0	0	0	0.0758725	0	0	0	0	0	0	0	0	0	0	0.0994036	0	0	0	0	0	0	0	0	0.0221976	0	0	0	0	0	0	0.0116795	0.0242014	0	0	0	0	0
OPU_234	Desulfovibrio_sp5	Bacteria;Proteobacteria;Deltaproteobacteria;Desulfovibrionales;Desulfovibrionaceae;Desulfovibrio	0	0	0	0	0	0	0	0	0	0	0	0	0	0	0.0856164	0	0	0	0	0	0	0	0	0	0	0	0	0.0486381	0	0	0	0	0	0.0221976	0	0	0	0	0	0	0	0	0	0.0130907	0	0	0
OPU_099	Hydrogenophaga_palleronii	Bacteria;Proteobacteria;Betaproteobacteria;Burkholderiales;Comamonadaceae;Hydrogenophaga	0	0.0230044	0	0	0	0.0103242	0	0	0	0	0	0	0	0	0	0	0	0	0.0381388	0	0	0	0	0	0	0	0.0225175	0	0	0	0	0	0	0	0	0	0	0	0	0	0	0	0	0	0	0	0
OPU_106	Rhizobacter_profundi	Bacteria;Proteobacteria;Gammaproteobacteria;Pseudomonadales;Pseudomonadaceae;Rhizobacter	0	0	0	0	0	0.00516209	0	0	0	0	0	0	0	0	0	0	0	0	0	0	0	0.0319183	0	0	0	0	0.0450349	0	0	0.0141423	0.0147341	0	0.043592	0	0	0	0	0	0	0	0.0116795	0	0	0	0	0.0384418	0
OPU_593	Acidisphaera_sp1	Bacteria;Proteobacteria;Alphaproteobacteria;Rhodospirillales;Acetobacteraceae;Acidisphaera	0	0	0	0	0	0.0154863	0	0	0	0	0.0191424	0	0	0	0	0	0	0	0	0	0	0	0	0	0	0	0	0	0	0.0141423	0	0	0	0.0221976	0	0	0	0	0	0	0.0116795	0	0.0373832	0	0	0.0128139	0
OPU_342	uncult_family_Lachnospiraceae	Bacteria;Firmicutes;Clostridia;Clostridiales;Lachnospiraceae	0	0	0	0	0	0	0	0	0.0550358	0	0	0	0	0.0252908	0	0.0497018	0	0	0	0	0	0	0	0	0	0	0	0	0	0	0	0	0	0	0	0	0	0	0	0	0	0	0	0	0	0	0
OPU_555	Globicatella_sp1	Bacteria;Firmicutes;Bacilli;Lactobacillales;Aerococcaceae;Globicatella	0	0	0	0	0	0	0	0	0	0	0	0	0	0	0	0	0	0	0.152555	0	0	0	0	0	0	0	0	0	0.0354988	0	0	0	0	0	0	0	0	0	0	0	0	0	0	0	0	0	0
OPU_515	Bacillus_frigoritolerans	Bacteria;Firmicutes;Bacilli;Bacillales;Bacillaceae;Bacillus	0	0	0	0	0	0	0	0	0	0	0	0	0	0	0	0	0	0	0	0	0	0	0	0	0	0	0	0	0	0	0	0	0	0	0	0	0	0	0	0	0	0	0	0	0	0	0
OPU_171	Rhodoplanes_sp1	Bacteria;Proteobacteria;Alphaproteobacteria;Rhizobiales;Hyphomicrobiaceae;Rhodoplanes	0	0	0	0	0	0.0671072	0	0	0	0	0	0	0	0.0252908	0	0	0.039968	0	0.0381388	0	0	0	0	0	0	0	0	0	0	0.0424268	0	0	0	0	0	0	0	0	0	0	0.023359	0	0	0	0	0	0
OPU_248	uncult_family_Phycisphaeraceae	Bacteria;Planctomycetes;Phycisphaerae;Phycisphaerales;Phycisphaeraceae;SM1A02	0	0	0	0	0	0.0258104	0	0	0	0	0	0	0	0	0	0	0	0	0	0	0	0	0	0	0	0	0.0450349	0	0	0.0424268	0	0	0	0	0	0	0	0	0	0	0.0467181	0	0.0373832	0	0	0.0768836	0
OPU_057	Obesumbacterium_proteus	Bacteria;Proteobacteria;Gammaproteobacteria;Enterobacteriales;Hafniaceae;Obesumbacterium	0	0	0	0	0	0	0	0	0	0	0	0	0	0	0	0	0	0	0	0.0878426	0	0	0	0	0	0	0	0	0	0	0	0	0	0	0	0	0	0	0	0	0	0	0	0	0	0.0128139	0
OPU_189	Brevundimonas_diminuta	Bacteria;Proteobacteria;Alphaproteobacteria;Caulobacterales;Caulobacteraceae;Brevundimonas	0	0	0	0	0	0.00516209	0	0	0	0	0	0	0	0	0	0	0.039968	0	0	0	0	0	0	0	0	0	0	0	0.0354988	0	0.0147341	0	0	0.0221976	0	0	0	0	0	0	0.023359	0	0	0	0	0	0
OPU_280	Gordonia_polyisoprenivorans	Bacteria;Actinobacteria;Actinobacteria;Actinomycetales;Corynebacterineae;Nocardiaceae;Gordonia	0	0	0	0	0	0.0154863	0	0	0	0	0	0	0	0	0	0	0	0	0.0381388	0	0	0	0	0	0	0	0.0225175	0	0	0.0707114	0	0	0.0145307	0	0	0	0	0	0	0	0.023359	0	0	0	0	0	0
OPU_550	Enterococcus_gallinarum	Bacteria;Firmicutes;Bacilli;Lactobacillales;Enterococcaceae;Enterococcus	0	0	0	0	0	0.0258104	0	0	0	0	0	0	0	0	0	0	0	0	0.0381388	0.0175685	0	0	0	0	0	0	0	0	0	0	0	0	0	0.0221976	0	0	0	0	0	0	0	0.0484027	0.0373832	0	0	0.0128139	0
OPU_468	Ruminococcus_sp8	Bacteria;Firmicutes;Clostridia;Clostridiales;Ruminococcaceae;Ruminococcus	0	0	0	0	0	0	0.0215054	0	0	0	0	0	0	0	0	0	0.039968	0.0175377	0	0	0	0	0	0	0	0	0	0	0	0	0.0294681	0	0	0	0	0	0	0	0	0	0	0	0	0.0523629	0	0	0
OPU_255	Treponema_sp7	Bacteria;Spirochaetes;Spirochaetia;Spirochaetales;Spirochaetaceae;Treponema	0	0	0	0	0	0	0	0.0235905	0	0	0.0191424	0	0	0	0.0856164	0	0	0	0	0	0	0	0	0.0610128	0	0.036914	0	0	0	0	0	0	0	0	0	0.0806885	0	0	0	0	0	0	0	0	0	0.0512558	0
OPU_536	Desulfosporosinus_sp1	Bacteria;Firmicutes;Clostridia;Clostridiales;Peptococcaceae;Desulfosporosinus	0	0	0	0	0	0.0154863	0	0	0	0	0	0	0	0	0	0	0	0	0	0	0	0	0	0	0	0	0.0225175	0	0	0.0141423	0.0147341	0	0	0.0221976	0	0	0	0	0	0	0	0.0242014	0	0	0	0	0
OPU_094	Curvibacter_fontanus	Bacteria;Proteobacteria;Betaproteobacteria;Burkholderiales;Comamonadaceae;Curvibacter	0	0	0	0	0	0	0	0	0	0	0	0	0	0	0	0	0.039968	0	0	0	0	0	0	0	0	0	0.0450349	0	0	0	0.0147341	0	0.0145307	0	0	0	0.0434972	0	0	0	0	0.0242014	0	0	0	0	0
OPU_316	Acetivibrio_sp1	Bacteria;Firmicutes;Clostridia;Clostridiales;Ruminococcaceae;Acetivibrio	0	0	0	0	0	0	0	0	0	0	0	0	0	0	0	0	0	0	0	0	0	0	0.0799361	0	0	0	0	0	0	0	0	0	0	0	0	0	0	0	0	0	0	0.508228	0	0	0	0	0
OPU_492	uncult_family_Oscillospiraceae	Bacteria;Firmicutes;Clostridia;Clostridiales;Ruminococcaceae	0.0347464	0	0	0	0	0	0	0.0471809	0	0	0	0	0	0.0758725	0	0	0	0	0	0	0	0	0	0	0	0	0	0	0	0	0	0	0	0	0	0	0	0	0	0	0	0.0484027	0	0	0	0	0
OPU_464	Ruminococcus_sp4	Bacteria;Firmicutes;Clostridia;Clostridiales;Ruminococcaceae;Ruminococcus	0	0	0	0.0672721	0	0	0	0	0	0	0	0	0	0	0	0	0	0	0	0	0	0	0	0	0	0	0	0	0	0	0	0	0	0	0	0	0	0	0	0	0	0	0	0.104726	0	0	0
OPU_018	Prevotella_sp2	Bacteria;Bacteroidetes;Bacteroidia;Bacteroidales;Prevotellaceae;Prevotella	0	0	0	0.0336361	0	0	0	0	0	0	0	0	0	0	0	0	0	0	0	0.0175685	0	0	0	0	0	0	0	0	0	0	0	0	0	0	0	0	0	0	0	0	0	0	0	0	0	0	0
OPU_132	Dechloromonas_sp1	Bacteria;Proteobacteria;Betaproteobacteria;Rhodocyclales;Azonexaceae;Dechloromonas	0	0	0	0	0	0.0103242	0	0	0	0	0	0	0	0	0	0	0.039968	0	0	0	0	0	0	0	0	0	0	0	0	0	0	0	0	0	0	0	0	0	0	0	0	0	0	0	0	0.0640697	0
OPU_286	Cutibacterium_acnes	Bacteria;Actinobacteria;Actinobacteria;Actinomycetales;Propionibacterineae;Propionibacteriaceae;Cutibacterium	0	0	0	0	0	0.0206484	0	0	0	0	0	0	0	0	0	0	0	0	0	0	0	0	0	0	0	0	0	0	0	0.0141423	0	0	0	0	0.0394633	0	0	0	0	0	0	0.0242014	0	0	0	0	0
OPU_154	Sulfuricaulis_sp1	Bacteria;Proteobacteria;Gammaproteobacteria;Acidiferrobacterales;Acidiferrobacteraceae;Sulfuricaulis	0	0	0	0	0	0.0258104	0	0	0	0	0	0	0	0	0	0	0	0	0	0	0	0	0	0	0	0	0	0	0	0.0282845	0	0	0.0145307	0	0	0	0	0	0	0	0.023359	0	0	0	0	0.0256279	0
OPU_090	Comamonas_thiooxydans	Bacteria;Proteobacteria;Betaproteobacteria;Burkholderiales;Comamonadaceae;Comamonas	0	0	0	0	0	0.0154863	0	0	0	0	0	0	0	0	0	0	0	0	0.0381388	0	0	0	0	0	0	0	0	0	0	0.0282845	0.0147341	0	0	0	0	0	0	0	0	0	0	0	0	0	0	0.0128139	0
OPU_322	Coprococcus_sp3	Bacteria;Firmicutes;Clostridia;Unclassified Clostridiales;Frisingicoccus	0	0	0	0	0	0	0	0	0	0	0	0	0	0	0	0	0.039968	0	0	0	0	0	0	0	0	0	0	0	0	0	0	0	0	0	0	0	0	0	0	0	0	0	0	0.0130907	0	0	0
OPU_138	Neisseria_subflava	Bacteria;Proteobacteria;Betaproteobacteria;Neisseriales;Neisseriaceae;Neisseria	0	0	0	0	0	0	0	0	0	0.0231642	0	0	0	0	0	0	0	0	0	0	0	0.0319183	0	0	0	0	0	0	0	0	0	0	0	0	0	0	0	0	0	0	0.023359	0.0242014	0.0373832	0	0	0.0384418	0.0458505
OPU_519	Oceanobacillus_picturae	Bacteria;Firmicutes;Bacilli;Bacillales;Bacillaceae;Oceanobacillus	0	0	0	0	0	0	0	0.0235905	0	0	0	0	0	0	0	0	0	0	0.0381388	0	0	0	0	0	0	0	0.0225175	0	0	0.0282845	0	0	0	0	0	0	0	0	0	0	0.0350385	0	0.0373832	0	0	0	0
OPU_230	Desulfovibrio_sp2	Bacteria;Proteobacteria;Deltaproteobacteria;Desulfovibrionales;Desulfovibrionaceae;Desulfovibrio	0.0347464	0	0	0	0	0	0	0	0	0	0	0	0.0485201	0	0	0	0	0	0	0	0.0257666	0	0	0	0	0	0	0	0	0	0	0	0	0	0.0394633	0	0	0	0	0	0	0	0	0	0	0	0
OPU_184	Chenggangzhangella_methanolivorans	Bacteria;Proteobacteria;Alphaproteobacteria;Rhizobiales;Methylocystaceae;Chenggangzhangella	0	0	0	0	0	0	0	0	0	0	0	0	0	0	0	0	0	0	0	0	0	0	0	0	0	0	0.0225175	0	0	0	0.0147341	0	0	0.0443951	0	0.0268962	0	0	0	0	0.023359	0	0.0373832	0	0	0.0128139	0
OPU_231	Desulfovibrio_sp3	Bacteria;Proteobacteria;Deltaproteobacteria;Desulfovibrionales;Desulfovibrionaceae;Desulfovibrio	0	0	0.0301296	0	0	0	0.0215054	0	0	0.0231642	0	0	0	0	0	0	0	0	0	0	0	0	0	0	0	0	0	0	0.0354988	0	0	0	0	0	0	0	0	0	0	0.0490436	0	0	0	0	0	0	0
OPU_042	Odoribacter_sp1	Bacteria;Bacteroidetes;Bacteroidia;Bacteroidales;Bacteroidales RF16 group	0	0	0	0	0	0	0	0	0	0	0	0	0	0.0252908	0	0	0	0	0	0	0	0	0	0	0	0	0	0	0	0	0	0	0	0	0	0	0	0	0	0	0	0	0	0.0130907	0	0	0.0917011
OPU_609	uncult_family_Lachnospiraceae	Bacteria;Firmicutes;Clostridia;Clostridiales;Lachnospiraceae	0	0	0	0.100908	0	0	0	0	0	0	0	0	0	0	0.0856164	0	0	0	0	0	0	0	0	0	0	0	0	0	0	0	0	0	0	0	0	0	0	0	0	0	0.0116795	0.0484027	0	0	0	0	0
OPU_441	Eubacterium_siraeum	Bacteria;Firmicutes;Clostridia;Clostridiales;Eubacteriaceae;Eubacterium	0	0	0	0	0	0	0.0215054	0	0	0	0	0	0	0	0	0	0	0	0	0.0175685	0	0	0	0	0	0	0	0	0	0	0	0	0	0.0221976	0	0.215169	0	0	0	0	0	0	0	0	0	0	0
OPU_214	Sphingomonas_aquatica	Bacteria;Proteobacteria;Alphaproteobacteria;Sphingomonadales;Sphingomonadaceae;Sphingomonas	0	0	0	0	0	0	0	0	0	0	0	0	0	0	0	0	0	0	0	0	0	0	0.0799361	0	0	0	0.0225175	0	0	0.0282845	0	0	0	0	0	0	0	0	0	0	0.0350385	0	0	0	0	0.0512558	0
OPU_569	Ureaplasma_sp1	Bacteria;Tenericutes;Mollicutes;Mycoplasmatales;Mycoplasmataceae;Ureaplasma	0	0	0	0	0	0.00516209	0	0	0	0.0231642	0	0	0	0	0	0	0	0	0	0	0.0257666	0	0	0	0	0	0	0	0	0	0	0	0	0	0	0	0	0	0	0.0490436	0	0	0	0	0	0	0
OPU_356	Falcatimonas_sp1	Bacteria;Firmicutes;Clostridia;Clostridiales;Lachnospiraceae;Falcatimonas	0	0	0.0602591	0	0	0	0	0	0	0	0	0	0	0	0	0	0	0	0	0	0.0515331	0	0	0	0	0	0	0	0	0	0	0	0	0	0	0	0	0	0	0	0	0	0	0	0	0	0
OPU_470	Ruminococcus_sp10	Bacteria;Firmicutes;Clostridia;Clostridiales;Ruminococcaceae;Ruminococcus	0	0	0	0	0	0	0	0	0	0	0	0	0	0	0	0	0	0	0	0	0.0772997	0	0	0	0	0	0	0	0	0	0	0	0	0	0	0	0	0	0	0	0	0	0	0	0.025355	0	0
OPU_343	uncult_family_Lachnospiraceae	Bacteria;Firmicutes;Clostridia;Clostridiales;Lachnospiraceae	0	0	0	0	0.0534474	0	0	0.0471809	0	0	0	0	0	0	0	0	0	0	0	0	0	0	0	0	0	0	0	0	0	0	0	0	0	0	0	0	0	0	0	0	0	0	0	0	0.025355	0	0
OPU_607	uncult_family_Lachnospiraceae	Bacteria;Firmicutes;Clostridia;Clostridiales;Lachnospiraceae	0	0	0	0	0	0	0	0	0	0	0	0	0	0	0	0	0	0	0	0	0	0	0	0	0	0	0	0	0	0	0	0	0	0	0.0394633	0	0	0	0	0	0	0.0242014	0	0	0	0	0.0458505
OPU_589	uncult_family_Sutterellaceae	Bacteria;Proteobacteria;Betaproteobacteria;Burkholderiales;Sutterellaceae	0	0	0	0.0336361	0	0	0	0	0.0550358	0	0	0	0	0	0	0	0	0	0	0	0	0	0	0	0	0	0	0	0	0	0.0147341	0	0	0	0	0	0	0	0	0.0980873	0	0	0	0.0130907	0	0	0
OPU_083	Acinetobacter_schindleri	Bacteria;Proteobacteria;Gammaproteobacteria;Pseudomonadales;Moraxellaceae;Acinetobacter	0	0	0.0301296	0	0	0.00516209	0	0.0235905	0	0	0	0	0	0	0	0	0	0	0	0	0	0	0	0	0	0	0	0	0	0	0	0	0	0	0	0	0	0	0	0	0	0	0.0373832	0	0	0.0128139	0
OPU_430	Sporobacter_sp2	Bacteria;Firmicutes;Clostridia;Clostridiales;Ruminococcaceae;Sporobacter	0	0	0	0	0	0	0	0	0	0	0	0	0	0	0	0	0	0	0	0	0	0	0	0	0	0	0	0	0	0	0	0	0	0	0	0	0	0	0	0	0	0.0242014	0	0	0	0	0
OPU_074	Acinetobacter_junii	Bacteria;Proteobacteria;Gammaproteobacteria;Pseudomonadales;Moraxellaceae;Acinetobacter	0	0	0	0	0	0	0	0	0	0	0	0	0	0	0	0	0	0	0.0381388	0	0	0	0.0799361	0	0	0	0	0	0	0	0	0	0	0	0	0	0	0	0	0	0	0	0	0	0	0	0
OPU_093	Pseudorhodoferax_soli	Bacteria;Proteobacteria;Betaproteobacteria;Burkholderiales;Comamonadaceae;Pseudorhodoferax	0	0	0	0	0	0.0619451	0	0	0	0.0231642	0	0	0	0	0	0	0	0	0.0381388	0	0	0	0	0	0	0	0	0	0	0	0	0	0	0	0	0	0	0	0	0	0.0116795	0	0	0	0	0.0128139	0
OPU_208	Reyranella_sp2	Bacteria;Proteobacteria;Alphaproteobacteria;Rhodospirillales;Rhodospirillaceae;Reyranella	0	0	0	0	0	0	0	0	0	0	0	0	0	0	0	0	0	0	0	0	0	0	0	0	0	0	0	0	0	0.0848536	0	0	0.0145307	0	0	0	0	0	0	0	0.0350385	0	0	0	0	0.0384418	0
OPU_450	Acetanaerobacterium_elongatum	Bacteria;Firmicutes;Clostridia;Clostridiales;Ruminococcaceae;Acetanaerobacterium	0	0	0	0	0.0534474	0	0	0.0235905	0	0	0.0191424	0	0	0	0	0	0	0.105226	0	0	0	0	0	0	0	0	0	0	0	0	0	0	0	0	0	0	0	0	0	0	0	0	0	0.0130907	0	0	0
OPU_507	Eubacterium_coprostanoligenes	Bacteria;Firmicutes;Clostridia;Clostridiales;Eubacteriaceae;Eubacterium	0	0	0	0	0	0	0	0	0	0	0	0	0.0485201	0	0	0	0	0	0	0	0	0	0	0	0	0	0	0	0	0	0	0	0	0	0	0	0	0.0559128	0	0	0	0	0	0	0	0	0
OPU_060	Haemophilus_parainfluenzae	Bacteria;Proteobacteria;Gammaproteobacteria;Pasteurellales;Pasteurellaceae;Haemophilus	0	0	0	0	0	0	0	0	0	0	0	0	0	0	0	0	0	0	0	0	0	0.0319183	0	0	0	0	0.0225175	0	0	0	0	0	0	0	0	0	0	0	0	0	0.023359	0	0	0	0	0	0
OPU_553	Granulicatella_adiacens	Bacteria;Firmicutes;Bacilli;Lactobacillales;Carnobacteriaceae;Granulicatella	0	0.0230044	0	0	0	0.00516209	0	0	0	0	0	0	0	0	0	0	0	0	0.0381388	0	0.0257666	0	0	0	0	0	0	0	0	0	0	0	0	0	0	0	0	0	0	0	0	0.0242014	0	0	0	0	0
OPU_396	Christensenella_sp1	Bacteria;Firmicutes;Clostridia;Clostridiales;Christensenellaceae;Christensenella	0	0	0.0301296	0	0	0	0	0	0	0	0.0191424	0	0	0	0	0	0	0	0	0	0	0	0	0	0	0	0	0	0	0	0	0	0	0	0	0	0	0.0559128	0	0	0	0	0	0	0	0	0
OPU_604	uncult_family_Eggerthellaceae	Bacteria;Actinobacteria;Coriobacteriia;Eggerthellales;Eggerthellaceae	0	0	0	0	0	0	0	0	0	0	0	0	0	0	0	0	0	0	0	0	0	0	0	0	0	0	0	0	0	0	0.0294681	0	0	0.0221976	0	0	0	0	0.0491159	0	0	0	0	0	0	0	0
OPU_176	Methylobacterium_radiotolerans	Bacteria;Proteobacteria;Alphaproteobacteria;Rhizobiales;Methylobacteriaceae;Methylobacterium	0	0	0	0	0	0	0	0	0	0	0	0	0	0	0	0	0	0	0	0	0	0	0	0	0	0	0.0225175	0	0	0.0141423	0.0147341	0	0	0	0	0	0.0434972	0	0	0	0	0	0	0	0	0.0128139	0
OPU_358	Clostridium_sp1	Bacteria;Firmicutes;Clostridia;Clostridiales;Clostridiaceae;Clostridium	0	0	0	0	0	0	0	0	0	0	0	0	0	0.0252908	0	0	0	0	0	0.0175685	0	0	0	0	0	0	0	0	0	0	0	0	0	0.0443951	0	0	0	0	0	0	0	0	0	0	0	0	0
OPU_309	Eubacterium_sp3	Bacteria;Firmicutes;Clostridia;Clostridiales;Eubacteriaceae;Eubacterium	0	0	0	0	0	0	0	0	0	0	0	0	0	0	0	0	0	0.0175377	0	0	0	0	0	0	0	0	0	0	0	0	0	0	0	0	0	0	0	0	0	0	0	0	0	0.0130907	0	0	0
OPU_564	Streptococcus_vestibularis	Bacteria;Firmicutes;Bacilli;Lactobacillales;Streptococcaceae;Streptococcus	0.0347464	0	0	0	0	0	0	0	0	0	0	0	0	0	0	0	0	0	0	0	0	0	0	0	0	0	0.0225175	0	0	0	0	0	0.0145307	0	0	0	0	0	0	0.0490436	0	0	0	0	0	0	0
OPU_247	Fimbriiglobus_sp1	Bacteria;Planctomycetes;Planctomycetia;Planctomycetales;Gemmataceae;Fimbriiglobus	0	0.0230044	0	0.0336361	0	0	0	0	0	0	0	0	0	0	0	0	0	0	0	0	0	0	0	0	0	0.036914	0.0225175	0	0	0	0	0	0	0	0	0	0	0	0	0	0	0.0242014	0	0	0	0.0128139	0
OPU_053	Franconibacter_sp1	Bacteria;Proteobacteria;Gammaproteobacteria;Enterobacteriales;Enterobacteriaceae;Franconibacter	0	0	0	0	0	0	0	0.0235905	0	0	0.0191424	0	0	0	0	0	0	0	0	0.0175685	0	0	0	0	0	0.036914	0	0	0	0	0	0	0	0	0.0394633	0	0	0	0	0	0	0	0	0	0	0	0
OPU_606	uncult_family_Lachnospiraceae	Bacteria;Firmicutes;Clostridia;Clostridiales;Lachnospiraceae	0	0	0	0	0.0534474	0	0	0	0	0	0	0	0.0485201	0	0	0	0	0	0	0	0	0	0	0	0	0	0	0	0	0	0	0	0	0	0	0	0	0	0	0	0	0	0	0	0	0	0
OPU_568	uncult_family_Mycoplasmataceae	Bacteria;Tenericutes;Mollicutes;Mycoplasmatales;Mycoplasmataceae	0	0	0	0	0	0	0	0	0	0.0231642	0	0	0	0	0	0	0	0	0	0	0	0	0	0	0	0	0	0	0	0	0	0	0	0	0	0	0	0	0	0.0490436	0	0	0	0	0	0	0
OPU_144	Pseudomonas_hibiscicola	Bacteria;Proteobacteria;Gammaproteobacteria;Pseudomonadales;Pseudomonadaceae;Pseudomonas	0	0	0	0	0	0.00516209	0	0	0	0	0	0	0	0	0	0	0	0	0	0	0	0	0	0	0	0	0.0225175	0	0	0.0141423	0	0	0	0	0	0	0	0	0	0	0	0	0	0	0	0.0128139	0
OPU_318	Acetitomaculum_sp1	Bacteria;Firmicutes;Clostridia;Clostridiales;Lachnospiraceae;Acetitomaculum	0	0	0	0	0	0	0	0	0	0	0	0	0	0	0	0	0	0	0	0	0	0	0	0	0	0	0	0	0	0	0.0147341	0	0	0	0	0	0	0	0	0	0	0	0	0	0	0	0
OPU_597	uncult_family_Desulfovibrionaceae	Bacteria;Proteobacteria;Deltaproteobacteria;Desulfovibrionales;Desulfovibrionaceae	0	0	0	0	0	0	0	0	0	0	0	0	0	0.0252908	0	0	0	0	0	0	0.0257666	0	0.159872	0	0	0	0	0	0	0	0	0	0	0	0	0	0	0	0	0	0	0	0	0	0	0	0
OPU_130	Alcaligenes_faecalis_subsp_faecalis	Bacteria;Proteobacteria;Betaproteobacteria;Burkholderiales;Alcaligenaceae;Alcaligenes	0	0	0	0	0	0	0	0	0	0	0	0	0	0	0	0	0	0	0.0381388	0	0	0	0	0	0	0	0.157622	0	0	0	0	0	0	0	0	0	0	0	0	0	0.0467181	0	0	0	0	0.0128139	0
OPU_508	Eubacterium_sp11	Bacteria;Firmicutes;Clostridia;Clostridiales;Eubacteriaceae;Eubacterium	0	0	0	0	0	0	0	0	0	0	0	0	0	0	0	0	0	0.0175377	0	0	0	0	0	0	0	0	0	0.0486381	0	0	0	0	0	0	0	0	0	0	0	0	0	0	0	0	0	0	0
OPU_262	Deinococcus_gobiensis	Bacteria;Deinococcus-Thermus;Deinococci;Deinococcales;Deinococcaceae;Deinococcus	0	0	0	0	0	0	0	0	0	0	0	0	0	0	0	0	0	0	0	0	0	0	0	0	0	0	0.0225175	0	0	0.0141423	0	0	0	0	0	0	0	0	0	0	0.0467181	0	0	0	0	0.0640697	0
OPU_301	uncult_class_Blastocatellia	Bacteria;Acidobacteria;Blastocatellia	0	0	0	0	0	0	0	0	0	0	0	0	0	0	0	0	0	0	0	0	0	0	0	0	0	0	0	0	0	0.0141423	0	0	0	0	0	0	0	0	0	0	0.105116	0	0	0	0	0.0128139	0
OPU_475	Ruminococcus_sp15	Bacteria;Firmicutes;Clostridia;Clostridiales;Ruminococcaceae;Ruminococcus	0	0	0	0	0	0	0	0	0	0	0	0	0	0	0	0	0.039968	0	0	0	0	0	0	0	0	0	0	0	0	0	0	0.0382555	0	0	0	0	0	0	0	0	0	0	0	0.0130907	0	0	0
OPU_235	uncult_family_Cystobacterineae	Bacteria;Proteobacteria;Deltaproteobacteria;Myxococcales;Cystobacterineae	0	0	0	0	0	0.0154863	0	0	0	0	0	0	0	0	0	0	0	0	0	0	0	0	0	0	0	0	0	0	0	0	0	0	0.0145307	0	0	0	0	0	0	0	0.0116795	0	0	0	0	0	0
OPU_259	Deinococcus_saudiensis	Bacteria;Deinococcus-Thermus;Deinococci;Deinococcales;Deinococcaceae;Deinococcus	0	0	0	0	0	0.0103242	0	0	0	0	0	0	0	0	0	0	0	0	0	0	0	0	0	0	0	0	0	0	0	0.0282845	0	0	0	0	0	0	0	0	0	0	0	0	0	0	0	0.0384418	0
OPU_169	Bradyrhizobium_neotropicale	Bacteria;Proteobacteria;Alphaproteobacteria;Rhizobiales;Bradyrhizobiaceae;Bradyrhizobium	0	0	0	0	0	0.0154863	0	0	0	0	0	0	0	0	0	0	0	0	0	0	0	0	0	0	0.0994036	0	0	0	0	0	0	0	0	0	0	0	0	0	0	0	0.023359	0	0	0	0.025355	0.0256279	0
OPU_389	Anaerovorax_sp1	Bacteria;Firmicutes;Clostridia;Clostridiales;Incertae sedis 41;Anaerovorax	0	0	0	0	0	0	0	0	0	0	0	0	0	0	0	0	0	0	0	0.0175685	0	0.0319183	0	0	0	0	0	0	0	0	0	0	0	0	0	0	0	0	0	0	0	0	0	0	0	0	0
OPU_610	uncult_family_Lachnospiraceae	Bacteria;Firmicutes;Clostridia;Clostridiales;Lachnospiraceae	0	0	0	0	0	0	0	0	0.0550358	0	0	0	0	0	0	0	0.039968	0	0	0	0	0	0	0	0	0	0	0	0	0	0	0	0	0	0	0.0537924	0	0	0	0	0	0	0	0	0	0	0
OPU_107	Piscinibacter_defluvii	Bacteria;Proteobacteria;Betaproteobacteria;Unclassified Burkholderiales;Piscinibacter	0	0	0	0	0	0	0	0	0	0	0	0	0	0	0	0	0	0	0	0	0	0	0	0	0	0	0	0	0	0.0424268	0	0	0	0	0	0	0	0	0	0	0	0	0	0	0	0.0128139	0
OPU_075	Acinetobacter_guillouiae	Bacteria;Proteobacteria;Gammaproteobacteria;Pseudomonadales;Moraxellaceae;Acinetobacter	0	0	0	0	0	0	0	0	0	0	0	0	0	0	0	0.0497018	0	0	0.0381388	0	0	0	0	0	0	0	0	0	0	0.0141423	0	0	0	0	0	0	0	0.0838692	0	0	0.0116795	0	0	0	0	0	0
OPU_563	Streptococcus_parasanguinis	Bacteria;Firmicutes;Bacilli;Lactobacillales;Streptococcaceae;Streptococcus	0	0	0	0	0	0	0	0	0	0	0	0	0	0	0	0	0	0	0.0381388	0	0	0.0319183	0	0	0	0	0.0450349	0	0	0	0	0	0	0	0	0	0	0	0	0	0	0	0.0373832	0	0	0	0
OPU_133	Dechloromonas_agitata	Bacteria;Proteobacteria;Betaproteobacteria;Rhodocyclales;Azonexaceae;Dechloromonas	0	0	0	0	0	0.00516209	0	0	0	0	0	0	0	0	0	0	0	0	0	0	0	0	0	0	0	0	0	0	0	0	0.0147341	0	0.0290613	0	0	0	0	0	0	0	0	0	0.0373832	0	0	0	0
OPU_188	Brevundimonas_variabilis	Bacteria;Proteobacteria;Alphaproteobacteria;Caulobacterales;Caulobacteraceae;Brevundimonas	0	0	0	0	0	0.00516209	0	0	0	0	0	0	0	0	0	0	0.039968	0	0	0	0	0	0	0	0	0	0	0	0	0	0	0	0	0	0.0394633	0	0	0	0	0	0	0	0	0	0	0	0
OPU_452	Acetanaerobacterium_sp3	Bacteria;Firmicutes;Clostridia;Clostridiales;Ruminococcaceae;Acetanaerobacterium	0	0	0	0	0	0	0	0	0	0	0	0	0	0	0	0	0	0.0175377	0	0	0	0	0	0	0	0	0	0	0	0	0	0	0	0	0.0394633	0	0	0	0	0.0490436	0	0	0	0	0	0	0
OPU_611	uncult_family_Lachnospiraceae	Bacteria;Firmicutes;Clostridia;Clostridiales;Lachnospiraceae	0	0	0	0	0	0	0.0215054	0	0	0	0	0	0	0	0	0	0	0	0	0	0.0257666	0	0	0	0	0	0	0	0	0	0	0	0	0	0	0	0	0	0	0	0	0.0484027	0	0	0	0	0
OPU_142	Neisseria_sicca	Bacteria;Proteobacteria;Betaproteobacteria;Neisseriales;Neisseriaceae;Neisseria	0	0.0230044	0	0	0	0	0	0	0	0	0	0	0	0	0	0	0	0	0	0	0	0	0	0	0	0	0	0	0	0	0	0	0	0	0	0	0	0	0	0	0	0	0	0	0	0	0
OPU_302	uncult_family_Endomicrobiaceae	Bacteria;Elusimicrobia;Endomicrobia;Endomicrobiales;Endomicrobiaceae	0	0	0	0	0	0	0	0	0	0	0	0	0	0	0.0856164	0	0	0	0	0	0	0	0	0	0	0	0	0.0486381	0	0	0	0	0	0	0	0	0	0	0	0	0	0	0	0	0	0	0
OPU_595	uncult_order_Rhodospirillales	Bacteria;Proteobacteria;Alphaproteobacteria;Rhodospirillales	0	0	0	0	0	0	0	0	0	0	0	0	0	0	0	0	0	0	0	0.0175685	0	0	0	0	0	0	0	0	0	0	0	0	0	0	0	0	0	0	0	0	0	0	0	0	0	0	0
OPU_447	Clostridium_sp7	Bacteria;Firmicutes;Clostridia;Clostridiales;Clostridiaceae;Clostridium	0	0	0	0	0	0	0	0	0	0	0	0	0	0	0	0	0	0	0	0	0	0	0	0	0	0	0.0225175	0	0	0	0	0	0	0	0	0	0	0	0	0	0	0	0	0	0	0	0
OPU_121	Janthinobacterium_lividum	Bacteria;Proteobacteria;Betaproteobacteria;Burkholderiales;Oxalobacteraceae;Janthinobacterium	0	0	0	0	0	0	0	0	0	0	0	0	0	0	0	0	0	0	0	0	0	0	0	0	0	0	0	0	0	0	0	0	0	0	0	0	0	0	0	0	0	0	0	0	0	0	0
OPU_557	Streptococcus_infantis	Bacteria;Firmicutes;Bacilli;Lactobacillales;Streptococcaceae;Streptococcus	0	0	0	0	0	0	0	0	0	0	0	0	0	0	0	0	0	0	0	0	0	0.0957549	0	0	0	0	0	0	0	0	0	0	0	0	0	0	0	0	0	0	0.023359	0	0	0	0	0	0
OPU_082	Acinetobacter_dispersus	Bacteria;Proteobacteria;Gammaproteobacteria;Pseudomonadales;Moraxellaceae;Acinetobacter	0	0	0	0	0	0.0206484	0	0.0235905	0	0	0	0	0	0	0	0	0	0	0	0	0	0	0	0	0	0	0	0	0	0	0	0	0	0	0	0	0	0	0	0	0	0	0.0373832	0	0	0	0
OPU_378	Clostridium_sp2	Bacteria;Firmicutes;Clostridia;Clostridiales;Clostridiaceae;Clostridium	0	0	0	0	0	0	0	0	0	0	0	0	0	0	0	0	0	0	0	0	0	0	0	0	0	0	0	0	0	0	0	0	0	0	0	0	0	0	0	0	0.023359	0	0	0	0.025355	0	0
OPU_282	Dietzia_cercidiphylli	Bacteria;Actinobacteria;Actinobacteria;Actinomycetales;Corynebacterineae;Dietziaceae;Dietzia	0	0	0	0	0	0	0	0	0	0	0	0	0	0	0	0	0	0	0	0	0	0	0	0	0	0	0	0	0	0.0141423	0	0	0.0145307	0	0	0	0	0	0	0	0.0467181	0	0	0	0	0	0
OPU_266	Deinococcus_sp1	Bacteria;Deinococcus-Thermus;Deinococci;Deinococcales;Deinococcaceae;Deinococcus	0	0	0	0	0	0	0	0	0	0	0	0	0	0	0	0	0	0	0	0	0	0	0	0	0	0	0.0450349	0	0	0.0282845	0	0	0	0	0	0	0	0	0	0	0.023359	0	0	0	0	0.0128139	0
OPU_109	Cupriavidus_gilardii	Bacteria;Proteobacteria;Betaproteobacteria;Burkholderiales;Burkholderiaceae;Cupriavidus	0	0.0230044	0	0	0	0	0	0	0	0	0	0	0	0	0	0	0	0	0.0381388	0	0	0	0	0	0	0	0	0	0	0	0	0	0	0	0	0	0	0	0	0	0.0116795	0	0	0	0	0	0
OPU_380	Clostridium_sp4	Bacteria;Firmicutes;Clostridia;Clostridiales;Clostridiaceae;Clostridium	0	0	0	0	0	0	0	0	0	0	0	0	0	0	0	0	0	0	0	0	0	0	0	0	0	0	0	0	0	0	0	0	0	0	0	0	0	0	0	0	0	0	0	0.0130907	0	0	0
OPU_608	uncult_family_Lachnospiraceae	Bacteria;Firmicutes;Clostridia;Clostridiales;Lachnospiraceae	0	0	0	0	0	0	0	0	0	0	0	0	0	0	0.0856164	0	0.039968	0	0	0	0	0	0	0	0.0994036	0	0	0	0	0	0	0	0	0	0	0	0	0	0	0	0	0	0	0	0	0	0
OPU_089	Comamonas_aquatica	Bacteria;Proteobacteria;Betaproteobacteria;Burkholderiales;Comamonadaceae;Comamonas	0	0	0	0	0	0	0	0	0	0	0	0	0	0	0	0	0	0	0	0	0	0	0	0	0	0	0	0	0	0	0	0	0.0145307	0	0	0	0	0	0	0	0	0	0	0	0	0.0256279	0
OPU_612	Oribacterium_sinus	Bacteria;Firmicutes;Clostridia;Clostridiales;Lachnospiraceae;Oribacterium	0	0	0	0	0	0	0	0	0	0	0.0382848	0	0	0	0	0	0	0	0	0	0	0	0	0	0	0	0.0225175	0	0	0	0	0	0	0	0	0	0	0	0	0.0490436	0	0	0	0	0	0	0
OPU_165	Phyllobacterium_myrsinacearum	Bacteria;Proteobacteria;Alphaproteobacteria;Rhizobiales;Phyllobacteriaceae;Phyllobacterium	0	0	0	0	0	0	0	0	0	0	0.0191424	0	0	0	0	0	0	0	0	0	0	0	0	0	0	0	0	0	0	0	0	0	0	0	0	0	0	0	0	0	0	0	0	0	0	0	0
OPU_272	Flavisolibacter_sp1	Bacteria;Bacteroidetes;Chitinophagia;Chitinophagales;Chitinophagaceae;Flavisolibacter	0	0	0	0	0	0	0	0	0	0	0	0	0	0	0	0	0	0	0	0	0	0	0	0	0	0	0	0	0	0.0141423	0	0	0	0	0	0	0	0	0	0	0.0116795	0	0	0	0	0	0
OPU_407	uncult_order_Thermoanaerobacterales	Bacteria;Firmicutes;Clostridia;Thermoanaerobacterales	0	0	0	0	0	0	0.0215054	0	0	0	0	0.087184	0	0	0	0	0	0	0	0	0	0	0	0	0	0	0	0	0	0	0	0	0	0	0	0	0	0	0	0	0	0	0	0	0	0	0
OPU_360	Oribacterium_sp1	Bacteria;Firmicutes;Clostridia;Clostridiales;Lachnospiraceae;Oribacterium	0	0	0	0	0	0	0	0	0	0	0	0	0	0	0	0	0	0	0	0	0	0	0	0	0	0	0	0	0	0	0	0	0	0	0	0	0	0	0	0	0	0	0	0	0	0	0
OPU_546	uncult_order_Clostridiales	Bacteria;Firmicutes;Clostridia;Clostridiales	0	0	0	0	0	0	0	0	0	0	0	0	0	0	0	0	0	0	0	0	0	0	0	0	0	0	0	0	0	0	0	0	0	0	0	0	0	0.0279564	0	0	0	0	0	0	0	0	0
OPU_163	Mesorhizobium_soli	Bacteria;Proteobacteria;Alphaproteobacteria;Rhizobiales;Phyllobacteriaceae;Mesorhizobium	0	0	0	0	0	0.00516209	0	0	0	0	0	0	0	0	0	0	0	0	0	0	0	0	0	0	0	0	0	0	0	0	0	0	0	0	0	0	0	0	0	0	0.0116795	0	0.0373832	0	0	0	0
OPU_194	Pedomicrobium_ferrugineum	Bacteria;Proteobacteria;Alphaproteobacteria;Rhizobiales;Hyphomicrobiaceae;Pedomicrobium	0	0	0	0	0	0	0	0	0	0	0	0	0	0	0	0	0	0	0	0	0	0	0	0	0	0	0.0225175	0	0	0	0	0	0	0	0	0	0	0	0	0	0	0	0.0373832	0	0	0	0
OPU_317	Acetivibrio_sp2	Bacteria;Firmicutes;Clostridia;Clostridiales;Ruminococcaceae;Acetivibrio	0.0347464	0	0	0	0	0	0	0	0.0550358	0	0	0	0	0	0	0	0	0	0	0	0	0	0	0	0	0	0	0	0	0	0	0	0	0	0	0	0	0	0	0	0	0	0	0	0	0	0
OPU_218	Sphingobium_xenophagum	Bacteria;Proteobacteria;Alphaproteobacteria;Sphingomonadales;Sphingomonadaceae;Sphingobium	0	0	0	0	0	0.0412967	0	0	0	0	0	0	0	0	0	0	0	0	0	0	0	0	0	0	0	0	0	0	0	0.0141423	0	0	0	0	0	0	0	0	0	0	0	0	0	0	0	0.0256279	0
OPU_304	Fimbriimonas_sp1	Bacteria;Armatimonadetes;Fimbriimonadia;Fimbriimonadales;Fimbriimonadaceae;Fimbriimonas	0	0	0	0	0	0	0	0	0	0	0	0	0	0	0	0	0	0	0	0	0	0	0	0	0	0	0	0	0	0	0	0	0	0	0	0	0	0	0	0	0.0467181	0	0	0	0	0.0128139	0
OPU_532	Planomicrobium_chinense	Bacteria;Firmicutes;Bacilli;Bacillales;Planococcaceae;Planomicrobium	0	0	0	0	0	0.0154863	0	0	0	0	0	0	0	0	0	0	0	0	0	0	0	0	0	0	0	0	0	0	0	0	0.0147341	0	0	0	0	0	0	0	0	0	0	0	0	0	0	0	0
OPU_172	Methylobacterium_pseudosasae	Bacteria;Proteobacteria;Alphaproteobacteria;Rhizobiales;Methylobacteriaceae;Methylobacterium	0	0	0	0	0	0.0309725	0	0	0	0	0	0	0	0	0	0	0.039968	0	0	0	0	0	0	0	0	0	0.0225175	0	0	0	0	0	0	0	0	0	0	0	0	0	0	0	0	0	0	0	0
OPU_613	uncult_family_Lachnospiraceae	Bacteria;Firmicutes;Clostridia;Clostridiales;Lachnospiraceae	0	0	0	0	0	0	0	0	0	0	0	0	0	0	0	0	0	0	0	0	0	0	0	0	0	0	0	0	0	0.0282845	0	0	0	0.0443951	0	0	0	0	0	0	0.0467181	0	0	0	0	0	0
OPU_265	Deinococcus_xinjiangensis	Bacteria;Deinococcus-Thermus;Deinococci;Deinococcales;Deinococcaceae;Deinococcus	0	0.0230044	0	0	0	0	0	0	0	0	0	0	0	0	0	0.0497018	0	0	0	0	0	0	0	0	0	0	0.0675524	0	0	0	0	0	0	0	0	0	0	0	0	0	0.0350385	0	0	0	0	0	0
OPU_170	Afipia_broomeae	Bacteria;Proteobacteria;Alphaproteobacteria;Rhizobiales;Bradyrhizobiaceae;Afipia	0	0	0	0	0	0.0258104	0	0	0	0	0	0	0	0	0	0	0	0	0	0.0175685	0	0	0	0	0	0	0	0	0	0	0	0	0	0	0	0	0	0	0	0	0	0	0	0	0	0	0
OPU_204	Rhodopila_sp1	Bacteria;Proteobacteria;Alphaproteobacteria;Rhodospirillales;Acetobacteraceae;Rhodopila	0	0	0	0	0	0.0154863	0	0	0	0	0	0	0	0	0	0	0	0	0	0	0	0	0	0	0	0	0	0	0	0	0	0	0	0	0	0	0	0	0	0	0	0	0	0	0	0	0
OPU_240	Campylobacter_concisus	Bacteria;Proteobacteria;Epsilonproteobacteria;Campylobacterales;Campylobacteraceae;Campylobacter	0	0	0	0	0	0	0	0	0	0	0.0191424	0	0	0	0	0	0	0	0	0	0	0	0	0	0	0	0	0	0	0	0	0	0	0	0	0	0	0	0	0	0	0	0	0	0	0	0
OPU_115	Paraburkholderia_pallidirosea	Bacteria;Proteobacteria;Betaproteobacteria;Burkholderiales;Burkholderiaceae;Paraburkholderia	0	0	0	0	0	0	0	0	0	0	0.0191424	0	0	0	0	0	0	0	0	0	0	0	0	0	0	0	0	0	0	0	0.0294681	0	0	0	0	0	0	0	0	0	0	0	0	0	0	0.0256279	0
OPU_439	Butyricicoccus_sp1	Bacteria;Firmicutes;Clostridia;Clostridiales;Clostridiaceae;Butyricicoccus	0	0	0	0	0	0	0	0	0	0	0	0	0	0	0	0	0	0	0	0	0	0	0	0	0	0	0	0	0	0	0	0	0	0	0	0	0	0	0	0	0	0	0	0	0	0	0
OPU_065	Pseudomonas_lundensis	Bacteria;Proteobacteria;Gammaproteobacteria;Pseudomonadales;Pseudomonadaceae;Pseudomonas	0	0	0	0	0	0	0	0	0	0	0	0	0	0	0	0	0	0	0	0	0	0	0	0	0	0	0	0	0	0	0	0	0	0	0	0	0	0	0	0	0	0	0	0	0	0	0
OPU_552	Carnobacterium_maltaromaticum	Bacteria;Firmicutes;Bacilli;Lactobacillales;Carnobacteriaceae;Carnobacterium	0	0	0	0	0	0	0	0	0	0	0	0	0	0	0	0	0	0	0	0	0	0	0	0	0	0	0	0	0	0	0	0	0	0	0	0	0	0	0	0	0	0	0	0	0	0	0
OPU_179	Methylobacterium_persicinum	Bacteria;Proteobacteria;Alphaproteobacteria;Rhizobiales;Methylobacteriaceae;Methylobacterium	0.0347464	0	0	0	0	0	0	0	0	0	0	0	0	0	0	0	0	0	0	0	0	0	0	0	0	0	0	0	0	0	0	0	0	0	0	0	0	0	0	0	0	0	0	0	0	0	0
OPU_410	Flintibacter_sp1	Bacteria;Firmicutes;Clostridia;Clostridiales;Ruminococcaceae;Flintibacter	0	0	0	0	0	0	0	0	0	0	0	0	0	0	0	0	0	0	0	0	0	0	0	0	0	0	0	0	0	0	0	0	0	0	0	0	0	0	0	0	0	0	0	0	0	0.0256279	0
OPU_205	Aliidongia_sp1	Bacteria;Proteobacteria;Alphaproteobacteria;Rhodospirillales;Rhodospirillaceae;Aliidongia	0	0	0	0	0	0	0	0	0	0	0	0	0	0	0	0	0	0	0	0	0	0	0	0	0	0	0	0	0	0	0	0	0	0	0	0	0	0	0	0	0	0	0	0.0130907	0	0	0
OPU_148	Xanthomonas_translucens	Bacteria;Proteobacteria;Gammaproteobacteria;Lysobacteriales;Lysobacteraceae;Xanthomonas	0	0	0	0	0	0	0	0	0	0	0	0	0	0	0	0	0	0	0	0	0	0	0	0	0	0	0.0225175	0	0	0	0	0	0	0	0	0	0	0.0279564	0	0	0	0	0	0	0	0	0
OPU_178	Methylobacterium_jeotgali	Bacteria;Proteobacteria;Alphaproteobacteria;Rhizobiales;Methylobacteriaceae;Methylobacterium	0	0	0	0	0	0.00516209	0	0	0	0	0	0	0	0	0	0	0	0	0	0	0	0	0	0	0	0	0.0225175	0	0	0	0	0	0	0	0	0	0	0	0	0	0	0	0	0	0	0	0
OPU_594	Novosphingobium_piscinae	Bacteria;Proteobacteria;Alphaproteobacteria;Sphingomonadales;Sphingomonadaceae;Novosphingobium	0	0	0	0	0	0.00516209	0	0	0	0	0	0	0	0	0	0	0	0	0	0	0	0	0	0	0	0	0.0225175	0	0	0.0282845	0	0	0.0145307	0	0	0	0	0	0	0	0	0	0	0	0	0	0
OPU_365	Acetatifactor_sp1	Bacteria;Firmicutes;Clostridia;Clostridiales;Lachnospiraceae;Acetatifactor	0	0	0	0	0	0	0	0	0	0	0	0	0	0	0	0	0	0	0	0	0	0	0	0	0	0	0	0	0	0	0	0	0	0	0	0	0	0	0	0	0.023359	0	0	0	0	0	0
OPU_113	Piscinibacterium_sp2	Bacteria;Proteobacteria;Betaproteobacteria;Unclassified Burkholderiales;Piscinibacterium	0	0	0	0	0	0	0.0215054	0	0	0	0	0	0	0	0	0	0	0	0	0	0	0	0	0	0	0	0	0	0	0	0	0	0	0	0	0	0	0	0	0	0	0	0	0	0	0	0
OPU_535	Exiguobacterium_mexicanum	Bacteria;Firmicutes;Bacilli;Bacillales;Incertae sedis 53;Exiguobacterium	0	0	0	0	0	0	0	0	0	0	0	0	0	0	0	0	0	0	0	0	0	0	0	0	0	0	0	0	0	0.0282845	0	0	0	0	0	0	0	0	0	0	0	0.0242014	0	0	0	0	0
OPU_056	Enterobacter_sp1	Bacteria;Proteobacteria;Gammaproteobacteria;Enterobacteriales;Enterobacteriaceae;Enterobacter	0	0	0	0	0	0	0	0	0	0	0	0	0	0	0	0	0.039968	0	0.0381388	0	0	0	0	0	0	0	0	0	0	0	0	0	0	0	0	0	0	0	0	0	0	0	0	0	0	0.0256279	0
OPU_077	Acinetobacter_seifertii	Bacteria;Proteobacteria;Gammaproteobacteria;Pseudomonadales;Moraxellaceae;Acinetobacter	0	0	0	0	0	0.00516209	0	0	0	0	0	0	0	0	0	0	0	0	0	0	0	0	0	0	0	0	0	0	0	0	0	0	0	0	0	0	0	0	0	0	0	0	0.0373832	0	0	0	0
OPU_201	Rhodobacter_sp1	Bacteria;Proteobacteria;Alphaproteobacteria;Rhodobacterales;Rhodobacteraceae;Rhodobacter	0	0	0	0	0	0.00516209	0	0	0	0	0	0	0	0	0	0	0	0	0	0	0	0	0	0	0	0	0	0	0	0	0.0147341	0	0	0	0	0	0	0	0	0	0	0	0	0	0	0.0128139	0
OPU_303	Elusimicrobium_sp1	Bacteria;Elusimicrobia;Elusimicrobia;Elusimicrobiales;Elusimicrobiaceae;Elusimicrobium	0	0	0	0	0	0	0	0	0	0	0	0	0	0	0	0	0	0	0	0	0	0	0	0	0	0	0	0	0	0	0	0	0	0	0	0	0	0	0	0	0	0	0	0	0	0	0
OPU_528	Staphylococcus_sciuri	Bacteria;Firmicutes;Bacilli;Bacillales;Staphylococcaceae;Staphylococcus	0	0	0	0	0	0	0	0	0	0	0	0	0	0	0	0	0	0	0	0	0	0.0319183	0	0	0	0	0.0225175	0	0	0	0	0	0	0	0	0	0	0	0	0	0	0	0	0	0	0	0
OPU_192	Devosia_chinbatensis	Bacteria;Proteobacteria;Alphaproteobacteria;Rhizobiales;Hyphomicrobiaceae;Devosia	0	0	0.0301296	0	0	0	0	0	0	0	0	0	0	0	0	0	0	0	0	0	0	0	0	0	0	0	0	0	0	0.0141423	0	0	0	0	0	0	0	0	0	0	0.0116795	0	0	0	0	0	0
OPU_448	Clostridium_sp8	Bacteria;Firmicutes;Clostridia;Clostridiales;Clostridiaceae;Clostridium	0	0	0	0	0	0	0	0	0	0	0	0	0	0	0	0	0	0	0	0	0	0	0	0	0	0	0	0	0	0	0	0	0	0	0	0	0	0	0	0	0	0	0	0	0	0	0
OPU_118	Burkholderia_vietnamiensis	Bacteria;Proteobacteria;Betaproteobacteria;Burkholderiales;Burkholderiaceae;Burkholderia	0	0	0	0	0	0	0	0	0	0	0	0	0	0	0	0	0	0	0	0	0	0.0319183	0	0	0	0	0.0225175	0	0	0	0.0147341	0	0	0	0	0	0	0	0	0	0	0	0	0	0	0	0
OPU_186	Brevundimonas_albigilva	Bacteria;Proteobacteria;Alphaproteobacteria;Caulobacterales;Caulobacteraceae;Brevundimonas	0	0	0	0	0	0	0	0	0	0	0	0	0	0	0	0	0	0	0	0	0	0	0	0	0	0	0	0	0	0.0141423	0	0	0	0	0	0	0	0	0	0	0.0116795	0	0	0	0	0.0128139	0
OPU_531	Chryseomicrobium_sp1	Bacteria;Firmicutes;Bacilli;Bacillales;Planococcaceae;Chryseomicrobium	0	0	0	0	0	0.00516209	0	0	0	0	0	0	0	0	0	0	0	0	0	0	0	0	0	0	0	0	0	0	0	0	0.0147341	0	0	0	0	0	0	0	0	0	0	0	0	0	0	0	0
OPU_520	Anoxybacillus_sp1	Bacteria;Firmicutes;Bacilli;Bacillales;Bacillaceae;Anoxybacillus	0	0	0	0	0	0	0	0	0	0	0	0	0	0	0	0	0	0	0	0	0	0	0	0	0	0	0	0	0	0	0	0	0	0	0	0	0	0	0	0	0	0	0	0	0	0	0
OPU_120	Noviherbaspirillum_suwonense	Bacteria;Proteobacteria;Betaproteobacteria;Burkholderiales;Oxalobacteraceae;Noviherbaspirillum	0	0	0	0	0	0	0	0	0	0	0	0	0	0	0	0	0	0	0	0	0	0	0	0	0.0994036	0	0	0	0	0	0	0	0	0	0	0	0	0	0	0	0.0350385	0	0	0	0	0	0
OPU_543	Veillonella_tobetsuensis	Bacteria;Firmicutes;Negativicutes;Veillonellales;Veillonellaceae;Veillonella	0	0	0	0	0	0	0	0	0	0	0	0	0	0	0	0	0	0	0	0	0	0	0	0	0	0	0	0	0.0709975	0	0	0	0	0	0	0	0	0	0	0	0	0	0	0	0.025355	0	0
OPU_617	Sporomusa_sp2	Bacteria;Firmicutes;Negativicutes;Selenomonadales;Selenomonadaceae;Sporomusa	0	0	0	0	0	0	0	0	0	0	0	0	0	0	0	0	0	0	0	0	0	0	0	0	0	0	0	0	0	0	0	0	0	0	0	0	0	0	0	0	0	0.0242014	0	0	0	0	0.0458505
OPU_187	Brevundimonas_staleyi	Bacteria;Proteobacteria;Alphaproteobacteria;Caulobacterales;Caulobacteraceae;Brevundimonas	0	0	0	0	0	0	0	0	0	0	0	0	0	0	0	0	0.039968	0	0	0	0	0	0	0	0	0	0	0	0	0	0	0	0	0	0	0	0	0	0	0	0.0116795	0	0	0	0	0	0
OPU_300	Blastocatella_sp1	Bacteria;Acidobacteria;Blastocatellia;Blastocatellales;Blastocatellaceae;Blastocatella	0	0	0	0	0	0	0	0	0	0	0	0	0	0	0	0	0	0	0	0	0	0	0	0	0	0	0	0	0	0	0	0	0.0145307	0	0	0	0	0	0	0	0.023359	0	0	0	0	0.0128139	0
OPU_223	Novosphingobium_capsulatum	Bacteria;Proteobacteria;Alphaproteobacteria;Sphingomonadales;Sphingomonadaceae;Novosphingobium	0	0	0	0	0	0.00516209	0	0	0	0	0	0	0	0	0	0	0	0	0	0	0	0	0	0	0	0	0	0	0	0	0	0	0	0	0	0	0	0	0	0	0.0116795	0	0	0	0	0	0
OPU_291	Micrococcus_endiphyticus	Bacteria;Actinobacteria;Actinobacteria;Micrococcales;Micrococcaceae;Micrococcus	0	0	0	0	0	0	0	0	0	0	0	0	0	0	0	0	0	0	0	0	0	0	0	0	0	0	0	0	0	0	0	0	0	0	0	0	0	0	0	0	0	0	0.0747664	0.0130907	0	0	0
OPU_499	Ruminococcus_bromii	Bacteria;Firmicutes;Clostridia;Clostridiales;Ruminococcaceae;Ruminococcus	0	0	0	0	0	0	0	0	0	0	0	0	0	0	0	0	0	0	0	0	0.0515331	0	0	0	0	0	0	0	0	0	0	0	0.0145307	0	0	0	0	0	0	0	0	0	0	0	0	0	0
OPU_295	Brevibacterium_celere	Bacteria;Actinobacteria;Actinobacteria;Micrococcales;Brevibacteriaceae;Brevibacterium	0	0	0	0	0	0	0	0	0	0	0	0	0	0	0	0	0	0	0	0	0	0	0	0	0	0	0	0	0	0	0	0	0	0	0	0	0	0	0	0	0	0.0242014	0	0	0	0	0
OPU_173	Methylobacterium_podarium	Bacteria;Proteobacteria;Alphaproteobacteria;Rhizobiales;Methylobacteriaceae;Methylobacterium	0	0.0230044	0	0	0	0.0103242	0	0	0	0	0	0	0	0	0	0	0	0	0	0	0	0	0	0	0	0	0	0	0	0	0	0	0	0	0	0	0	0	0	0	0	0	0	0	0	0.0128139	0
OPU_071	Pseudomonas_pseudoalcaligenes	Bacteria;Proteobacteria;Gammaproteobacteria;Pseudomonadales;Pseudomonadaceae;Pseudomonas	0	0	0	0	0	0	0	0	0	0	0	0	0	0	0	0	0	0	0	0	0	0	0	0	0	0	0	0	0	0	0	0	0	0	0	0	0	0	0	0	0.023359	0	0	0	0	0.0128139	0
OPU_105	Rhizobacter_dauci	Bacteria;Proteobacteria;Gammaproteobacteria;Pseudomonadales;Pseudomonadaceae;Rhizobacter	0	0	0	0	0	0	0	0	0	0	0	0	0	0	0	0	0	0	0	0	0	0	0	0	0	0	0.0225175	0	0	0	0	0	0	0	0	0	0	0	0	0	0	0	0	0	0	0	0
OPU_276	Heliimonas_saccharivorans	Bacteria;Bacteroidetes;Chitinophagia;Chitinophagales;Chitinophagaceae;Heliimonas	0	0	0	0	0	0.0103242	0	0	0	0	0	0	0	0	0	0	0	0	0	0	0	0	0	0	0	0	0	0	0	0	0	0	0	0	0	0	0	0	0	0	0	0	0	0	0	0	0
OPU_354	Roseburia_sp7	Bacteria;Firmicutes;Clostridia;Clostridiales;Lachnospiraceae;Roseburia	0	0	0	0	0	0	0	0	0	0	0	0	0	0.0252908	0	0	0	0	0	0	0	0	0	0	0	0	0	0	0	0	0	0	0	0	0	0	0	0	0	0	0	0	0	0	0	0	0
OPU_267	Deinococcus_geothermalis	Bacteria;Deinococcus-Thermus;Deinococci;Deinococcales;Deinococcaceae;Deinococcus	0	0	0	0	0	0	0	0	0	0	0	0	0	0	0	0	0	0	0	0	0	0	0	0	0	0	0	0	0	0	0.0147341	0	0	0	0	0	0	0	0	0	0	0	0	0	0	0.0128139	0
OPU_547	Lactobacillus_sp1	Bacteria;Firmicutes;Bacilli;Lactobacillales;Lactobacillaceae;Lactobacillus	0	0	0	0	0	0	0	0	0	0	0	0	0	0	0	0	0	0	0	0	0	0	0	0	0	0	0.0225175	0	0	0	0	0	0.0145307	0	0	0	0	0	0	0	0	0.0242014	0	0	0	0	0
OPU_264	Deinococcus_antarcticus	Bacteria;Deinococcus-Thermus;Deinococci;Deinococcales;Deinococcaceae;Deinococcus	0	0	0	0	0	0	0	0	0	0	0	0	0	0	0	0	0	0	0	0	0	0	0.0799361	0	0	0	0.0225175	0	0	0	0	0	0	0	0	0	0	0	0	0	0	0	0	0	0	0	0
OPU_293	Brachybacterium_paraconglomeratum	Bacteria;Actinobacteria;Actinobacteria;Micrococcales;Dermabacteraceae;Brachybacterium	0	0	0	0	0	0.00516209	0	0	0	0	0	0	0	0	0	0	0	0	0	0	0	0	0	0	0	0	0.0225175	0	0	0.0141423	0	0	0	0	0	0	0	0	0	0	0	0	0	0	0	0	0
OPU_540	Selenomonas_infelix	Bacteria;Firmicutes;Negativicutes;Selenomonadales;Selenomonadaceae;Selenomonas	0	0	0	0	0	0.00516209	0	0	0	0	0	0	0	0	0	0	0	0	0	0	0	0	0	0	0	0	0.0225175	0	0	0	0	0	0	0	0	0	0	0	0	0	0	0	0	0	0	0	0
OPU_167	Bradyrhizobium_ganzhouense	Bacteria;Proteobacteria;Alphaproteobacteria;Rhizobiales;Bradyrhizobiaceae;Bradyrhizobium	0	0	0	0	0	0	0	0	0	0	0	0	0	0	0	0	0	0	0	0	0	0	0	0	0	0	0	0	0	0.0141423	0	0	0	0	0	0	0	0	0	0	0	0	0	0	0	0	0
OPU_270	Chryseobacterium_taklimakanense	Bacteria;Bacteroidetes;Flavobacteriia;Flavobacteriales;Flavobacteriaceae;Chryseobacterium	0	0.0230044	0	0	0	0	0	0	0	0	0	0	0	0	0	0	0	0	0	0	0	0	0	0	0	0	0	0	0	0	0	0	0	0	0	0	0	0	0	0	0	0	0	0	0	0	0
OPU_289	Leucobacter_aridicollis	Bacteria;Actinobacteria;Actinobacteria;Micrococcales;Microbacteriaceae;Leucobacter	0	0.0230044	0	0.0336361	0	0	0	0	0	0	0	0	0	0	0	0	0	0	0	0	0	0	0	0	0	0	0	0	0	0	0	0	0	0	0	0	0	0	0	0	0	0	0	0	0	0	0
OPU_533	Planococcus_rifietoensis	Bacteria;Firmicutes;Bacilli;Bacillales;Planococcaceae;Planococcus	0	0	0	0	0	0	0	0	0	0	0	0	0	0	0	0	0	0	0	0	0	0	0	0	0	0	0.0225175	0	0	0	0	0	0.0145307	0	0	0	0	0	0	0	0	0	0.0373832	0	0	0	0
OPU_588	Pseudomonas_endophytica	Bacteria;Proteobacteria;Gammaproteobacteria;Pseudomonadales;Pseudomonadaceae;Pseudomonas	0	0	0	0	0	0	0	0	0	0	0	0	0	0	0	0	0	0	0	0	0	0	0	0	0	0	0.0225175	0	0	0	0	0	0	0	0	0	0	0	0	0	0	0	0	0	0	0	0
OPU_070	Pseudomonas_chengduensis	Bacteria;Proteobacteria;Gammaproteobacteria;Pseudomonadales;Pseudomonadaceae;Pseudomonas	0	0	0	0	0	0	0	0	0	0.0231642	0	0	0	0	0	0	0	0	0.0381388	0	0	0	0	0	0	0	0	0	0	0	0	0	0	0	0	0	0	0	0	0	0	0	0	0	0	0	0
OPU_102	Ideonella_sp1	Bacteria;Proteobacteria;Betaproteobacteria;Unclassified Burkholderiales;Ideonella	0	0	0	0	0	0.00516209	0	0	0	0	0	0	0	0	0	0	0	0	0	0	0	0	0	0	0	0	0	0	0	0	0	0	0	0	0	0	0	0	0	0	0	0.0242014	0	0	0	0	0
OPU_527	Staphylococcus_equorum_subsp_linens	Bacteria;Firmicutes;Bacilli;Bacillales;Staphylococcaceae;Staphylococcus	0	0	0	0	0	0	0	0	0	0	0	0	0	0	0	0	0	0	0	0	0	0	0	0	0	0	0	0	0	0	0	0	0	0	0	0	0	0	0	0	0	0	0	0	0	0	0
OPU_284	Pseudonocardia_ailaonensis	Bacteria;Actinobacteria;Actinobacteria;Actinomycetales;Pseudonocardineae;Pseudonocardiaceae;Pseudonocardia	0	0	0	0	0	0.00516209	0	0	0	0	0	0	0	0	0	0	0	0	0	0	0	0	0	0	0	0	0	0	0	0	0	0	0	0	0	0	0	0	0	0	0.0116795	0	0	0	0	0	0
OPU_097	Acidovorax_temperans	Bacteria;Proteobacteria;Betaproteobacteria;Burkholderiales;Comamonadaceae;Acidovorax	0	0	0	0	0	0	0	0	0	0	0	0	0	0	0	0	0	0	0	0	0	0	0	0	0	0	0	0	0	0	0	0	0	0	0	0	0	0	0	0	0	0	0	0	0	0	0
OPU_175	Methylobacterium_goesingense	Bacteria;Proteobacteria;Alphaproteobacteria;Rhizobiales;Methylobacteriaceae;Methylobacterium	0	0	0	0	0	0	0.0215054	0	0	0	0	0	0	0	0	0	0	0	0	0	0	0	0	0	0	0	0	0	0	0	0	0	0	0	0	0	0	0	0	0	0	0	0	0	0	0	0
OPU_616	Ruminococcus_sp28	Bacteria;Firmicutes;Clostridia;Clostridiales;Ruminococcaceae;Ruminococcus	0	0	0	0	0	0	0	0	0	0	0	0	0	0	0	0	0	0	0	0.0175685	0	0	0	0	0	0	0	0	0	0	0	0	0	0	0	0	0	0	0	0	0	0	0	0.117816	0	0	0
OPU_591	Diplorickettsia_sp1	Bacteria;Proteobacteria;Gammaproteobacteria;Legionellales;Coxiellaceae;Diplorickettsia	0	0	0	0	0	0	0	0	0	0	0	0	0	0	0	0	0	0	0	0	0	0	0	0	0	0	0	0	0	0	0	0	0	0.0221976	0	0	0	0	0	0	0	0	0	0	0	0	0
OPU_125	Massilia_consociata	Bacteria;Proteobacteria;Betaproteobacteria;Burkholderiales;Oxalobacteraceae;Massilia	0	0	0	0	0	0.0206484	0	0	0	0	0	0	0	0	0	0	0	0	0	0	0	0	0	0	0	0	0	0	0	0	0	0	0	0	0	0	0	0	0	0	0	0	0	0	0	0	0
OPU_615	Harryflintia_sp1	Bacteria;Firmicutes;Clostridia;Clostridiales;Ruminococcaceae;Harryflintia	0	0	0	0	0	0	0	0	0	0	0	0	0	0	0	0	0	0	0	0	0	0	0	0	0	0	0	0	0	0	0	0	0	0	0	0	0	0	0	0	0	0	0	0	0	0	0
OPU_574	Solobacterium_sp1	Bacteria;Firmicutes;Erysipelotrichia;Erysipelotrichales;Erysipelotrichaceae;Solobacterium	0	0	0	0	0	0	0	0	0	0	0	0	0	0	0	0	0	0	0	0	0	0	0	0	0	0	0	0	0	0	0	0	0	0	0	0	0	0	0	0	0	0	0.0373832	0	0	0	0
OPU_381	Clostridium_pasteurianum	Bacteria;Firmicutes;Clostridia;Clostridiales;Clostridiaceae;Clostridium	0	0	0	0	0	0	0	0	0	0	0	0	0	0	0	0	0	0	0	0	0	0	0	0	0	0	0	0	0	0	0	0	0	0	0	0	0	0	0	0	0	0	0	0	0	0	0
OPU_219	Sphingopyxis_ummariensis	Bacteria;Proteobacteria;Alphaproteobacteria;Sphingomonadales;Sphingomonadaceae;Sphingopyxis	0	0	0	0	0	0	0	0	0	0	0	0	0	0	0	0	0	0	0	0	0	0	0	0	0	0	0.0225175	0	0	0	0	0	0	0	0	0	0	0	0	0	0.0467181	0	0	0	0	0	0
OPU_514	Bacillus_licheniformis	Bacteria;Firmicutes;Bacilli;Bacillales;Bacillaceae;Bacillus	0	0	0	0	0	0	0	0	0	0	0	0	0	0	0	0	0	0	0	0	0	0	0	0	0	0	0	0	0	0	0	0	0	0	0	0	0	0	0	0	0	0	0	0	0	0	0
OPU_467	Ruminococcus_sp7	Bacteria;Firmicutes;Clostridia;Clostridiales;Ruminococcaceae;Ruminococcus	0	0	0	0	0	0	0	0	0	0	0	0	0	0	0	0	0	0	0	0	0	0	0	0	0	0	0	0	0	0	0	0	0	0	0	0	0	0	0	0	0	0	0	0	0	0	0
OPU_273	Flavisolibacter_sp2	Bacteria;Bacteroidetes;Chitinophagia;Chitinophagales;Chitinophagaceae;Flavisolibacter	0	0	0	0	0	0	0	0	0	0	0	0	0	0	0	0	0	0	0	0	0	0	0	0	0	0	0	0	0	0	0	0	0	0	0	0	0	0	0	0	0	0	0	0	0	0.0256279	0
OPU_131	Alcaligenes_endophyticus	Bacteria;Proteobacteria;Betaproteobacteria;Burkholderiales;Alcaligenaceae;Alcaligenes	0	0	0	0	0	0	0	0	0	0	0	0	0	0	0	0	0	0	0	0	0	0	0	0	0	0	0.0450349	0	0	0	0	0	0	0	0	0	0	0	0	0	0	0	0	0	0	0	0
OPU_510	uncult_family_Oscillospiraceae	Bacteria;Firmicutes;Clostridia;Clostridiales;Ruminococcaceae	0	0	0	0	0	0	0	0	0	0	0	0	0	0	0	0	0	0	0	0	0	0	0	0	0	0	0	0	0	0	0	0	0	0	0	0	0	0	0	0	0	0	0	0	0	0	0
OPU_260	Deinococcus_aquaticus	Bacteria;Deinococcus-Thermus;Deinococci;Deinococcales;Deinococcaceae;Deinococcus	0	0	0	0	0	0	0	0	0	0	0	0	0	0	0	0	0	0	0	0	0	0.0319183	0	0	0	0	0.0450349	0	0	0	0	0	0	0	0	0	0	0	0	0	0	0	0	0	0	0	0
OPU_526	Staphylococcus_cohnii	Bacteria;Firmicutes;Bacilli;Bacillales;Staphylococcaceae;Staphylococcus	0	0	0	0	0	0	0	0	0	0	0	0	0	0	0	0	0	0	0	0	0	0	0	0	0	0	0	0	0	0	0	0	0	0	0	0	0	0	0	0	0.023359	0	0	0	0	0	0
OPU_197	Paracoccus_lutimaris	Bacteria;Proteobacteria;Alphaproteobacteria;Rhodobacterales;Rhodobacteraceae;Paracoccus	0	0	0	0	0	0	0	0	0	0	0	0	0	0	0	0	0	0	0	0	0	0	0	0	0	0	0	0	0	0.0282845	0	0	0	0	0	0	0	0	0	0	0	0	0	0	0	0	0
OPU_559	Streptococcus_pneumoniae	Bacteria;Firmicutes;Bacilli;Lactobacillales;Streptococcaceae;Streptococcus	0	0	0	0	0	0	0	0	0	0	0	0	0	0	0	0	0	0	0	0	0	0	0	0	0	0	0	0	0	0	0	0	0	0.0221976	0	0	0	0	0	0	0	0	0	0	0	0	0
OPU_164	Mesorhizobium_sediminum	Bacteria;Proteobacteria;Alphaproteobacteria;Rhizobiales;Phyllobacteriaceae;Mesorhizobium	0	0	0	0	0	0	0	0	0	0	0	0	0	0	0	0	0.039968	0	0	0	0	0	0	0	0	0	0	0	0	0	0	0	0	0	0	0	0	0	0	0	0.023359	0	0	0	0	0	0
OPU_206	Dongia_sp1	Bacteria;Proteobacteria;Alphaproteobacteria;Rhodospirillales;Rhodospirillaceae;Dongia	0	0	0	0	0	0	0	0	0	0	0	0	0	0	0	0	0	0	0	0	0	0	0	0	0	0	0	0	0	0	0	0	0.0145307	0	0	0	0	0	0	0	0.023359	0	0	0	0	0	0
OPU_061	Rheinheimera_tangshanensis	Bacteria;Proteobacteria;Gammaproteobacteria;Chromatiales;Chromatiaceae;Rheinheimera	0	0	0	0	0	0	0	0	0	0	0	0	0	0	0	0	0	0	0	0	0	0	0	0	0	0	0.0450349	0	0	0	0	0	0	0	0	0	0	0	0	0	0	0	0	0	0	0	0
OPU_150	Luteimonas_sp1	Bacteria;Proteobacteria;Gammaproteobacteria;Lysobacteriales;Lysobacteraceae;Luteimonas	0	0	0	0	0	0	0	0	0	0	0	0	0	0	0	0	0	0	0	0	0	0	0	0	0	0	0	0	0	0.0141423	0	0	0	0	0	0	0	0	0	0	0.023359	0	0	0	0	0	0
OPU_168	Bradyrhizobium_jicamae	Bacteria;Proteobacteria;Alphaproteobacteria;Rhizobiales;Bradyrhizobiaceae;Bradyrhizobium	0	0	0	0	0	0	0	0	0	0	0	0	0	0	0	0	0	0	0	0	0	0	0	0	0	0	0	0	0	0	0	0	0	0	0	0	0	0	0	0	0	0	0	0	0	0	0
OPU_299	Longimicrobium_sp1	Bacteria;Gemmatimonadetes;Longimicrobia;Longimicrobiales;Longimicrobiaceae;Longimicrobium	0	0	0	0	0	0	0	0	0	0	0	0	0	0	0	0	0	0	0	0	0	0	0	0	0	0	0	0	0	0	0	0	0	0	0	0	0	0	0	0	0	0	0	0	0	0	0
OPU_096	Tibeticola_sediminis	Bacteria;Proteobacteria;Betaproteobacteria;Burkholderiales;Comamonadaceae;Tibeticola	0	0	0	0	0	0	0	0	0	0	0	0	0	0	0	0	0	0	0	0	0	0	0	0	0	0	0	0	0	0.0141423	0	0	0	0	0	0	0	0	0	0	0	0	0	0	0	0	0
OPU_139	Kingella_oralis	Bacteria;Proteobacteria;Betaproteobacteria;Neisseriales;Neisseriaceae;Kingella	0	0	0	0	0	0	0	0	0	0	0	0	0	0	0	0	0	0	0	0	0	0	0	0	0	0	0	0	0	0	0	0	0	0	0	0	0	0	0	0	0	0	0	0	0	0	0
OPU_405	uncult_family_Oscillospiraceae	Bacteria;Firmicutes;Clostridia;Clostridiales;Ruminococcaceae	0	0	0	0	0	0	0	0	0	0	0	0	0	0	0	0	0	0	0	0	0	0	0	0	0	0	0	0	0	0	0	0	0	0	0	0	0	0	0	0	0	0	0	0	0	0	0
OPU_058	Serratia_nematodiphila	Bacteria;Proteobacteria;Gammaproteobacteria;Enterobacteriales;Yersiniaceae;Serratia	0	0	0	0	0	0	0	0	0	0	0	0	0.0485201	0	0	0	0	0	0	0	0	0	0	0	0	0	0	0	0	0.0282845	0	0	0	0	0	0	0	0	0	0	0	0	0	0	0	0	0
OPU_560	Streptococcus_rubneri	Bacteria;Firmicutes;Bacilli;Lactobacillales;Streptococcaceae;Streptococcus	0	0	0	0	0	0	0	0	0	0	0	0	0	0	0	0	0	0	0	0	0	0	0	0	0	0	0	0	0	0	0	0	0	0	0	0	0	0	0	0	0	0	0	0	0	0.0128139	0
OPU_562	Streptococcus_sanguinis	Bacteria;Firmicutes;Bacilli;Lactobacillales;Streptococcaceae;Streptococcus	0	0	0	0	0	0	0	0	0	0	0	0	0	0	0	0	0	0	0	0	0	0	0	0	0	0	0	0	0	0	0	0	0	0	0	0	0	0	0	0	0	0	0	0	0	0	0
OPU_529	Listeria_sp1	Bacteria;Firmicutes;Bacilli;Bacillales;Listeriaceae;Listeria	0	0	0	0	0	0	0	0	0	0	0	0	0	0	0	0	0	0	0	0	0	0	0	0	0	0	0	0	0	0	0	0	0.0145307	0	0	0	0	0	0	0	0	0	0	0	0	0	0
OPU_067	Pseudomonas_composti	Bacteria;Proteobacteria;Gammaproteobacteria;Pseudomonadales;Pseudomonadaceae;Pseudomonas	0	0	0	0	0	0	0	0	0	0.0231642	0	0	0	0	0	0	0	0	0	0	0	0	0	0	0	0	0	0	0	0	0	0	0	0	0	0	0	0	0	0	0	0	0	0	0	0	0
OPU_141	Neisseria_oralis	Bacteria;Proteobacteria;Betaproteobacteria;Neisseriales;Neisseriaceae;Neisseria	0	0	0	0	0	0	0	0	0	0	0	0	0	0	0	0	0	0	0	0	0	0	0	0	0	0	0.0225175	0	0	0	0	0	0	0	0	0	0	0	0	0	0	0	0	0	0	0	0
OPU_545	uncult_family_Eubacteriaceae	Bacteria;Firmicutes;Clostridia;Clostridiales;Eubacteriaceae	0	0	0	0	0	0	0	0	0	0	0	0	0	0	0	0	0	0	0	0	0	0	0	0	0	0	0	0	0	0	0	0	0	0	0	0	0	0	0	0	0	0	0	0	0	0	0
OPU_215	Sphingomonas_paucimobilis	Bacteria;Proteobacteria;Alphaproteobacteria;Sphingomonadales;Sphingomonadaceae;Sphingomonas	0	0	0	0	0	0	0	0	0	0	0	0	0	0	0	0	0	0	0	0	0	0	0	0	0	0	0	0	0	0.0141423	0	0	0	0	0	0	0	0	0	0	0	0	0	0	0	0	0
OPU_199	Paracoccus_marcusii	Bacteria;Proteobacteria;Alphaproteobacteria;Rhodobacterales;Rhodobacteraceae;Paracoccus	0	0	0	0	0	0	0	0	0	0	0	0	0	0	0	0	0	0	0	0	0	0	0.0799361	0	0	0	0	0	0	0.0141423	0	0	0	0	0	0	0	0	0	0	0	0	0	0	0	0	0
OPU_202	Amaricoccus_sp1	Bacteria;Proteobacteria;Alphaproteobacteria;Rhodobacterales;Rhodobacteraceae;Amaricoccus	0	0	0	0	0	0	0	0	0	0	0	0	0	0	0	0	0	0	0	0	0	0	0	0	0	0	0	0	0	0	0	0	0	0	0	0	0	0	0	0	0	0	0	0	0	0	0
OPU_269	Chryseobacterium_gambrini	Bacteria;Bacteroidetes;Flavobacteriia;Flavobacteriales;Flavobacteriaceae;Chryseobacterium	0	0	0	0	0	0	0	0	0	0	0	0	0	0	0	0	0	0	0	0	0	0	0	0	0	0	0	0	0	0	0	0	0.0145307	0	0	0	0	0	0	0	0	0	0	0	0	0	0
OPU_275	Sediminibacterium_aquarii	Bacteria;Bacteroidetes;Chitinophagia;Chitinophagales;Chitinophagaceae;Sediminibacterium	0	0	0	0	0	0	0	0	0	0.0231642	0	0	0	0	0	0	0	0	0	0	0	0	0	0	0	0	0	0	0	0	0	0	0	0	0	0	0	0	0	0	0	0	0.0373832	0	0	0	0
OPU_072	Pseudomonas_stutzeri	Bacteria;Proteobacteria;Gammaproteobacteria;Pseudomonadales;Pseudomonadaceae;Pseudomonas	0	0	0	0	0	0	0	0	0.0550358	0	0	0	0	0	0	0	0	0	0	0	0	0	0	0	0	0	0.0225175	0	0	0	0	0	0	0	0	0	0	0	0	0	0	0	0	0	0	0	0
OPU_140	Neisseria_elongata	Bacteria;Proteobacteria;Betaproteobacteria;Neisseriales;Neisseriaceae;Neisseria	0	0	0	0	0	0	0	0	0	0	0	0	0	0	0	0	0	0	0	0	0	0.0319183	0	0	0	0	0	0	0	0	0	0	0	0	0	0	0	0	0	0	0	0	0	0	0	0.0128139	0
OPU_124	Massilia_eurypsychrophila	Bacteria;Proteobacteria;Betaproteobacteria;Burkholderiales;Oxalobacteraceae;Massilia	0	0	0	0	0	0	0	0	0	0	0	0	0	0	0	0	0	0	0	0	0	0	0	0	0	0	0	0	0	0.0141423	0	0	0	0	0	0	0	0	0	0	0.0116795	0	0	0	0	0	0
OPU_203	Roseococcus_sp1	Bacteria;Proteobacteria;Alphaproteobacteria;Rhodospirillales;Acetobacteraceae;Roseococcus	0	0	0	0	0	0	0	0	0	0	0	0	0	0	0	0	0	0	0	0	0	0	0	0	0	0	0	0	0	0	0	0	0	0	0	0.0268962	0	0	0	0	0	0	0	0	0	0	0
OPU_283	Corynebacterium_tuberculostearicum	Bacteria;Actinobacteria;Actinobacteria;Actinomycetales;Corynebacterineae;Corynebacteriaceae;Corynebacterium	0	0	0	0	0	0.00516209	0	0	0	0	0	0	0	0	0	0	0	0	0	0	0	0	0	0	0	0	0	0	0	0	0	0	0	0	0	0	0	0	0	0	0	0	0	0	0	0.0128139	0
OPU_592	Caulobacter_vibrioides	Bacteria;Proteobacteria;Alphaproteobacteria;Caulobacterales;Caulobacteraceae;Caulobacter	0	0	0	0	0	0	0	0	0	0	0	0	0	0	0	0	0	0	0	0	0	0	0	0	0	0	0	0	0	0	0	0	0	0	0	0	0	0	0	0	0	0	0	0	0	0	0
OPU_287	Microbacterium_saccharophilum	Bacteria;Actinobacteria;Actinobacteria;Micrococcales;Microbacteriaceae;Microbacterium	0	0	0	0	0	0	0	0	0	0	0	0	0	0	0	0	0	0	0	0	0	0	0	0	0	0	0	0	0	0	0	0	0	0	0	0	0	0	0	0	0	0	0	0	0	0	0
OPU_220	Sphingomonas_sp2	Bacteria;Proteobacteria;Alphaproteobacteria;Sphingomonadales;Sphingomonadaceae;Sphingomonas	0	0	0	0	0	0	0	0	0	0	0	0	0	0	0	0	0	0	0	0	0	0	0	0	0	0	0	0	0	0	0	0	0	0	0	0	0	0	0	0	0	0	0	0	0	0	0
OPU_584	Vampirovibrio_sp1	Bacteria;Proteobacteria;Deltaproteobacteria;Bdellovibrionales;Bdellovibrionaceae;Vampirovibrio	0	0	0	0	0	0	0	0	0	0	0	0	0	0	0	0	0	0	0	0	0	0	0	0	0	0	0	0	0	0	0	0	0	0	0	0	0	0	0	0	0	0	0	0	0	0	0
OPU_066	Pseudomonas_protegens	Bacteria;Proteobacteria;Gammaproteobacteria;Pseudomonadales;Pseudomonadaceae;Pseudomonas	0	0	0	0	0	0	0	0	0	0	0	0	0	0	0	0	0	0	0	0	0	0	0	0	0	0	0	0	0	0	0	0	0	0	0	0	0	0	0	0	0	0	0	0	0	0	0
OPU_279	Spirosoma_sp1	Bacteria;Bacteroidetes;Cytophagia;Cytophagales;Cytophagaceae;Spirosoma	0	0	0	0	0	0	0	0	0	0	0	0	0	0	0	0	0	0	0	0	0	0	0	0	0	0	0	0	0	0.0141423	0	0	0	0	0	0	0	0	0	0	0.0116795	0	0	0	0	0	0
OPU_195	Hyphomicrobium_facile	Bacteria;Proteobacteria;Alphaproteobacteria;Rhizobiales;Hyphomicrobiaceae;Hyphomicrobium	0	0	0	0	0	0	0	0	0	0	0.0191424	0	0	0	0	0	0	0	0	0	0	0	0	0	0	0	0	0	0	0	0	0	0	0	0	0	0	0	0	0	0.0116795	0	0	0	0	0	0
OPU_530	Chryseomicrobium_aureum	Bacteria;Firmicutes;Bacilli;Bacillales;Planococcaceae;Chryseomicrobium	0	0	0	0	0	0	0	0	0	0	0	0	0	0	0	0	0	0	0	0	0	0	0	0	0	0	0	0	0	0	0	0	0	0	0	0	0	0	0	0	0	0	0	0	0	0.0128139	0
OPU_294	Brevibacterium_casei	Bacteria;Actinobacteria;Actinobacteria;Micrococcales;Brevibacteriaceae;Brevibacterium	0	0	0	0	0	0.00516209	0	0	0	0	0	0	0	0	0	0	0	0	0	0	0	0	0	0	0	0	0	0	0	0	0	0	0	0	0	0	0	0	0	0	0	0	0.0373832	0	0	0	0
OPU_614	uncult_family_Lachnospiraceae	Bacteria;Firmicutes;Clostridia;Clostridiales;Lachnospiraceae	0	0	0	0	0	0	0	0.0235905	0	0	0	0	0	0	0	0	0	0	0	0	0	0	0	0	0	0	0	0	0	0	0	0	0	0	0	0	0	0	0	0	0	0	0	0	0	0	0
OPU_198	Paracoccus_sp1	Bacteria;Proteobacteria;Alphaproteobacteria;Rhodobacterales;Rhodobacteraceae;Paracoccus	0	0	0	0	0	0	0	0	0	0	0	0	0	0	0	0	0	0	0	0	0	0	0	0	0	0	0	0	0	0	0.0147341	0	0	0	0	0	0	0	0	0	0	0	0	0	0	0	0
OPU_112	Piscinibacterium_sp1	Bacteria;Proteobacteria;Betaproteobacteria;Unclassified Burkholderiales;Piscinibacterium	0	0	0	0	0	0	0	0	0	0	0.0191424	0	0	0	0	0	0	0	0	0	0	0	0	0	0	0	0	0	0	0	0	0	0	0	0	0	0	0	0	0	0	0	0	0	0	0	0
OPU_261	Deinococcus_caeni	Bacteria;Deinococcus-Thermus;Deinococci;Deinococcales;Deinococcaceae;Deinococcus	0	0	0	0	0	0	0	0	0	0	0	0	0	0	0	0	0	0	0	0	0	0	0	0	0	0	0	0	0	0	0	0	0	0	0	0	0	0	0	0	0	0	0.0373832	0	0	0	0
OPU_196	Paracoccus_sanguinis	Bacteria;Proteobacteria;Alphaproteobacteria;Rhodobacterales;Rhodobacteraceae;Paracoccus	0	0	0	0	0	0	0	0	0	0	0	0	0	0	0	0	0	0	0	0	0	0	0	0	0	0	0	0	0	0	0	0	0	0	0	0	0	0	0	0	0	0	0.0373832	0	0	0	0
OPU_290	Calbitalea_soli	Bacteria;Actinobacteria;Actinobacteria;Micrococcales;Microbacteriaceae;Galbitalea	0	0	0	0	0	0	0	0	0	0	0	0	0	0	0	0	0	0	0	0	0	0	0	0	0	0	0	0	0	0	0	0	0	0	0	0	0	0	0	0	0	0	0	0	0	0	0
OPU_207	Reyranella_sp1	Bacteria;Proteobacteria;Alphaproteobacteria;Rhodospirillales;Rhodospirillaceae;Reyranella	0	0	0	0	0	0	0	0	0	0	0	0	0	0	0	0	0	0	0	0	0	0	0	0	0	0	0	0	0.0354988	0	0	0	0	0	0	0	0	0	0	0	0	0	0	0	0	0	0
OPU_288	Microbacterium_sediminicola	Bacteria;Actinobacteria;Actinobacteria;Micrococcales;Microbacteriaceae;Microbacterium	0	0	0	0	0	0	0	0	0	0	0	0	0	0	0	0	0	0	0	0	0	0	0	0	0	0	0	0	0	0	0	0	0	0	0	0	0	0	0	0	0.0116795	0	0	0	0	0	0
OPU_183	Microvirga_sp1	Bacteria;Proteobacteria;Alphaproteobacteria;Rhizobiales;Methylobacteriaceae;Microvirga	0	0	0	0	0	0	0	0	0	0	0	0	0	0	0	0	0	0	0	0	0	0	0	0	0	0	0	0	0	0	0	0	0	0	0	0	0	0	0	0	0	0	0	0	0	0	0
OPU_156	Legionella_sp1	Bacteria;Proteobacteria;Gammaproteobacteria;Legionellales;Legionellaceae;Legionella	0	0	0	0	0	0	0	0	0	0	0	0	0	0	0	0	0	0	0	0	0	0	0	0	0	0	0	0	0	0	0	0	0	0	0	0	0	0	0	0	0	0	0	0	0	0	0
OPU_177	Methylobacterium_phyllosphaerae	Bacteria;Proteobacteria;Alphaproteobacteria;Rhizobiales;Methylobacteriaceae;Methylobacterium	0	0	0	0	0	0.185835	0	0	0	0	0	0	0	0	0	0	0	0	0	0	0	0	0	0	0	0	0	0	0	0	0	0	0	0	0	0	0	0	0	0	0	0	0	0	0	0	0
OPU_391	Romboutsia_sp1	Bacteria;Firmicutes;Clostridia;Clostridiales;Peptostreptococcaceae;Romboutsia	0	0	0	0	0	0	0	0	0	0	0	0	0	0	0	0	0	0	0	0	0	0	0	0	0	0	0	0	0	0.18385	0	0	0	0	0	0	0	0	0	0	0	0	0	0	0	0	0
OPU_525	Staphylococcus_haemolyticus	Bacteria;Firmicutes;Bacilli;Bacillales;Staphylococcaceae;Staphylococcus	0	0	0	0	0	0	0	0	0	0	0	0	0	0	0	0	0	0	0	0	0	0	0	0	0	0	0	0	0	0	0	0	0	0	0	0	0	0	0	0	0	0	0	0	0	0	0
OPU_561	Streptococcus_cristatus	Bacteria;Firmicutes;Bacilli;Lactobacillales;Streptococcaceae;Streptococcus	0	0	0	0	0	0.0309725	0	0	0	0	0	0	0	0	0	0	0	0	0	0	0	0	0	0	0	0	0	0	0	0	0	0	0	0	0	0	0	0	0	0	0	0	0	0	0	0	0
OPU_237	Campylobacter_jejuni	Bacteria;Proteobacteria;Epsilonproteobacteria;Campylobacterales;Campylobacteraceae;Campylobacter	0	0	0	0	0	0	0	0	0	0	0	0	0	0	0	0	0	0	0	0	0	0	0	0	0	0	0	0	0	0	0	0	0	0	0	0	0	0	0	0	0	0	0	0	0	0	0
OPU_111	Limnobacter_thiooxidans	Bacteria;Proteobacteria;Betaproteobacteria;Burkholderiales;Burkholderiaceae;Limnobacter	0	0	0	0	0	0.0206484	0	0	0	0	0	0	0	0	0	0	0	0	0	0	0	0	0	0	0	0	0	0	0	0	0	0	0	0	0	0	0	0	0	0	0	0	0	0	0	0	0
OPU_277	Hymenobacter_monticola	Bacteria;Bacteroidetes;Cytophagia;Cytophagales;Hymenobacteraceae;Hymenobacter	0	0	0	0	0	0	0	0	0	0	0	0	0	0	0	0	0	0	0	0	0	0	0	0	0	0	0	0	0	0	0	0	0	0	0	0	0	0	0	0	0	0	0	0	0	0.0512558	0
OPU_162	Aurantimonas_endophytica	Bacteria;Proteobacteria;Alphaproteobacteria;Rhizobiales;Aurantimonadaceae;Aurantimonas	0	0	0	0	0	0	0	0	0	0	0	0	0	0	0	0	0	0	0	0	0	0	0	0	0	0	0	0	0	0	0	0	0	0	0	0	0	0	0	0	0.0467181	0	0	0	0	0	0
OPU_116	Paraburkholderia_tropica	Bacteria;Proteobacteria;Betaproteobacteria;Burkholderiales;Burkholderiaceae;Paraburkholderia	0	0	0	0	0	0.0206484	0	0	0	0	0	0	0	0	0	0	0	0	0	0	0	0	0	0	0	0	0	0	0	0	0	0	0	0	0	0	0	0	0	0	0	0	0	0	0	0	0
OPU_521	Anoxybacillus_pallidus	Bacteria;Firmicutes;Bacilli;Bacillales;Bacillaceae;Anoxybacillus	0	0	0	0	0	0	0	0	0	0	0	0	0	0	0	0	0	0	0	0	0	0	0	0	0	0	0	0	0	0	0	0	0	0	0	0	0	0	0	0	0	0	0	0	0	0	0
OPU_534	Sporosarcina_soli	Bacteria;Firmicutes;Bacilli;Bacillales;Planococcaceae;Sporosarcina	0	0	0	0	0	0	0	0	0	0	0	0	0	0	0	0	0	0	0	0	0	0	0	0	0	0	0	0	0	0	0	0	0	0	0	0	0	0	0	0	0	0	0	0	0	0	0
OPU_213	Sphingomonas_sp1	Bacteria;Proteobacteria;Alphaproteobacteria;Sphingomonadales;Sphingomonadaceae;Sphingomonas	0	0	0	0	0	0	0	0	0	0	0	0	0	0	0	0	0	0	0	0	0	0	0	0	0	0	0	0	0	0	0	0	0	0.0665927	0	0	0	0	0	0	0	0	0	0	0	0	0
OPU_549	Weissella_paramesenteroides	Bacteria;Firmicutes;Bacilli;Lactobacillales;Leuconostocaceae;Weissella	0	0	0	0	0	0	0	0	0	0	0	0	0	0	0	0	0	0	0	0	0	0	0	0	0	0	0	0	0	0	0	0	0	0	0	0	0	0	0	0	0	0	0	0	0	0	0
OPU_361	Lachnoanaerobaculum_sp1	Bacteria;Firmicutes;Clostridia;Clostridiales;Lachnospiraceae;Lachnoanaerobaculum	0	0	0	0	0	0	0	0	0	0	0	0	0	0	0	0	0	0	0	0	0	0	0	0	0	0	0	0	0	0.0424268	0	0	0	0	0	0	0	0	0	0	0	0	0	0	0	0	0
OPU_542	Sporomusa_sp1	Bacteria;Firmicutes;Negativicutes;Selenomonadales;Sporomusaceae;Sporomusa	0	0	0	0	0	0.0154863	0	0	0	0	0	0	0	0	0	0	0	0	0	0	0	0	0	0	0	0	0	0	0	0	0	0	0	0	0	0	0	0	0	0	0	0	0	0	0	0	0
OPU_149	Vulcaniibacterium_thermophilum	Bacteria;Proteobacteria;Gammaproteobacteria;Lysobacteriales;Lysobacteraceae;Vulcaniibacterium	0	0	0	0	0	0	0	0	0	0	0	0	0	0	0	0	0	0	0	0	0	0	0	0	0	0	0	0	0	0	0	0	0	0	0	0	0	0	0	0	0	0	0	0	0	0	0
OPU_158	Rhizobium_rosettiformans	Bacteria;Proteobacteria;Alphaproteobacteria;Rhizobiales;Rhizobiaceae;Rhizobium	0	0	0	0	0	0.0154863	0	0	0	0	0	0	0	0	0	0	0	0	0	0	0	0	0	0	0	0	0	0	0	0	0	0	0	0	0	0	0	0	0	0	0	0	0	0	0	0	0
OPU_200	Paracoccus_sp2	Bacteria;Proteobacteria;Alphaproteobacteria;Rhodobacterales;Rhodobacteraceae;Paracoccus	0	0	0	0	0	0	0	0	0	0	0	0	0	0	0	0	0	0	0	0	0	0	0	0	0	0	0	0	0	0	0	0	0	0	0	0	0	0	0	0	0	0	0	0	0	0	0
OPU_274	Cnuella_sp1	Bacteria;Bacteroidetes;Chitinophagia;Chitinophagales;Chitinophagaceae;Cnuella	0	0	0	0	0	0	0	0	0	0	0	0	0	0	0	0	0	0	0	0	0	0	0	0	0	0	0	0	0	0	0	0	0	0	0	0	0	0	0	0	0	0	0	0	0	0	0
OPU_556	Atopostipes_sp1	Bacteria;Firmicutes;Bacilli;Lactobacillales;Carnobacteriaceae;Atopostipes	0	0	0	0	0	0	0	0	0	0	0	0	0	0	0	0	0	0	0	0	0	0	0	0	0	0	0	0	0	0	0	0	0	0	0	0	0	0	0	0	0	0	0	0	0	0	0
OPU_078	Acinetobacter_tandoii	Bacteria;Proteobacteria;Gammaproteobacteria;Pseudomonadales;Moraxellaceae;Acinetobacter	0	0	0	0	0	0	0	0	0	0	0	0	0	0	0	0	0	0	0	0	0	0	0	0	0	0	0	0	0	0	0	0	0	0	0	0	0	0	0	0	0	0	0	0	0	0	0
OPU_182	Bosea_lathyri	Bacteria;Proteobacteria;Alphaproteobacteria;Rhizobiales;Bradyrhizobiaceae;Bosea	0	0	0	0	0	0	0	0	0	0	0	0	0	0	0	0	0	0	0	0	0	0	0	0	0	0	0	0	0	0	0	0	0	0	0	0	0	0	0	0	0	0	0	0	0	0.0256279	0
OPU_541	Selenomonas_artemidis	Bacteria;Firmicutes;Negativicutes;Selenomonadales;Selenomonadaceae;Selenomonas	0	0	0	0	0	0.0103242	0	0	0	0	0	0	0	0	0	0	0	0	0	0	0	0	0	0	0	0	0	0	0	0	0	0	0	0	0	0	0	0	0	0	0	0	0	0	0	0	0
OPU_052	Pantoea_eucrina	Bacteria;Proteobacteria;Gammaproteobacteria;Enterobacteriales;Erwiniaceae;Pantoea	0	0	0	0	0	0	0	0	0	0	0	0	0	0	0	0	0	0	0	0	0	0	0	0	0	0	0	0	0	0	0	0	0	0	0	0	0	0	0	0	0	0	0	0	0	0	0
OPU_544	uncult_order_Clostridiales	Bacteria;Firmicutes;Clostridia;Clostridiales	0	0	0	0	0	0	0	0	0	0	0	0	0	0	0	0	0.0799361	0	0	0	0	0	0	0	0	0	0	0	0	0	0	0	0	0	0	0	0	0	0	0	0	0	0	0	0	0	0
OPU_384	Finegoldia_magna	Bacteria;Firmicutes;Clostridia;Clostridiales;Peptoniphilaceae;Finegoldia	0	0	0	0	0	0	0	0	0	0	0	0	0	0	0	0	0	0	0	0	0	0	0	0	0	0	0	0	0	0	0	0	0	0	0	0	0	0	0	0	0	0	0	0	0	0	0
OPU_383	Anaerococcus_sp1	Bacteria;Firmicutes;Clostridia;Clostridiales;Peptoniphilaceae;Anaerococcus	0	0	0	0	0	0	0	0	0	0	0	0	0	0	0	0	0	0	0	0	0	0	0	0	0	0	0	0	0	0	0	0	0.0290613	0	0	0	0	0	0	0	0	0	0	0	0	0	0
OPU_298	uncult_family_Atopobiaceae	Bacteria;Actinobacteria;Coriobacteriia;Coriobacteriales;Atopobiaceae	0	0	0	0	0	0	0	0	0	0	0	0	0	0	0	0	0	0	0	0	0	0	0	0	0	0	0	0	0	0	0	0	0	0	0	0	0	0	0	0	0	0	0	0	0	0	0
OPU_108	Azohydromonas_lata	Bacteria;Proteobacteria;Betaproteobacteria;Burkholderiales;Alcaligenaceae;Azohydromonas	0	0	0	0	0	0.0103242	0	0	0	0	0	0	0	0	0	0	0	0	0	0	0	0	0	0	0	0	0	0	0	0	0	0	0	0	0	0	0	0	0	0	0	0	0	0	0	0	0
OPU_263	Deinococcus_wulumuqiensis	Bacteria;Deinococcus-Thermus;Deinococci;Deinococcales;Deinococcaceae;Deinococcus	0	0	0	0	0	0	0	0	0	0	0	0	0	0	0	0	0	0	0	0	0	0	0	0	0	0	0	0	0	0	0	0	0	0	0	0	0	0	0	0	0	0	0	0	0	0	0
OPU_437	uncult_family_Oscillospiraceae	Bacteria;Firmicutes;Clostridia;Clostridiales;Ruminococcaceae	0	0	0	0	0	0	0	0	0	0	0	0	0	0	0	0	0	0	0	0	0	0	0	0	0	0	0	0	0	0	0	0	0	0	0	0	0	0	0	0	0	0	0	0	0	0	0
OPU_268	Flavobacterium_akiainvivens	Bacteria;Bacteroidetes;Flavobacteriia;Flavobacteriales;Flavobacteriaceae;Flavobacterium	0	0	0	0	0	0.0103242	0	0	0	0	0	0	0	0	0	0	0	0	0	0	0	0	0	0	0	0	0	0	0	0	0	0	0	0	0	0	0	0	0	0	0	0	0	0	0	0	0
OPU_147	Stenotrophomonas_koreensis	Bacteria;Proteobacteria;Gammaproteobacteria;Lysobacteriales;Lysobacteraceae;Stenotrophomonas	0	0	0	0	0	0	0	0	0	0	0	0	0	0	0	0	0	0	0	0	0	0	0	0	0	0	0	0	0	0	0	0	0	0	0	0	0	0	0	0	0.023359	0	0	0	0	0	0
OPU_558	Streptococcus_subsp_dentisani	Bacteria;Firmicutes;Bacilli;Lactobacillales;Streptococcaceae;Streptococcus	0	0	0	0	0	0	0	0	0	0	0	0	0	0	0	0	0	0	0	0	0	0	0	0	0	0	0	0	0	0	0	0	0	0	0	0	0	0	0	0	0	0	0	0	0	0	0
OPU_236	Bdellovibrio_sp1	Bacteria;Proteobacteria;Deltaproteobacteria;Bdellovibrionales;Bdellovibrionaceae;Bdellovibrio	0	0	0	0	0	0	0	0	0	0	0	0	0	0	0	0	0	0	0	0	0	0	0	0	0	0	0	0	0	0.0282845	0	0	0	0	0	0	0	0	0	0	0	0	0	0	0	0	0
OPU_285	Nocardioides_solisilvae	Bacteria;Actinobacteria;Actinobacteria;Actinomycetales;Propionibacterineae;Nocardioidaceae;Nocardioides	0	0	0	0	0	0	0	0	0	0	0	0	0	0	0	0	0	0	0	0	0	0	0	0	0	0	0	0	0	0.0282845	0	0	0	0	0	0	0	0	0	0	0	0	0	0	0	0	0
OPU_548	Leuconostoc_mesenteroides	Bacteria;Firmicutes;Bacilli;Lactobacillales;Leuconostocaceae;Leuconostoc	0	0	0	0	0	0	0	0	0	0	0	0	0	0	0	0	0	0	0	0	0	0	0	0	0	0	0	0	0	0	0	0	0	0	0	0	0	0	0	0	0	0	0	0	0	0	0
OPU_605	Bryobacter_sp1	Bacteria;Acidobacteria;Acidobacteriia;Acidobacteriales;Bryobacteraceae;Bryobacter	0	0	0	0	0	0	0	0	0	0	0	0	0	0	0	0	0	0	0	0	0	0	0	0	0	0	0	0	0	0	0	0	0	0	0	0	0	0	0	0	0.023359	0	0	0	0	0	0
OPU_126	Massilia_oculi	Bacteria;Proteobacteria;Betaproteobacteria;Burkholderiales;Oxalobacteraceae;Massilia	0	0	0	0	0	0	0	0	0	0	0	0	0	0	0	0	0	0	0	0	0	0	0	0	0	0	0	0	0	0.0282845	0	0	0	0	0	0	0	0	0	0	0	0	0	0	0	0	0
OPU_146	Stenotrophomonas_rhizophila	Bacteria;Proteobacteria;Gammaproteobacteria;Lysobacteriales;Lysobacteraceae;Stenotrophomonas	0	0	0	0	0	0	0	0	0	0	0	0	0	0	0	0	0	0	0	0	0	0	0	0	0	0	0	0	0	0	0	0	0	0	0	0	0	0	0	0	0	0	0	0	0	0	0
OPU_059	Aggregatibacter_actinomycetemcomitans	Bacteria;Proteobacteria;Gammaproteobacteria;Pasteurellales;Pasteurellaceae;Aggregatibacter	0	0	0	0	0	0	0	0	0	0	0	0	0	0	0	0	0	0	0	0	0	0	0	0	0	0	0	0	0	0	0	0	0	0	0	0	0	0	0	0	0	0	0	0	0	0	0
OPU_191	Phenylobacterium_falsum	Bacteria;Proteobacteria;Alphaproteobacteria;Caulobacterales;Caulobacteraceae;Phenylobacterium	0	0	0	0	0	0	0	0	0	0	0	0	0	0	0	0	0	0	0	0	0	0	0	0	0	0	0	0	0	0	0	0	0	0	0	0	0	0	0	0	0.023359	0	0	0	0	0	0
OPU_271	Parasegetibacter_sp1	Bacteria;Bacteroidetes;Chitinophagia;Chitinophagales;Chitinophagaceae;Parasegetibacter	0	0	0	0	0	0	0	0	0	0	0	0	0	0	0	0	0	0	0	0	0	0	0	0	0	0	0	0	0	0	0	0	0	0	0	0	0	0	0	0	0	0	0	0	0	0	0
OPU_193	Devosia_elaeis	Bacteria;Proteobacteria;Alphaproteobacteria;Rhizobiales;Hyphomicrobiaceae;Devosia	0	0	0	0	0	0	0	0	0	0	0	0	0	0	0	0	0	0	0	0	0	0	0	0	0	0	0	0	0	0	0	0	0	0	0	0	0	0	0	0	0	0	0.0747664	0	0	0	0
OPU_127	Massilia_timonae	Bacteria;Proteobacteria;Betaproteobacteria;Burkholderiales;Oxalobacteraceae;Massilia	0	0	0	0	0	0	0	0	0	0	0	0	0	0	0	0	0	0	0	0	0	0	0	0	0	0	0	0	0	0.0282845	0	0	0	0	0	0	0	0	0	0	0	0	0	0	0	0	0
OPU_091	Diaphorobacter_polyhydroxybutyrativorans	Bacteria;Proteobacteria;Betaproteobacteria;Burkholderiales;Comamonadaceae;Diaphorobacter	0	0	0	0	0	0	0	0	0	0	0	0	0	0	0	0	0	0	0	0	0	0	0	0	0	0	0.0450349	0	0	0	0	0	0	0	0	0	0	0	0	0	0	0	0	0	0	0	0
OPU_278	Adhaeribacter_sp1	Bacteria;Bacteroidetes;Cytophagia;Cytophagales;Hymenobacteraceae;Adhaeribacter	0	0	0	0	0	0	0	0	0	0	0	0	0	0	0	0	0	0	0	0	0	0	0	0	0	0	0	0	0	0	0	0	0	0	0	0	0	0	0	0	0	0	0	0	0	0	0
[truncated: 58 more columns]
