# Supplementary material for: Species-Level Taxonomic Characterization of Uncultured Core Gut Microbiota of Plateau Pika
Source: Microbiol Spectr. 2023 Apr 17;11(3):e03495-22. doi: 10.1128/spectrum.03495-22 (PMC10269723; doi:10.1128/spectrum.03495-22)
Supplement: Supplemental file 3 — Table S3. Download spectrum.03495-22-s0004.xlsx, XLSX file, 0.01 MB [file spectrum.03495-22-s0004.xlsx]

## Sheet: Sheet1
core_OPU_ID	core_OPU_tax	closest_16s_species	16s_identity	relative_abundance
OPU_001	uf:Muribaculaceae_OPU1	Duncaniella_muris	86.5	0.840323
OPU_002	uf:Muribaculaceae_OPU2	Duncaniella_muris	81.8	7.46398
OPU_006	uf:Muribaculaceae_OPU6	Duncaniella_muris	83.2	0.322955
OPU_007	uo:Bacteroidales_OPU7	Lentimicrobium_saccharophilum	82.1	12.8792
OPU_008	uf:Prevotellaceae_OPU8	Prevotella_baroniae	82	2.94121
OPU_014	uf:Prevotellaceae_OPU14	Prevotella_loescheii	85.9	0.406856
OPU_016	uf:Prevotellaceae_OPU16	Prevotella_loescheii	88.9	1.95275
OPU_029	uf:Prevotellaceae_OPU29	Prevotella_loescheii	88.6	0.567362
OPU_031	uf:Prevotellaceae_OPU31	Prevotella_loescheii	88.5	0.599344
OPU_039	sp:Alistipes_OPU39	Alistipes_dispar	91.6	0.201702
OPU_228	uf:Desulfovibrionaceae_OPU228	Bilophila_wadsworthia	88.9	0.314529
OPU_245	uf:Akkermansiaceae_OPU245	Akkermansia_glycaniphila	90.1	1.85411
OPU_249	sp:Treponema_OPU249	Treponema_succinifaciens	82.7	2.24518
OPU_250	sp:Treponema_OPU250	Treponema_azotonutricium	83.2	1.18207
OPU_252	sp:Treponema_OPU252	Treponema_succinifaciens	82.6	0.564173
OPU_328	uf:Lachnospiraceae_OPU328	Roseburia_faecis	87.6	0.596884
OPU_374	uf:Lachnospiraceae_OPU374	Roseburia_faecis	89.5	6.93257
OPU_375	uf:Lachnospiraceae_OPU375	Roseburia_faecis	89.4	1.83504
OPU_392	uf:Christensenellaceae_OPU392	Catabacter_hongkongensis	84.8	4.9904
OPU_393	uoEubacteriales_OPU393	Catabacter_hongkongensis	80.8	4.79427
OPU_394	uf:Christensenellaceae_OPU394	Catabacter_hongkongensis	85.9	0.477154
OPU_401	uf:Oscillospiraceae_OPU401	Flavonifractor_plautii	92.3	1.19877
OPU_402	uf:Oscillospiraceae_OPU402	Pseudoflavonifractor_capillosus	93.4	2.40408
OPU_411	uf:Oscillospiraceae_OPU411	Flavonifractor_plautii	92.8	1.54226
OPU_412	uf:Oscillospiraceae_OPU412	Intestinimonas_butyriciproducens	92.7	0.174121
OPU_422	uf:Oscillospiraceae_OPU422	Oscillibacter_valericigenes	92	0.467414
OPU_427	uf:Oscillospiraceae_OPU427	Pseudoflavonifractor_capillosus	82.9	1.52439
OPU_428	uf:Oscillospiraceae_OPU428	Oscillibacter_valericigenes	91.3	0.35394
OPU_432	uf:Oscillospiraceae_OPU432	Intestinimonas_butyriciproducens	90	0.411737
OPU_435	uf:Oscillospiraceae_OPU435	Oscillibacter_valericigenes	90.5	0.670304
OPU_436	uf:Oscillospiraceae_OPU436	Oscillibacter_valericigenes	89.7	0.498999
OPU_440	uf:Oscillospiraceae_OPU440	Eubacterium_siraeum	89.2	0.72842
OPU_442	uf:Oscillospiraceae_OPU442	Eubacterium_siraeum	91.2	0.358889
OPU_484	uf:Oscillospiraceae_OPU484	Caproiciproducens_galactitolivorans	91.1	0.197073
OPU_497	uf:Oscillospiraceae_OPU497	Eubacterium_coprostanoligenes	89.4	0.387926
OPU_505	sp:Eubacterium_OPU505	Eubacterium_coprostanoligenes	92	0.283902
OPU_511	uf:Oscillospiraceae_OPU511	Monoglobus_pectinilyticus	85.2	0.891359
OPU_513	uf:Oscillospiraceae_OPU513	Butyricicoccus_porcorum	80.8	0.289343
OPU_565	uc:Mollicutes_OPU565	Spiroplasma_monobiae	79	0.234187
