# Supplementary material for: Species-Level Taxonomic Characterization of Uncultured Core Gut Microbiota of Plateau Pika
Source: Microbiol Spectr. 2023 Apr 17;11(3):e03495-22. doi: 10.1128/spectrum.03495-22 (PMC10269723; doi:10.1128/spectrum.03495-22)
Supplement: Supplemental file 4 — Table S4. Download spectrum.03495-22-s0005.xlsx, XLSX file, 0.01 MB [file spectrum.03495-22-s0005.xlsx]

## Sheet: assembly
Assembly	ST226	ST233	ST247	ST253	ST274	ST283	ST289	ST292	ST297	ST299	ST302	ST304	ST305	ST308	ST311	ST316
# contigs (>= 0 bp)	2122648	1907125	5214877	5321519	5364858	2145139	4402321	4796000	5632866	3221180	3979411	5918784	5653870	5741826	5384392	2145139
# contigs (>= 1000 bp)	236144	195487	149099	153725	161826	103869	102119	150589	160602	125774	132929	107262	141530	145942	164239	103869
# contigs (>= 5000 bp)	9030	9397	7990	9369	9588	9736	6529	9337	10249	11150	7140	4383	7156	6486	8279	9736
# contigs (>= 10000 bp)	2713	3406	2207	3014	3028	3714	2084	2637	3602	4163	2070	1259	2214	1978	2314	3714
# contigs (>= 25000 bp)	651	1038	324	717	593	864	368	419	834	958	386	184	473	366	287	864
# contigs (>= 50000 bp)	258	362	55	185	125	228	77	86	198	263	89	31	111	79	58	228
Total length (>= 0 bp)	1356978864	1217278651	1774603666	1726129358	1779109269	955924761	1444833282	1682795056	1873344821	1314515427	1446565855	1715045052	1885543280	1851587274	1946589063	955924761
Total length (>= 1000 bp)	488775031	439828704	320916732	355032005	364646822	288727190	231877316	337894808	377332690	341683680	289607178	209575144	304073699	298125736	341539210	288727190
Total length (>= 5000 bp)	114914723	134912155	79163365	108861127	104704851	123252428	70847157	93832468	122337227	141366921	75440064	43792594	80155660	69988313	81388759	123252428
Total length (>= 10000 bp)	72510186	94313536	40130024	66169150	60492552	82005957	40676348	48613576	77269186	93534008	41292924	22748313	46844147	39477186	41261283	82005957
Total length (>= 25000 bp)	42611501	59128235	13099847	32621959	25145232	39594926	15640073	16792359	36544359	46127997	16983815	7158776	21084028	16052339	12363797	39594926
Total length (>= 50000 bp)	29259691	35758357	4199009	14847449	9537262	18264870	5827022	5902819	14833957	22413578	6896500	1952107	8861627	6520863	4779975	18264870
# contigs	236144	195487	149099	153725	161826	103869	102119	150589	160602	125774	132929	107262	141530	145942	164239	103869
Largest contig	823664	812448	263392	194442	202326	413668	237429	212333	379411	499052	220308	84736	289079	336053	358149	413668
Total length	488775031	439828704	320916732	355032005	364646822	288727190	231877316	337894808	377332690	341683680	289607178	209575144	304073699	298125736	341539210	288727190
GC (%)	48.34	49.31	48.81	48.24	48.59	49.03	49.64	48.79	47.53	47.53	48.22	48.67	47.87	48.15	48.29	49.03
N50	2039	2286	2262	2487	2398	3654	2464	2415	2564	3498	2281	1913	2202	2033	2121	3654
N75	1342	1380	1396	1436	1421	1644	1407	1430	1441	1606	1396	1291	1366	1324	1347	1644
L50	54104	36499	33800	29823	33234	14707	19973	32023	29597	18248	29046	26557	30483	33853	37914	14707
L75	129583	100625	80185	78437	84167	45992	52374	78827	80605	56468	70753	60662	75616	80433	89758	45992
# N's per 100 kbp	1.37	1.12	34.31	37.72	52.92	35.89	43.96	34.6	49.99	46.49	41.85	37.9	44.43	34.63	33.32	35.89

## Sheet: QC_reads
paired-end reads	Total Sequences	%GC	avg_sequence_length
ST316_2	36493637	48	148.076
ST316_1	36493637	48	147.89
ST308_2	43982799	48	148.192
ST308_1	43982799	48	147.983
ST305_2	56079448	49	148.109
ST305_1	56079448	49	147.892
ST304_2	47484008	50	148.333
ST304_1	47484008	50	147.901
ST299_2	40975567	50	147.574
ST299_1	40975567	50	147.824
ST297_2	45964556	49	148.189
ST297_1	45964556	49	148.061
ST292_2	53423205	49	147.501
ST292_1	53423205	49	148.05
ST289_2	53978866	49	147.543
ST289_1	53978866	49	148.047
ST283_2	32634269	50	148.807
ST283_1	32634269	50	149.061
ST274_2	56016899	49	148.027
ST274_1	56016899	49	148.629
ST253_2	51512932	48	148.242
ST253_1	51512932	48	147.977
ST226_2	46757523	48	147.428
ST226_1	46757523	48	148.226
ST233_2	46649653	48	147.933
ST233_1	46649653	48	148.025
ST247_2	46647846	49	148.216
ST247_1	46647846	49	147.868
ST302_2	48979520	48	147.799
ST302_1	48979520	48	147.568
ST311_2	43812081	49	147.649
ST311_1	43812081	49	147.569
