# Supplementary material for: Species-Level Taxonomic Characterization of Uncultured Core Gut Microbiota of Plateau Pika
Source: Microbiol Spectr. 2023 Apr 17;11(3):e03495-22. doi: 10.1128/spectrum.03495-22 (PMC10269723; doi:10.1128/spectrum.03495-22)
Supplement: Supplemental file 5 — Table S5. Download spectrum.03495-22-s0006.xlsx, XLSX file, 0.02 MB [file spectrum.03495-22-s0006.xlsx]

## Sheet: Sheet1
SGBs_ID	taxonomy	completeness	contamination	quality	length	contigs	GC(%)	N50	N75	L50	L75	N's_per100kbp	CDS
p17_bin_1	Bacteroidales bacterium HAN090	91.16	1.44	near_complete	1943114	99	56.01	40618	18093	18	36	15.44	1639
p22_bin_29	Coprobacter sp. HAN010	96.49	1.04	near_complete	2180222	235	50.81	12484	7741	52	105	22.93	1875
p17_bin_30	Lentimicrobiaceae bacterium HAN049	97.31	0.54	near_complete	1961374	66	48	52305	26858	12	26	61.69	1553
p17_bin_5	Muribaculaceae bacterium HAN050	93.43	0.75	near_complete	2101030	103	48.04	28983	16037	23	47	23.8	1698
p17_bin_9	Muribaculaceae bacterium HAN051	93.53	2.6	near_complete	2573010	347	52.12	9570	5920	76	163	8.16	2148
p16_bin_32	Muribaculaceae bacterium HAN052	96.96	0.5	near_complete	2140852	55	43.56	71641	43305	10	20	18.68	1771
p11_bin_9	Muribaculaceae bacterium HAN053	90.71	2.15	near_complete	1980847	109	42.7	26903	15180	23	48	15.15	1651
p09_bin_8	Muribaculaceae bacterium HAN054	93.11	4.61	near_complete	2730962	322	41.51	20027	10114	43	91	4.83	2295
p08_bin_40	Muribaculaceae bacterium HAN055	98.05	1.38	near_complete	2925726	66	39.33	150743	72959	7	14	0	2486
p13_bin_6	Muribaculaceae bacterium HAN056	97.75	2.5	near_complete	3021595	73	39.99	85945	37185	14	28	13.24	2549
p17_bin_39	Muribaculaceae bacterium HAN057	96.86	0.85	near_complete	2717153	53	40.79	110218	57732	9	18	11.04	2219
p15_bin_49	Muribaculaceae bacterium HAN058	94.06	1.68	near_complete	2295199	104	43.72	43816	26916	17	34	3.92	1815
p15_bin_31	Muribaculaceae bacterium HAN059	94.95	0.75	near_complete	2187623	59	38.82	94630	66053	8	15	9.6	1792
p09_bin_42	Muribaculaceae bacterium HAN060	97.3	0.75	near_complete	2588025	38	41.29	216736	122400	5	10	7.73	2196
p21_bin_13	Muribaculaceae bacterium HAN061	96	0.94	near_complete	2329755	81	45.09	45671	25841	16	32	64.38	1864
p17_bin_16	Muribaculaceae bacterium HAN062	90.87	1.13	near_complete	2390976	79	41.77	47822	26931	15	32	83.65	1939
p09_bin_33	Muribaculaceae bacterium HAN063	95.25	1.91	near_complete	2411962	36	52.5	188210	78090	4	10	4.15	2023
p14_bin_18	Muribaculaceae bacterium HAN064	93.4	2.1	near_complete	2063478	113	52.66	32151	15534	20	42	174.46	1705
p23_bin_47	Muribaculaceae bacterium HAN065	96.71	0.97	near_complete	2277643	91	45.77	48855	31520	15	29	30.73	1815
p22_bin_5	Muribaculaceae bacterium HAN066	96.39	0.09	near_complete	1935697	137	39.71	19172	10962	29	61	25.83	1588
p08_bin_51	Muribaculaceae bacterium HAN067	97.36	0.5	near_complete	2067504	18	45.9	164756	109867	4	8	0	1722
p12_bin_36	Duncaniella sp. HAN011	93.75	1.45	near_complete	1994034	323	51.72	9795	5541	60	127	21.76	1743
p09_bin_25	Paramuribaculum sp. HAN018	99.06	0.57	near_complete	2417687	55	44.32	213344	134542	4	8	2.81	2062
p12_bin_54	Prevotellaceae bacterium HAN085	91.65	0.93	near_complete	2060061	350	53.56	7320	5058	92	177	140.77	1599
p11_bin_26	Prevotellaceae bacterium HAN086	95.03	1.89	near_complete	2673002	149	46.17	26467	14055	31	67	11.22	2225
p17_bin_47	Prevotellaceae bacterium HAN087	90.72	0	near_complete	1976766	176	50.01	13623	9209	46	90	5.56	1608
p22_bin_19	Prevotellaceae bacterium HAN088	92	0.31	near_complete	2093346	220	51.53	12620	8145	57	107	214.97	1665
p21_bin_1	Prevotellaceae bacterium HAN089	93.28	0.22	near_complete	1870620	156	57.67	17533	9810	35	69	187.1	1513
p09_bin_13	Prevotella sp. HAN019	95.66	2.67	near_complete	2859408	151	45.84	57629	37293	15	31	10.18	2446
p16_bin_45	Prevotella sp. HAN020	96.41	0.93	near_complete	2138439	98	45.91	35473	18557	21	42	28.06	1793
p13_bin_7	Prevotella sp. HAN021	97.13	0.31	near_complete	2653136	103	51.52	34515	22749	21	45	15.08	2152
p10_bin_3	Prevotella sp. HAN022	92.18	0.31	near_complete	2584598	317	55.01	10959	7231	85	157	88.99	1919
p08_bin_19	Alistipes sp. HAN006	99.52	0	near_complete	1948353	21	58.21	132918	89929	6	11	5.13	1603
p12_bin_53	Alistipes sp. HAN007	90.98	1.93	near_complete	1660585	217	54.11	12705	7113	44	86	36.13	1371
p16_bin_29	Alistipes sp. HAN008	92.8	0.76	near_complete	1744585	159	51.53	25792	13581	21	43	4.59	1518
p12_bin_12	Rikenella sp. HAN023	98.09	0	near_complete	1868842	207	58.51	13561	7538	36	83	23.01	1546
p17_bin_19	Erysipelotrichales bacterium HAN091	91.57	3.53	near_complete	1686025	37	27.48	131155	51984	5	9	17.79	1739
p16_bin_8	Erysipelotrichales bacterium HAN092	98.88	0	near_complete	1499653	55	30.4	99856	62810	6	10	3.8	1376
p21_bin_35	Erysipelotrichales bacterium HAN093	97.75	0	near_complete	1474128	52	30.25	85067	37509	7	14	13.57	1353
p13_bin_22	Eubacteriales bacterium HAN094	90.5	0	near_complete	1546152	88	43.8	26972	17003	20	37	51.74	1356
p08_bin_17	Eubacteriales bacterium HAN095	96.75	0.81	near_complete	1891264	25	52.81	130132	73850	5	10	0	1502
p14_bin_6	Eubacteriales bacterium HAN096	97.15	0.81	near_complete	2070046	59	49.4	66034	34502	10	21	77.29	1645
p08_bin_3	Eubacteriales bacterium HAN097	93.95	2.62	near_complete	1856405	119	50.49	82463	31301	7	16	2.64	1458
p18_bin_4	Eubacteriales bacterium HAN098	96.79	3.02	near_complete	1831426	150	51.54	20291	11838	25	56	27.3	1438
p13_bin_34	Eubacteriales bacterium HAN099	90.81	0.73	near_complete	1779580	45	48.76	120258	62706	4	9	5.62	1473
p11_bin_29	Eubacteriales bacterium HAN100	95.08	0.02	near_complete	1665278	81	49.42	27892	18844	18	37	36.03	1370
p10_bin_7	Eubacteriales bacterium HAN101	93.66	0.91	near_complete	1511936	87	48.52	28025	14676	17	36	13.23	1244
p08_bin_43	Eubacteriales bacterium HAN102	90.57	0.03	near_complete	1631225	24	44.99	179610	106784	4	7	0	1311
p08_bin_13	Eubacteriales bacterium HAN103	91.53	1.23	near_complete	1397662	47	46.09	702449	414376	1	2	4.87	1210
p21_bin_25	Eubacteriales bacterium HAN104	90.03	0.4	near_complete	1308558	77	46.18	26053	14254	17	34	45.85	1176
p08_bin_23	Eubacteriales bacterium HAN105	91.94	0.96	near_complete	1471821	46	45.93	1097360	219805	1	2	2.72	1273
p23_bin_48	Eubacteriales bacterium HAN106	95.16	0.61	near_complete	1472483	97	45.7	107034	40691	5	11	7.4	1296
p08_bin_56	Eubacteriales bacterium HAN107	96.77	0.03	near_complete	1658536	17	44.88	143262	90608	2	5	0	1385
p22_bin_40	Eubacteriales bacterium HAN108	95.16	0.83	near_complete	1552815	43	45.72	53744	36377	8	17	32.2	1300
p13_bin_13	Christensenellaceae bacterium HAN034	97.2	2.1	near_complete	2738675	77	61.35	60495	34939	16	31	62.07	2431
p21_bin_18	Christensenellaceae bacterium HAN035	96.48	0.7	near_complete	1866117	58	48.76	78871	27322	9	20	48.23	1678
p22_bin_28	Lachnospiraceae bacterium HAN037	96.55	1.26	near_complete	2374438	58	43.35	72482	40828	9	20	8.42	2181
p12_bin_43	Lachnospiraceae bacterium HAN038	91.02	1.72	near_complete	2191377	79	45.33	39742	24498	19	36	18.25	1976
p09_bin_23	Lachnospiraceae bacterium HAN039	95.98	1.25	near_complete	3157725	17	44.65	283749	166034	4	8	3.17	2961
p20_bin_1	Lachnospiraceae bacterium HAN040	96.19	0.34	near_complete	2448383	136	46.35	24218	15774	33	64	53.1	2130
p23_bin_6	Lachnospiraceae bacterium HAN041	95.4	4.17	near_complete	2770786	102	42.51	48315	25937	18	37	61.35	2385
p19_bin_20	Lachnospiraceae bacterium HAN042	96.54	0	near_complete	2718292	123	45.99	33269	19692	28	54	33.11	2400
p23_bin_29	Lachnospiraceae bacterium HAN043	92.74	3.89	near_complete	2109920	129	43.86	71652	34553	9	20	9.43	1852
p14_bin_7	Lachnospiraceae bacterium HAN044	94.59	2.32	near_complete	3486091	346	45.65	23896	10299	44	96	34.42	3079
p13_bin_33	Lachnospiraceae bacterium HAN045	94.89	2.59	near_complete	3207861	135	44.64	114969	65686	8	18	4.8	2918
p15_bin_5	Lachnospiraceae bacterium HAN046	92.79	1.46	near_complete	2533558	191	43.67	23565	12603	34	69	292.08	2206
p16_bin_41	Lachnospiraceae bacterium HAN047	92.41	0.57	near_complete	2848677	178	39.86	29610	14564	30	65	38.61	2407
p12_bin_32	Lachnospiraceae bacterium HAN048	95.68	2.97	near_complete	3526969	189	39.77	27284	16078	36	78	22.68	3013
p20_bin_38	Acetatifactor sp. HAN001	99.23	1.15	near_complete	3368994	119	46.75	56173	30196	21	41	20.78	3038
p11_bin_44	Acetatifactor sp. HAN002	91.38	1.72	near_complete	2940189	141	48.16	31594	15957	27	60	40.81	2564
p18_bin_23	Acetatifactor sp. HAN003	94.16	1.92	near_complete	3068637	198	46.44	29216	14107	34	72	16.29	2616
p12_bin_10	Agathobacter sp. HAN005	92.23	1.28	near_complete	1987460	148	53.07	18715	11969	33	67	447.81	1737
p09_bin_29	Oscillospiraceae bacterium HAN068	97.99	0.89	near_complete	2489293	85	42.23	50104	27831	19	35	0	2011
p17_bin_49	Oscillospiraceae bacterium HAN069	92.95	0.34	near_complete	2562194	151	43.49	26927	13925	31	62	54.64	2083
p20_bin_25	Oscillospiraceae bacterium HAN070	95.06	1.73	near_complete	2005847	170	51.42	20085	9590	29	65	54.84	1874
p10_bin_9	Oscillospiraceae bacterium HAN071	93.42	0.81	near_complete	2327002	284	46.72	12088	6485	54	118	51.57	2114
p22_bin_33	Oscillospiraceae bacterium HAN072	93.76	2.03	near_complete	2178912	136	47.49	26118	15658	27	54	82.61	2042
p14_bin_19	Oscillospiraceae bacterium HAN073	94.57	1.34	near_complete	2283502	176	47.13	20261	12484	32	68	48.17	2131
p18_bin_11	Oscillospiraceae bacterium HAN074	94.8	1.14	near_complete	2374482	175	50.03	26771	12248	27	61	181.09	2155
p20_bin_11	Oscillospiraceae bacterium HAN075	93.27	0.67	near_complete	2883468	212	45.38	20994	11438	45	91	38.15	2700
p13_bin_15	Oscillospiraceae bacterium HAN076	93.23	0	near_complete	2716822	364	44.04	10448	6065	83	167	19.14	2532
p21_bin_2	Oscillospiraceae bacterium HAN077	95.78	0	near_complete	1548123	199	38.46	10399	6223	43	90	38.76	1415
p23_bin_40	Oscillospiraceae bacterium HAN078	95.68	0.22	near_complete	2355310	157	43.79	24726	13939	32	64	38.21	1990
p20_bin_32	Oscillospiraceae bacterium HAN079	96.98	0.67	near_complete	1960630	30	43.75	122653	53602	6	11	10.2	1779
p18_bin_8	Oscillospiraceae bacterium HAN080	92.87	0.34	near_complete	1726723	117	41.65	27492	14145	23	45	422.77	1528
p11_bin_16	Oscillospiraceae bacterium HAN081	91.23	1.01	near_complete	1620448	128	40.49	16039	10529	34	65	92.57	1487
p20_bin_39	Oscillospiraceae bacterium HAN082	93.96	0.73	near_complete	2156506	120	57.28	32185	15194	24	47	51.01	1887
p22_bin_9	Oscillospiraceae bacterium HAN083	90.91	2.18	near_complete	2393285	264	50.49	13185	7365	54	113	50.14	2092
p18_bin_2	Oscillospiraceae bacterium HAN084	93.74	2	near_complete	2507408	471	43.9	7146	3993	109	224	47.86	2073
p09_bin_15	Acutalibacter sp. HAN004	94.88	1.85	near_complete	2439204	213	53.75	20460	10088	35	78	0	2205
p13_bin_20	Eubacterium sp. HAN012	98.66	0	near_complete	2261830	57	49.15	68091	39486	12	23	30.95	1991
p11_bin_21	Eubacterium sp. HAN013	94.92	0.67	near_complete	1906121	74	45.43	47799	26372	13	26	57.71	1745
p11_bin_47	Eubacterium sp. HAN014	97.99	0	near_complete	2225161	48	39.76	88545	35662	9	20	8.99	2061
p19_bin_1	Eubacterium sp. HAN015	94.35	1.48	near_complete	1917460	209	40.12	15608	7739	37	82	20.86	1724
p12_bin_20	Ruminococcus sp. HAN024	98.77	0.67	near_complete	1618203	117	35.75	26340	13360	20	42	37.08	1479
p23_bin_50	Ruminococcus sp. HAN025	96.98	0.67	near_complete	1658838	57	46.56	51233	27669	9	20	60.28	1527
p19_bin_18	Ruminococcus sp. HAN026	90.29	2.13	near_complete	1543255	366	40.36	5306	3154	92	187	45.36	1373
p13_bin_16	Ruminococcus sp. HAN027	98.66	0	near_complete	2232200	92	37.47	40112	20319	20	40	49.28	2076
p12_bin_34	Desulfovibrionaceae bacterium HAN036	98.82	0.59	near_complete	2196876	55	61.91	68226	32835	11	23	4.55	1919
p19_bin_14	Campylobacter sp. HAN009	92.37	0.27	near_complete	1245338	155	31.72	13468	7153	27	60	1.61	1252
p22_bin_39	Helicobacter sp. HAN016	97.82	0.24	near_complete	1529329	83	38.61	31705	16231	16	33	3.33	1454
p08_bin_32	Helicobacter sp. HAN017	99.34	0.87	near_complete	1636281	78	35.35	47896	26776	13	23	3.67	1593
p12_bin_14	Spirochaetales bacterium HAN109	93.79	0	near_complete	2234214	207	38.39	17903	9851	41	84	40.28	1886
p09_bin_53	Treponema sp. HAN028	93.01	0	near_complete	2374431	61	50.35	70794	40008	11	22	8.42	2028
p18_bin_16	Treponema sp. HAN029	98.58	0.7	near_complete	2075050	82	54.2	64230	36533	9	20	1.45	1719
p13_bin_19	Treponema sp. HAN030	95.82	0	near_complete	1996304	336	60.13	10115	5554	58	125	210.39	1792
p10_bin_30	Treponema sp. HAN031	98.95	0	near_complete	2283845	145	51.51	53059	26895	14	29	4.95	2085
p11_bin_25	Treponema sp. HAN032	98.52	0	near_complete	2211568	86	47.55	58450	33209	12	25	13.57	1924
p15_bin_4	Akkermansiaceae bacterium HAN033	90.13	0.48	near_complete	2219264	112	61.27	30216	17916	23	46	40.55	1812
