# Supplementary material for: Species-Level Taxonomic Characterization of Uncultured Core Gut Microbiota of Plateau Pika
Source: Microbiol Spectr. 2023 Apr 17;11(3):e03495-22. doi: 10.1128/spectrum.03495-22 (PMC10269723; doi:10.1128/spectrum.03495-22)
Supplement: Supplemental file 6 — Table S6. Download spectrum.03495-22-s0007.xlsx, XLSX file, 0.03 MB [file spectrum.03495-22-s0007.xlsx]

## Sheet: Sheet1
Bin Id	tax	ST226	ST233	ST247	ST253	ST274	ST283	ST289	ST292	ST297	ST299	ST302	ST304	ST305	ST308	ST311	ST316
p15_bin_4	Akkermansiaceae bacterium HAN033	0.0207478	1.413	0.399845	0.0502317	0.0418771	0.152367	0.284178	0.334648	0.158516	0.274499	1.49177	3.77103	0.0158436	0.0152199	3.35074	0.210101
p11_bin_25	Treponema sp. HAN032	2.85851	1.04025	7.19815	0.652419	8.91125	5.49009	10.2361	4.07973	1.17366	1.31558	1.43002	1.43688	2.23998	0.277571	0.866618	2.05473
p10_bin_30	Treponema sp. HAN031	1.64928	0.993363	0.663264	6.65354	3.79572	1.12299	1.02769	2.00955	10.3017	0.238822	0.73911	0.223463	2.74993	6.10626	1.4568	6.96407
p13_bin_19	Treponema sp. HAN030	3.6331	3.33362	4.40498	0.691513	0.714362	5.79573	0.976024	0.942457	1.69784	1.90748	1.60576	0.931389	2.70288	1.38892	2.54599	3.41966
p18_bin_16	Treponema sp. HAN029	0.536903	0.332536	0.0166393	0.278758	0.177674	0.0269044	0.853969	1.81805	2.39231	0.0722394	0.052219	1.84686	1.45105	0.0485575	0.0761311	1.67772
p09_bin_53	Treponema sp. HAN028	0.297264	0.0245235	0.042461	0.865172	2.12483	0.0198774	0.01809	0.143895	0.108873	0.0526711	0.113975	0.0536729	0.0778262	1.1507	0.125856	0.112197
p12_bin_14	Spirochaetales bacterium HAN109	0.22211	0.127666	0.337176	0.00520171	0.121642	0.0351277	0.000284594	0.73017	0.0141383	0.19241	0.190344	0.444988	0.0404566	0.384187	0.260795	0.00376004
p13_bin_15	Oscillospiraceae bacterium HAN076	0.0569866	0.0304108	0.150567	0.000598106	0.0049484	0.856706	0.090916	0.0813634	0.0349489	0.00757437	0.00879934	0.0503715	0.00618235	0.00454216	0.00305394	0.0131795
p20_bin_11	Oscillospiraceae bacterium HAN075	0.0385366	1.90523	0.0257949	0.000140235	0.00304333	0.00440032	0.0220513	0.0198001	0.0387878	0.0143027	0.0133571	0.0450788	0.00666216	0.00224054	0.00461695	0.0342377
p18_bin_11	Oscillospiraceae bacterium HAN074	0.0190594	0.140786	0.225645	0.00262382	0.0154559	0.00323711	0.011113	3.02787	0.131499	0.0132389	0.01428	0.0164575	0.0075234	0.0039815	0.00471175	1.8142
p13_bin_20	Eubacterium sp. HAN012	0.0114211	0.025561	0.0190596	0.00176791	0.00149383	2.16459	0.00606414	0.0139553	0.00909824	0.0357321	0.0401668	0.0107081	0.00734731	0.00156446	0.0227702	0.00502756
p14_bin_19	Oscillospiraceae bacterium HAN073	0.0691282	0.0430426	0.0482233	0.000934593	0.000100491	0.000869707	0.00617067	0.00762157	0.0195495	1.75059	0.0336083	0.138855	0.00359495	0.00174918	0.0196802	0.208456
p22_bin_33	Oscillospiraceae bacterium HAN072	0.0145029	0.0379818	0.153511	0.000213074	0.000541102	0.0025712	0.00809792	0.0109795	0.0204382	0.00938976	2.33934	0.0116173	0.0255558	0.00198899	0.182413	0.0109524
p10_bin_9	Oscillospiraceae bacterium HAN071	0.018622	0.124047	0.0644219	0.00175058	0.000894317	0.0026341	0.00634321	0.173219	1.30085	0.0316475	0.0254784	0.0101369	0.137238	0.00223105	0.107289	0.0297771
p20_bin_25	Oscillospiraceae bacterium HAN070	0.0156927	2.48805	0.13425	0.00773519	0.000828427	0.0516988	0.0363922	0.3173	0.0460706	0.628233	0.00861925	0.392068	0.0138304	9.80064e-05	0.00875566	0.387818
p20_bin_39	Oscillospiraceae bacterium HAN082	0.00256037	1.76822	0.0329704	0.000434049	0.00239972	0.0230004	0.0328019	0.0019526	0.00588784	0.0222551	0.856842	0.00114238	0.00400266	0.00299169	0.0159863	0.0176166
p13_bin_16	Ruminococcus sp. HAN027	0.00316923	0.00932383	0.00242965	0.00240528	0.00124425	4.33191	0.00262978	0.00293055	0.00308688	0.002128	0.0542241	0.0021521	0.00192848	0.0015492	0.00205275	0.00196545
p19_bin_18	Ruminococcus sp. HAN026	1.18943	0.0892478	0.0181508	9.21924e-05	6.66559e-05	0	0.0126621	0.000106861	0.0423516	0.0182371	0.0820133	0.00023945	0.000569412	0.000191076	0.00473003	0.0096887
p23_bin_50	Ruminococcus sp. HAN025	0.0865114	0.0711587	0.290704	0.00175149	0.0011496	0.0015815	0.00392205	0.00109357	0.00509661	0.00273058	0.0323576	0.00485444	0.00189096	0.00154599	1.55995	0.00203992
p12_bin_20	Ruminococcus sp. HAN024	0.00280279	0.0038917	0.00397764	0.00099954	0.000606347	0.000628788	0.00290489	0.968064	0.00174153	0.00220157	0.00282629	0.00397727	0.00262584	0.00258982	0.0020277	0.00765944
p21_bin_2	Oscillospiraceae bacterium HAN077	0.00127377	0.111281	1.204	0.0172003	9.20025e-05	8.71057e-05	1.60981	0.01649	0.0069714	0.00826252	0.00573532	0.427825	0.0180561	8.08076e-05	0.188056	0.155968
p23_bin_40	Oscillospiraceae bacterium HAN078	0.00743046	0.0078648	0.00174597	0.00045146	0.000275485	0.00103577	0.0465587	0.00245062	0.00202486	0.00180069	0.0100077	0.0215467	0.00153487	0.00132026	1.0186	0.00639838
p19_bin_1	Eubacterium sp. HAN015	1.6665	0.00406134	0.119552	0.00367878	0.00281856	0.00225048	0.0117424	0.00651354	0.00385198	0.248066	0.00442965	0.00370986	0.00806355	0.00254446	0.00310586	0.00643325
p11_bin_47	Eubacterium sp. HAN014	0.00702317	0.000669574	0.00308014	0.00584208	0.657113	0.288231	2.59995	0.00422938	0.00183711	0.00927846	0.000782996	0.00327297	1.16036	0.00139749	0.00142263	0.00916868
p11_bin_21	Eubacterium sp. HAN013	0.112389	0.0425473	0.265643	0.0133766	0.00329197	0.00185226	1.50433	0.104658	0.0197725	0.0291123	0.0787929	0.224538	0.0202204	0.00285494	0.190091	0.0336065
p11_bin_16	Oscillospiraceae bacterium HAN081	0.040721	0.0161519	0.0175681	0.0127034	0.000561559	0.000226958	0.942381	0.0120835	0.00802669	0.00135052	0.00133365	0.0226618	0.00664474	0.149748	0.0166451	0.0201662
p18_bin_8	Oscillospiraceae bacterium HAN080	0.00916468	0.00621788	0.0110219	0.00637491	0.0006049	0.00521824	0.0506655	1.47868	0.0218896	0.21088	0.00199863	0.00854249	1.34144	0.145515	0.00354102	3.18395
p20_bin_32	Oscillospiraceae bacterium HAN079	0.00590891	3.97416	0.00400235	0.00811601	0.000326905	0.000256358	0.00555953	0.00199066	0.00272468	0.00179111	0.00252066	0.000651815	0.00335864	0.00178657	0.0010985	0.0100345
p09_bin_15	Acutalibacter sp. HAN004	0.0504971	0.0246027	0.0747992	0.00920064	0.702102	0.0115092	0.0605468	0.419999	0.0288839	0.039435	0.0334616	0.053649	0.0198371	0.0158294	0.0886887	0.509429
p17_bin_49	Oscillospiraceae bacterium HAN069	0.0423105	0.00818892	0.126523	0.000467614	0.00489806	0.00215308	0.0186123	0.0322421	0.00559618	0.00793879	0.0213808	0.0634711	0.0814569	1.00612	0.0108205	0.00727156
p09_bin_29	Oscillospiraceae bacterium HAN068	0.00933772	0.187246	0.0290575	0.000330899	1.11332	0.00633322	0.0416125	0.00754798	0.0204401	0.0986619	0.036759	0.00715029	0.0443543	0.0395976	0.0361123	0.00498704
p18_bin_2	Oscillospiraceae bacterium HAN084	0.00734346	0.000581951	0.000784375	6.86882e-05	9.15178e-05	5.86699e-05	0.00550191	0.0028939	0.00318035	0.00497289	0.00114251	0.00372125	0.00104695	0.000310044	0.00167756	1.07045
p22_bin_9	Oscillospiraceae bacterium HAN083	0.0248215	1.31356	0.0305469	0.000484972	0.00117042	0.00513254	0.0259653	0.0173323	0.0145832	0.00598267	1.6183	0.0177372	0.00549829	0.00150467	0.019774	0.0062722
p22_bin_28	Lachnospiraceae bacterium HAN037	0.0944578	0.43342	0.0115209	0.000186067	0.00105974	0.0032062	0.00682378	0.0466682	0.0110275	0.00920242	6.19543	0.0184097	0.00671778	0.00252894	0.0185186	0.0324136
p23_bin_6	Lachnospiraceae bacterium HAN041	0.0290015	0.0113309	0.0138163	0.000329713	0.00371827	0.0011061	0.00663037	0.00650737	0.0108136	0.00486756	0.0390647	0.00401214	0.00273389	0.000586946	1.40078	0.00385555
p23_bin_29	Lachnospiraceae bacterium HAN043	0.00767546	0.00401848	0.00459481	0.000631733	0.00549795	0.000528731	0.00132383	0.00136521	0.00246584	0.00200207	0.666962	0.00191925	0.00164485	0.000266811	1.11259	0.00196746
p19_bin_20	Lachnospiraceae bacterium HAN042	2.1634	0.354285	0.00942042	0.000314042	0.00185137	0.000419417	0.000121133	0.000198182	0.0891535	0.0100292	0.014181	0.000226572	0.000462402	0.000187374	0.502145	0.00173702
p09_bin_23	Lachnospiraceae bacterium HAN039	0.0351428	0.0141744	0.0330355	0.002305	11.4806	0.0107345	0.0188992	0.0339082	0.0649536	0.01291	0.0371533	0.0236049	0.0140129	0.00756122	0.0173902	0.0441298
p12_bin_43	Lachnospiraceae bacterium HAN038	0.00781759	0.00781531	0.009537	0.00185209	0.000462195	0.00139856	0.0100208	1.6194	0.00101751	0.0148561	0.0303884	0.00554373	0.00999462	0.00417146	0.00706452	0.0191857
p12_bin_10	Agathobacter sp. HAN005	0.016148	0.0522981	0.0104356	0.175844	0.00679623	0.00185047	0.902962	1.43634	0.0201631	0.0326754	0.00661696	0.62199	0.689122	0.000818281	0.0020728	0.984019
p18_bin_23	Acetatifactor sp. HAN003	0.245687	0.00876954	1.42876	0.00172525	0.00977812	0.00495776	0.0341263	0.0672451	0.0633878	0.105316	0.022711	0.24087	1.92695	0.00175299	0.0188608	6.52768
p11_bin_44	Acetatifactor sp. HAN002	0.306018	0.0070839	0.0395067	0.000415137	0.330332	0.00281024	9.77338	0.00700744	0.0150252	0.010634	0.022763	0.153208	0.0275684	0.00113057	0.0153879	1.04038
p20_bin_38	Acetatifactor sp. HAN001	0.0201717	8.94831	0.0152962	0.00369189	0.00815713	0.00106253	0.00601589	0.0137289	0.00935312	0.034559	0.0094878	0.0134229	0.0172514	0.00137126	0.0487403	0.029105
p12_bin_32	Lachnospiraceae bacterium HAN048	0.0390186	0.0306068	0.0283491	0.00677917	0.0118436	0.00453595	0.0182019	4.28879	0.203906	0.0155267	0.0268893	0.123607	0.0648676	0.0125284	0.0185286	0.280579
p16_bin_41	Lachnospiraceae bacterium HAN047	0.166863	0.00831437	0.0374075	0.0012565	0.0224524	0.00170847	0.00968557	0.0159934	0.00820779	0.0420325	0.0239294	0.391292	4.26527	0.0112078	0.00399847	0.511696
p15_bin_5	Lachnospiraceae bacterium HAN046	0.011782	0.00509257	0.148653	0.0105545	0.00178648	0.00174193	3.28719	0.0645319	0.0561115	0.0650785	0.00520393	4.42031	2.09341	0.254935	0.00597347	0.709757
p13_bin_33	Lachnospiraceae bacterium HAN045	0.0744507	0.0590816	0.0410841	0.00195384	0.0209769	3.79377	0.0121442	0.155605	0.228626	0.0128722	0.0837259	0.0508302	0.0920321	0.0517447	0.00800723	0.279929
p14_bin_7	Lachnospiraceae bacterium HAN044	0.17812	0.0514759	0.0754962	0.00968118	0.0266024	0.0286531	0.102235	0.0502423	0.0896033	8.50994	0.0391321	0.258627	0.0600922	0.0535207	0.288088	0.32825
p20_bin_1	Lachnospiraceae bacterium HAN040	0.000402704	1.76161	0.0407809	3.67013e-05	0.000135738	0.000260365	0.00117328	0.0121286	0.00195421	0.119296	0.000246326	0.000679182	0.645842	0.000175183	0.00029519	0.00102854
p13_bin_13	Christensenellaceae bacterium HAN034	0.0110166	0.016719	0.0350364	0.0630191	0.839881	4.1433	0.0130763	0.0328702	0.0162664	0.0518418	0.0176418	0.0248105	0.0246498	0.0146956	0.0127833	0.0279087
p21_bin_18	Christensenellaceae bacterium HAN035	0.00243044	0.00506203	2.07056	0.0171865	0.00399434	0.000847442	0.175294	0.000435971	0.00469645	0.00365455	0.00118501	0.148459	0.00108485	0.0010726	0.00646782	0.193585
p22_bin_40	Eubacteriales bacterium HAN108	0.00190488	0.0015431	0.000524539	0.00305255	0.00618631	0.00274738	0.00118456	0.00334893	0.00374939	0.0266027	1.86809	0.00496775	0.00156162	0.000926479	0.00159179	0.00791863
p08_bin_56	Eubacteriales bacterium HAN107	0.00763912	0.00388041	0.00426421	3.80858	0.010916	0.00747284	0.00568903	0.246071	0.00959756	2.16448	0.00409089	0.0623209	0.00786703	0.0576216	0.00168207	0.00982189
p23_bin_48	Eubacteriales bacterium HAN106	0.0164219	0.00895004	0.550983	0.0134408	0.0100866	0.00892491	0.00796548	1.41406	0.052232	0.00898651	0.0116162	1.64148	0.0152821	0.0249171	1.53442	0.823947
p13_bin_22	Eubacteriales bacterium HAN094	0.00148264	0.0345415	0.00174743	0.00327881	0.0122571	1.11067	0.00505975	0.00290117	0.00789163	0.00748306	0.00313136	0.00440161	0.00910072	0.00188406	0.00216893	0.00301568
p10_bin_7	Eubacteriales bacterium HAN101	0.00524962	0.0124855	0.00105116	0.00184737	0.0290202	0.000802714	0.000277863	0.00129435	1.63262	0.119555	0.000132964	0.0301847	0.00141991	0.000839237	8.60438e-05	0.0208068
p11_bin_29	Eubacteriales bacterium HAN100	0.00187985	0.000387392	0.000608411	0.00276097	0.000831542	0.548616	1.01584	0.00495153	0.00215722	0.0945995	0.000171021	0.0177431	0.0010153	0.00452882	0.000355883	0.074063
p13_bin_34	Eubacteriales bacterium HAN099	0.0216079	0.0205681	0.0277633	0.0129055	0.0165942	4.31001	0.00888783	0.00877893	0.0176372	0.0197238	0.0123134	0.0123899	0.0199393	0.0240618	0.0170655	0.0228956
p18_bin_4	Eubacteriales bacterium HAN098	0.00156125	0.00270895	0.000488131	0.00124298	0.00326637	0.00131867	0.00292007	0.00470643	0.0254912	0.0285212	0.000274422	0.629171	0.0356522	0.000595251	0.000907651	1.68101
p08_bin_3	Eubacteriales bacterium HAN097	0.0100514	0.000843948	0.00170152	0.627434	0.0370152	0.161288	0.00273399	0.0190403	0.0370092	0.00162665	0.000306827	0.00105335	0.0361312	0.0279662	0.00158064	0.0431437
p14_bin_6	Eubacteriales bacterium HAN096	0.0122291	0.0442385	0.0411133	0.00214513	0.0179927	0.138614	2.41855	0.0428819	0.653529	12.6659	0.0167282	0.0340144	0.0245892	0.000284901	0.00655686	0.163555
p08_bin_17	Eubacteriales bacterium HAN095	0.00397514	0.00016243	0.000157562	1.03478	0.00578214	0.152223	0.00464076	0.00455171	0.0128704	0.00383021	9.74379e-05	0.0338593	0.00618142	0.000699261	0.000313359	0.0163527
p08_bin_23	Eubacteriales bacterium HAN105	0.0235637	0.00140886	0.00390082	4.44006	0.0391228	0.0619861	0.0176816	0.00741006	0.0124037	0.0417946	0.00112685	0.0985457	0.171338	0.223444	0.00246507	0.0865782
p21_bin_25	Eubacteriales bacterium HAN104	0.0907191	0.5178	2.85563	0.00166525	0.00562975	0.00115232	0.00683747	0.00525112	0.00138448	0.00351336	0.00066573	0.00240037	0.00231214	0.00118136	0.00123719	0.00598383
p08_bin_13	Eubacteriales bacterium HAN103	0.00578465	0.000714331	0.00238792	2.59899	0.321046	0.0551092	0.00368009	0.00615134	0.00168397	0.00305876	0.00125856	0.00259987	0.00235574	0.0613249	0.00064121	0.0097267
p08_bin_43	Eubacteriales bacterium HAN102	0.00117865	0.000141243	0.000207037	1.32056	0.0993117	0.00132269	0.00764973	0.000673986	0.000246804	0.0003432	0.000369723	0.0142435	0.000552343	0.00623935	0.000159503	0.00179706
p21_bin_35	Erysipelotrichales bacterium HAN093	0.0859642	0.0319987	2.25535	0.00805652	0.0164577	0.0111936	0.00556114	0.00447487	0.0490855	0.0500151	0.00988716	0.0134427	0.0108961	0.00395829	0.0242101	0.03482
p16_bin_8	Erysipelotrichales bacterium HAN092	0.176086	0.0341785	0.0625796	0.0188597	0.0259021	0.0203794	0.0373114	0.0479166	0.0906559	0.0397971	0.0577435	0.0499395	1.2026	0.0150155	0.0389212	0.0613442
p17_bin_19	Erysipelotrichales bacterium HAN091	0.00839176	0.0151957	0.00520801	0.00163442	0.000229967	0.000538055	0.00558954	0.0198428	0.0180832	0.00249537	0.00854519	0.00269401	0.00464458	1.9518	0.00475816	0.00548433
p12_bin_34	Desulfovibrionaceae bacterium HAN036	0.00531836	0.00227929	0.00213412	0.0020247	0.000302556	0.000731013	0.00609355	1.9402	0.00418671	0.00901181	0.000793077	0.00841042	0.00562024	0.000939585	0.00167124	0.00582995
p22_bin_39	Helicobacter sp. HAN016	0.0828291	0.213084	0.181173	0.0956613	0.0980433	0.0323206	0.0481918	0.1315	0.30233	0.277146	0.733021	0.108744	0.0992308	0.227581	0.231047	0.00716545
p08_bin_32	Helicobacter sp. HAN017	0.105269	0.180279	0.0995929	0.488528	0.0532139	0.159656	0.0784398	0.174634	0.198773	0.548667	0.585265	0.0803886	0.297921	0.0553581	0.0412543	0.141481
p19_bin_14	Campylobacter sp. HAN009	4.08199	0.0242485	0.0290653	0.01018	0.00308803	0.00434121	0.0455054	0.0195017	0.0206775	0.0998127	0.0558813	0.0187684	0.0180427	0.0373405	0.014091	0.0215011
p17_bin_1	Bacteroidales bacterium HAN090	1.30235	0.573603	0.895682	0.803082	0.354355	0.790859	0.195268	0.396567	0.634669	0.343657	0.785603	0.225406	0.217623	0.73963	0.0501312	0.513809
p12_bin_12	Rikenella sp. HAN023	0.749197	0.0326538	0.145368	0.401774	0.275449	3.85282	0.164424	3.37084	0.00427533	2.09309	0.974174	0.0274026	0.0637224	1.23812	0.0490528	0.178648
p16_bin_29	Alistipes sp. HAN008	1.31707	0.25426	0.592903	0.00700928	0.705785	0.113085	0.345918	0.0795428	0.00795259	0.927798	0.238273	0.0939673	0.925815	0.109513	0.33422	0.485096
p12_bin_53	Alistipes sp. HAN007	0.0114445	0.0137543	0.0152652	0.216388	0.0496475	0.00721261	0.00543586	1.13922	0.0085973	0.137713	0.0175136	0.0233287	0.0455966	0.0115693	0.010637	0.00761797
p08_bin_19	Alistipes sp. HAN006	0.0247967	0.0384007	0.0300385	5.58398	0.00562084	1.67969	0.0650018	0.00559205	0.239709	0.0616819	0.0374118	0.0460805	0.00719921	0.00390294	0.0147934	0.00861333
p16_bin_32	Muribaculaceae bacterium HAN052	0.153525	1.24639	0.257006	0.143329	0.0246975	0.00833174	0.00698492	0.00556169	0.0786711	0.0536157	0.312707	0.00711298	1.59741	0.000830608	0.195662	0.0320078
p09_bin_25	Paramuribaculum sp. HAN018	0.0321564	0.0697765	0.107889	0.078903	2.88324	0.0924522	0.0319964	0.0350287	0.0167993	0.0393439	0.0252641	0.0195961	0.0428385	0.0524201	0.0394478	0.0099033
p17_bin_9	Muribaculaceae bacterium HAN051	0.0593191	0.0132227	0.25229	0.0547457	0.00228497	0.00113395	0.0844005	0.0157157	0.125993	0.0174987	0.20128	0.059907	0.046374	0.545917	0.0424821	0.0237416
p12_bin_36	Duncaniella sp. HAN011	0.0309286	0.0078955	0.0907709	0.00369148	0.00213492	0.00306165	0.0209033	0.552795	0.0406049	0.0663093	0.0727567	0.0102003	0.147542	0.0103472	0.0172019	0.00426227
p08_bin_51	Muribaculaceae bacterium HAN067	0.122704	0.227489	0.0518584	1.58187	0.00740955	0.00619032	0.0109397	0.00486564	0.0311933	0.139599	0.0307019	0.0205023	0.00587508	0.0191248	0.0808206	0.0461324
p23_bin_47	Muribaculaceae bacterium HAN065	1.21808	1.56332	0.0230529	0.00456663	0.0944305	0.00773985	0.0091527	0.200934	0.0133793	0.024669	0.0451838	0.00548248	0.0121507	0.0053709	4.51143	0.0109355
p14_bin_18	Muribaculaceae bacterium HAN064	0.0314765	0.036623	0.0627809	0.017085	0.000552199	0.0121196	0.00335654	0.424349	0.0225345	2.49585	0.0561328	0.00401443	0.0180424	0.000961353	0.100999	0.00248846
p09_bin_33	Muribaculaceae bacterium HAN063	0.033643	0.0444501	0.0390904	0.0121329	3.91189	2.21714	0.00762147	0.00487728	0.0244402	0.0176121	0.0373054	0.00664541	0.0147945	0.011118	0.05773	0.006191
p17_bin_16	Muribaculaceae bacterium HAN062	0.125702	0.0375682	0.0650163	0.213879	0.0689096	0.50266	0.0210373	0.00757327	0.0498858	0.0969788	0.134809	0.0373568	0.00329379	3.14588	0.1713	0.0144573
p21_bin_13	Muribaculaceae bacterium HAN061	0.0307885	0.017491	3.87563	0.0106678	0.00105629	0.00247839	0.00386966	0.0042849	0.00387481	0.00507539	0.0448706	0.00399841	0.000897605	0.00685016	0.0806573	0.00470364
p09_bin_42	Muribaculaceae bacterium HAN060	0.023449	0.0371471	0.0520598	0.0157315	5.93853	0.0168301	0.0153379	0.0111088	0.0288444	0.0121072	0.0459274	0.0112979	0.0308684	0.014643	0.0443859	0.00954796
p15_bin_31	Muribaculaceae bacterium HAN059	0.00630987	0.0139653	0.0052489	0.00411102	0.000788527	0.000975071	0.00505532	0.00386975	0.0130096	0.00476149	0.00500833	1.80123	0.00296946	0.00245489	0.00973947	0.00197852
p15_bin_49	Muribaculaceae bacterium HAN058	0.0588418	0.0623377	0.0853434	0.624353	0.00227539	0.0140901	0.0122883	0.00872756	0.00359583	0.0254855	0.009372	1.11238	0.0797762	0.0334272	0.0339641	0.00692597
p17_bin_39	Muribaculaceae bacterium HAN057	0.0189327	0.18601	0.140006	0.0182138	0.00778426	0.0160573	0.0170285	0.0128306	0.0197062	0.0111135	0.0626545	0.0306793	0.0295939	14.7073	0.0447609	0.0167475
p13_bin_6	Muribaculaceae bacterium HAN056	0.0516547	0.049507	0.0613618	0.0241455	0.00785629	9.47757	0.0213928	0.0151982	0.0610642	0.0273987	0.173239	0.0254735	0.0519947	0.0446994	0.0633807	0.0174237
p08_bin_40	Muribaculaceae bacterium HAN055	0.149982	0.21005	0.189296	23.5567	0.0195622	0.106278	0.0623771	0.182463	0.178208	0.0662069	0.17473	0.150182	0.072172	0.100019	0.191151	0.0862409
p09_bin_8	Muribaculaceae bacterium HAN054	0.0460771	0.0441455	0.101274	0.0177351	0.670008	0.0324371	0.0229127	0.0232851	0.129915	0.0484412	0.183308	0.0111915	0.0199458	0.292112	0.190217	0.0198614
p11_bin_9	Muribaculaceae bacterium HAN053	0.0781597	0.0385849	0.267948	1.27729	0.0238802	0.011307	0.842906	0.0302878	0.0328237	0.0459822	0.168412	0.00755539	0.0160996	0.0102356	0.042543	0.466617
p22_bin_5	Muribaculaceae bacterium HAN066	0.206038	0.105687	0.233977	0.0995789	0.891565	0.1899	0.449247	0.171744	0.265195	0.0361696	1.2301	0.00307038	0.0236409	0.106124	0.0583433	0.0390795
p17_bin_5	Muribaculaceae bacterium HAN050	0.331559	0.563212	0.310961	0.209072	0.010937	0.0668145	0.716794	0.00352166	0.0875984	0.0244092	0.0462948	0.133883	0.0798957	0.715281	0.177355	0.444261
p22_bin_29	Coprobacter sp. HAN010	0.796929	0.0748824	0.0288212	0.191573	0.0201031	0.00328938	0.0245968	0.00362571	0.221858	0.0705054	1.07204	0.00630656	0.0610245	0.0112628	0.000517136	0.00654224
p17_bin_47	Prevotellaceae bacterium HAN087	0.173102	0.0965216	0.0969807	0.221723	0.0185415	0.0289677	0.142357	0.167035	0.187025	0.106838	0.171658	0.184017	0.0770458	0.616457	0.0727868	0.12377
p22_bin_19	Prevotellaceae bacterium HAN088	0.971939	0.881767	0.314826	0.0812301	0.0369117	0.0635225	0.149014	0.267515	0.523274	0.167107	1.64151	0.140781	0.139437	0.0209462	0.917224	0.177947
p11_bin_26	Prevotellaceae bacterium HAN086	0.0700564	0.0518087	0.0710662	0.0115335	0.0449401	0.0126994	8.88499	0.0785061	0.0425659	0.136206	0.0338002	0.0489623	0.0823247	0.10299	0.0410768	0.1715
p12_bin_54	Prevotellaceae bacterium HAN085	0.0399283	0.0189458	0.0062779	0.00211918	0.00953739	0.00232083	0.00559433	0.12294	0.0463314	0.0199947	0.0564293	0.0319296	0.0184719	0.0090092	0.0197729	0.0114315
p10_bin_3	Prevotella sp. HAN022	1.05202	0.771739	0.482173	1.05781	0.259759	0.283389	0.540428	1.24734	3.14142	0.685862	0.594114	0.594085	0.18151	1.44147	0.949503	1.86066
p13_bin_7	Prevotella sp. HAN021	0.163227	0.343105	0.569274	0.260274	0.0217152	3.52013	0.0559857	0.282595	0.311953	0.137674	0.542092	0.150894	0.0960471	1.0537	0.639953	0.0856544
p16_bin_45	Prevotella sp. HAN020	0.165052	0.0525419	0.103481	0.00299748	0.0321111	0.988686	0.12466	0.144464	0.0835388	0.0817599	0.161132	0.0753862	2.78131	0.225052	0.0989386	0.278993
p09_bin_13	Prevotella sp. HAN019	0.738306	0.35378	0.509102	0.0878295	1.79645	0.105905	0.323479	0.2433	0.612852	0.398908	0.504639	0.326558	0.123869	0.0770662	0.37992	0.368941
p21_bin_1	Prevotellaceae bacterium HAN089	0.0611285	0.0887048	1.48097	0.000964741	5.07608e-05	0.00157284	0.200062	0.00926853	0.149991	0.15012	0.00955578	0.0155979	0.0197776	1.91075e-05	0.373489	0.00376519
p17_bin_30	Lentimicrobiaceae bacterium HAN049	0.981751	0.947637	0.735747	0.0259919	1.66546	0.0505209	0.450568	0.447566	2.59642	1.89223	0.000683309	2.87874	2.56488	1.95742	0.178	0.632503
