# Supplementary material for: Species-Level Taxonomic Characterization of Uncultured Core Gut Microbiota of Plateau Pika
Source: Microbiol Spectr. 2023 Apr 17;11(3):e03495-22. doi: 10.1128/spectrum.03495-22 (PMC10269723; doi:10.1128/spectrum.03495-22)
Supplement: Supplemental file 7 — Table S7. Download spectrum.03495-22-s0008.xlsx, XLSX file, 0.02 MB [file spectrum.03495-22-s0008.xlsx]

## Sheet: AAI
SGBs_ID	Taxonomy	Closest_AAI_species	Accession number	AAI	Std AAI	Orthologous fraction (OF)
p08_bin_13	Eubacteriales bacterium HAN103	Christensenella minuta	NZ CP029256	49	11.79	33.86
p08_bin_17	Eubacteriales bacterium HAN095	Christensenella minuta	NZ CP029256	49.69	10.67	31.34
p08_bin_19	Alistipes sp. HAN006	Alistipes timonensis	NZ FNRI01000021	68.78	14.65	70.03
p08_bin_23	Eubacteriales bacterium HAN105	Christensenella minuta	NZ CP029256	49.25	11.67	31.5
p08_bin_3	Eubacteriales bacterium HAN097	Christensenella minuta	NZ CP029256	49.48	10.73	30.32
p08_bin_32	Helicobacter sp. HAN017	Helicobacter pullorum	NZ UGJF01000003	70.34	13.28	74.31
p08_bin_40	Muribaculaceae bacterium HAN055	Duncaniella muris	NZ PUEC01000001	58.29	14.42	47.61
p08_bin_43	Eubacteriales bacterium HAN102	Christensenella minuta	NZ CP029256	48.48	11.32	30.41
p08_bin_51	Muribaculaceae bacterium HAN067	Muribaculum gordoncarteri	NZ CP039393	61.71	15.34	60.29
p08_bin_56	Eubacteriales bacterium HAN107	Ruminococcus albus	NC 014833	49.65	11.61	31.17
p09_bin_13	Prevotella sp. HAN019	Prevotella ruminicola	NZ CP071890	67.17	14.59	52.67
p09_bin_15	Acutalibacter sp. HAN004	Acutalibacter muris	NZ CP021422	66.2	14.36	55.58
p09_bin_23	Lachnospiraceae bacterium HAN039	Waltera intestinalis	NZ VUMU01000001	66.49	15.8	49.68
p09_bin_25	Paramuribaculum sp. HAN018	Paramuribaculum intestinale	NZ PUBV01000001	67.2	15.14	62.18
p09_bin_29	Oscillospiraceae bacterium HAN068	Petroclostridium xylanilyticum	NZ NPML01000039	55.65	13.05	40.36
p09_bin_33	Muribaculaceae bacterium HAN063	Duncaniella muris	NZ PUEC01000001	58.67	14.53	49.68
p09_bin_42	Muribaculaceae bacterium HAN060	Muribaculum gordoncarteri	NZ CP039393	58.7	14.37	51.27
p09_bin_53	Treponema sp. HAN028	Treponema succinifaciens	NC 015385	63.46	14.75	57.79
p09_bin_8	Muribaculaceae bacterium HAN054	Muribaculum gordoncarteri	NZ CP039393	58.62	14.49	44.15
p10_bin_3	Prevotella sp. HAN022	Prevotella ruminicola	NZ CP071890	71.51	14.88	68.33
p10_bin_30	Treponema sp. HAN031	Treponema bryantii	NZ FORI01000024	70.47	15.15	69.25
p10_bin_7	Eubacteriales bacterium HAN101	Christensenella minuta	NZ CP029256	48.67	10.6	32.21
p10_bin_9	Oscillospiraceae bacterium HAN071	Eubacterium siraeum	KB907512	58.04	14.29	43.19
p11_bin_16	Oscillospiraceae bacterium HAN081	Eubacterium coprostanoligenes	NZ FUWW01000036	56.81	13.49	46.03
p11_bin_21	Eubacterium sp. HAN013	Eubacterium coprostanoligenes	NZ FUWW01000036	66.77	14.46	60.15
p11_bin_25	Treponema sp. HAN032	Treponema porcinum	NZ FUWG01000032	59.18	14.39	59.61
p11_bin_26	Prevotellaceae bacterium HAN086	Paraprevotella clara	NZ CABMOJ010000001	60.75	14.97	51.12
p11_bin_29	Eubacteriales bacterium HAN100	Christensenella minuta	NZ CP029256	49.44	10.55	31.73
p11_bin_44	Acetatifactor sp. HAN002	Acetatifactor muris	NZ OFSM01000143	69.95	15.29	56.44
p11_bin_47	Eubacterium sp. HAN014	Eubacterium coprostanoligenes	NZ FUWW01000036	67.77	15.19	64.88
p11_bin_9	Muribaculaceae bacterium HAN053	Muribaculum gordoncarteri	NZ CP039393	57.66	13.97	57.75
p12_bin_10	Agathobacter sp. HAN005	Agathobacter faecis	NZ CYXV01000001	69.68	15.37	64.79
p12_bin_12	Rikenella sp. HAN023	Rikenella microfusus	NZ ATXW01000001	79.38	12.07	81.02
p12_bin_14	Spirochaetales bacterium HAN109	Treponema porcinum	NZ FUWG01000032	47.99	12.42	27.47
p12_bin_20	Ruminococcus sp. HAN024	Ruminococcus bromii	NZ NNSR01000001	66.36	14.74	66.6
p12_bin_32	Lachnospiraceae bacterium HAN048	Kineothrix alysoides	NZ JPNB01000001	65.13	15.46	47.49
p12_bin_34	Desulfovibrionaceae bacterium HAN036	Bilophila wadsworthia	NZ KE150238	60.83	13.03	62.48
p12_bin_36	Duncaniella sp. HAN011	Duncaniella muris	NZ PUEC01000001	69.35	14.89	62.53
p12_bin_43	Lachnospiraceae bacterium HAN038	Waltera intestinalis	NZ VUMU01000001	66.04	14.97	63.77
p12_bin_53	Alistipes sp. HAN007	Alistipes putredinis	NZ DS499581	65.07	13.74	62.36
p12_bin_54	Prevotellaceae bacterium HAN085	Paraprevotella clara	NZ CABMOJ010000001	61.22	14.47	58.02
p13_bin_13	Christensenellaceae bacterium HAN034	Christensenella minuta	NZ CP029256	50.82	11.8	26.97
p13_bin_15	Oscillospiraceae bacterium HAN076	Ruminococcus flavefaciens	NZ KI912489	59.89	14.32	37.45
p13_bin_16	Ruminococcus sp. HAN027	Ruminococcus bromii	NZ NNSR01000001	72.88	15.31	60.89
p13_bin_19	Treponema sp. HAN030	Treponema ruminis	NZ CP031518	64.17	13.93	59.75
p13_bin_20	Eubacterium sp. HAN012	Eubacterium siraeum	KB907512	68.79	15.3	64.16
p13_bin_22	Eubacteriales bacterium HAN094	Christensenella hongkongensis	NZ_LAYJ01000078	49.38	11.47	33.16
p13_bin_33	Lachnospiraceae bacterium HAN045	Kineothrix alysoides	NZ JPNB01000001	65.04	15.66	50.87
p13_bin_34	Eubacteriales bacterium HAN099	Christensenella minuta	NZ CP029256	49.55	10.88	32.32
p13_bin_6	Muribaculaceae bacterium HAN056	Muribaculum gordoncarteri	NZ CP039393	58.14	14.33	43.76
p13_bin_7	Prevotella sp. HAN021	Prevotella ruminicola	NZ CP071890	74.67	14.31	69.55
p14_bin_18	Muribaculaceae bacterium HAN064	Duncaniella freteri	NZ SJSA01000003	57.87	14.32	52.32
p14_bin_19	Oscillospiraceae bacterium HAN073	Eubacterium siraeum	KB907512	58.26	14.57	43.97
p14_bin_6	Eubacteriales bacterium HAN096	Christensenella minuta	NZ CP029256	49.29	10.81	28.31
p14_bin_7	Lachnospiraceae bacterium HAN044	Kineothrix alysoides	NZ JPNB01000001	64.45	15.31	47.6
p15_bin_31	Muribaculaceae bacterium HAN059	Muribaculum intestinale	NZ CP015402	57.33	14.04	54.15
p15_bin_4	Akkermansiaceae bacterium HAN033	Akkermansia glycaniphila	NZ LT629973	60.7	13.83	53.88
p15_bin_49	Muribaculaceae bacterium HAN058	Duncaniella muris	NZ PUEC01000001	58.04	14.21	54.74
p15_bin_5	Lachnospiraceae bacterium HAN046	Kineothrix alysoides	NZ JPNB01000001	65.65	15.16	61.33
p16_bin_29	Alistipes sp. HAN008	Alistipes onderdonkii	NZ AP019734	65.14	14.73	59.34
p16_bin_32	Muribaculaceae bacterium HAN052	Muribaculum gordoncarteri	NZ CP039393	61.65	15.11	64.24
p16_bin_41	Lachnospiraceae bacterium HAN047	Kineothrix alysoides	NZ JPNB01000001	65.58	15.29	56.21
p16_bin_45	Prevotella sp. HAN020	Prevotella ruminicola	NZ CP071890	71.1	14.87	67
p16_bin_8	Erysipelotrichales bacterium HAN092	Sharpea azabuensis	NZ FOTA01000071	49.94	11.8	29.58
p17_bin_1	Bacteroidales bacterium HAN090	Alistipes putredinis	NZ DS499581	53.74	12.44	40.07
p17_bin_16	Muribaculaceae bacterium HAN062	Duncaniella muris	NZ PUEC01000001	58.53	14.29	51.78
p17_bin_19	Erysipelotrichales bacterium HAN091	Faecalitalea cylindroides	NZ NFHU01000001	47.94	10.91	9.43
p17_bin_30	Lentimicrobiaceae bacterium HAN049	Lentimicrobium saccharophilum	NZ DF968182	54.85	13.29	50.93
p17_bin_39	Muribaculaceae bacterium HAN057	Muribaculum gordoncarteri	NZ CP039393	58.68	14.46	49.48
p17_bin_47	Prevotellaceae bacterium HAN087	Paraprevotella clara	NZ CABMOJ010000001	58.9	13.99	58.15
p17_bin_49	Oscillospiraceae bacterium HAN069	Petroclostridium xylanilyticum	NZ NPML01000039	54.39	12.3	36.42
p17_bin_5	Muribaculaceae bacterium HAN050	Duncaniella muris	NZ PUEC01000001	64.08	14.61	65.28
p17_bin_9	Muribaculaceae bacterium HAN051	Duncaniella dubosii	NZ CP039396	63.83	14.77	53.91
p18_bin_11	Oscillospiraceae bacterium HAN074	Eubacterium siraeum	KB907512	60.53	15.02	48.19
p18_bin_16	Treponema sp. HAN029	Treponema succinifaciens	NC 015385	63.78	14.44	68.41
p18_bin_2	Oscillospiraceae bacterium HAN084	Petroclostridium xylanilyticum	NZ NPML01000039	55.15	13.26	32.75
p18_bin_23	Acetatifactor sp. HAN003	Waltera intestinalis	NZ VUMU01000001	69.99	15.44	57.81
p18_bin_4	Eubacteriales bacterium HAN098	Christensenella minuta	NZ CP029256	49.35	10.56	30.51
p18_bin_8	Oscillospiraceae bacterium HAN080	Eubacterium coprostanoligenes	NZ FUWW01000036	57.26	13.99	48.3
p19_bin_1	Eubacterium sp. HAN015	Eubacterium coprostanoligenes	NZ FUWW01000036	67.6	14.77	60.27
p19_bin_14	Campylobacter sp. HAN009	Campylobacter cuniculorum	NZ CP020867	85.81	7.83	85.7
p19_bin_18	Ruminococcus sp. HAN026	Ruminococcus bromii	NZ NNSR01000001	65.32	14.78	55.43
p19_bin_20	Lachnospiraceae bacterium HAN042	Velocimicrobium porci	NZ VUMT01000001	58.86	15.38	49.74
p20_bin_1	Lachnospiraceae bacterium HAN040	Anaerocolumna cellulosilytica	NZ AP023367	58.86	14.35	45.59
p20_bin_11	Oscillospiraceae bacterium HAN075	Ruminococcus flavefaciens	NZ KI912489	59.6	14.03	34.85
p20_bin_25	Oscillospiraceae bacterium HAN070	Eubacterium siraeum	KB907512	58.23	14.39	49.2
p20_bin_32	Oscillospiraceae bacterium HAN079	Eubacterium coprostanoligenes	NZ FUWW01000036	57.23	13.84	48.36
p20_bin_38	Acetatifactor sp. HAN001	Acetatifactor muris	NZ OFSM01000143	68.01	15.48	51.73
p20_bin_39	Oscillospiraceae bacterium HAN082	Ruminococcus champanellensis	NC 021039	51.49	12.17	31.76
p21_bin_1	Prevotellaceae bacterium HAN089	Alloprevotella tannerae	NZ GG700647	61.89	14.15	66.07
p21_bin_13	Muribaculaceae bacterium HAN061	Duncaniella muris	NZ PUEC01000001	58.08	13.93	54.13
p21_bin_18	Christensenellaceae bacterium HAN035	Dysosmobacter welbionis	NZ CP034413.2	51.49	12.79	32.68
p21_bin_2	Oscillospiraceae bacterium HAN077	Ruminococcus bromii	NZ NNSR01000001	62.31	15.01	58.55
p21_bin_25	Eubacteriales bacterium HAN104	Christensenella minuta	NZ CP029256	47.64	10.66	31.8
p21_bin_35	Erysipelotrichales bacterium HAN093	Sharpea azabuensis	NZ FOTA01000071	50.1	11.5	29.05
p22_bin_19	Prevotellaceae bacterium HAN088	Paraprevotella xylaniphila	NZ LR215980	62.62	14.23	58.56
p22_bin_28	Lachnospiraceae bacterium HAN037	Waltera intestinalis	NZ VUMU01000001	62.61	15.82	55.57
p22_bin_29	Coprobacter sp. HAN010	Coprobacter fastidiosus	NZ RBXN01000001	69.79	15.02	63.93
p22_bin_33	Oscillospiraceae bacterium HAN072	Eubacterium siraeum	KB907512	58.5	14.74	45.25
p22_bin_39	Helicobacter sp. HAN016	Helicobacter japonicus	NZ JRMQ02000010	80.71	10.6	88.45
p22_bin_40	Eubacteriales bacterium HAN108	Ruminococcus albus	NC 014833	49.16	11.35	32.36
p22_bin_5	Muribaculaceae bacterium HAN066	Muribaculum gordoncarteri	NZ CP039393	61	14.91	62.01
p22_bin_9	Oscillospiraceae bacterium HAN083	Petroclostridium xylanilyticum	NZ NPML01000039	52.57	11.52	30
p23_bin_29	Lachnospiraceae bacterium HAN043	Velocimicrobium porci	NZ VUMT01000001	59.28	15.69	52.27
p23_bin_40	Oscillospiraceae bacterium HAN078	Eubacterium coprostanoligenes	NZ FUWW01000036	54.01	12.95	40.95
p23_bin_47	Muribaculaceae bacterium HAN065	Muribaculum gordoncarteri	NZ CP039393	60.22	15.63	57.38
p23_bin_48	Eubacteriales bacterium HAN106	Ruminococcus albus	NC 014833	49.52	11.26	32.36
p23_bin_50	Ruminococcus sp. HAN025	Ruminococcus bromii	NZ NNSR01000001	65.34	15.01	66.34
p23_bin_6	Lachnospiraceae bacterium HAN041	Butyribacter intestini	QUKT01000001	65.65	15.11	41.7

## Sheet: ANI
SGBs_ID	Taxonomy	Closest_ANI_species	Accession number	ANI
p19_bin_14	Campylobacter sp. HAN009	Campylobacter cuniculorum	NZ CP020867	84.4777
p22_bin_39	Helicobacter sp. HAN016	Helicobacter japonicus	NZ JRMQ02000010	79.0043
p12_bin_12	Rikenella sp. HAN023	Rikenella microfusus	NZ ATXW01000001	77.9951
p08_bin_19	Alistipes sp. HAN006	Alistipes dispar	NZ AP019736	74.5155
p13_bin_16	Ruminococcus sp. HAN027	Ruminococcus bromii	NZ NNSR01000001	74.9705
p13_bin_7	Prevotella sp. HAN021	Prevotella ruminicola	NZ CP071890	72.7747
p22_bin_29	Coprobacter sp. HAN010	Coprobacter secundus	NZ AP023322	72.6458
p08_bin_32	Helicobacter sp. HAN017	Helicobacter pullorum	NZ UGJF01000003	72.5677
p11_bin_44	Acetatifactor sp. HAN002	Acetatifactor muris	NZ OFSM01000143	72.5006
p10_bin_3	Prevotella sp. HAN022	Prevotella ruminicola	NZ CP071890	72.0933
p18_bin_23	Acetatifactor sp. HAN003	Acetatifactor muris	NZ OFSM01000143	71.8421
p13_bin_20	Eubacterium sp. HAN012	Eubacterium siraeum	KB907512	71.7042
p12_bin_36	Duncaniella sp. HAN011	Duncaniella muris	NZ PUEC01000001	71.5987
p19_bin_1	Eubacterium sp. HAN015	Eubacterium coprostanoligenes	NZ FUWW01000036	71.4696
p12_bin_53	Alistipes sp. HAN007	Alistipes timonensis	NZ FNRI01000021	71.4664
p20_bin_38	Acetatifactor sp. HAN001	Waltera intestinalis	NZ VUMU01000001	71.4609
p12_bin_34	Desulfovibrionaceae bacterium HAN036	Cupidesulfovibrio liaohensis	NZ VSMK01000111	71.5879
p09_bin_15	Acutalibacter sp. HAN004	Acutalibacter muris	NZ CP021422	71.3325
p11_bin_47	Eubacterium sp. HAN014	Eubacterium coprostanoligenes	NZ FUWW01000036	71.1995
p16_bin_45	Prevotella sp. HAN020	Prevotella ruminicola	NZ CP071890	71.0243
p16_bin_29	Alistipes sp. HAN008	Alistipes onderdonkii	NZ AP019734	70.6872
p13_bin_19	Treponema sp. HAN030	Treponema saccharophilum	NZ AGRW01000056	70.7995
p15_bin_4	Akkermansiaceae bacterium HAN033	Akkermansia glycaniphila	NZ LT629973	70.7884
p12_bin_20	Ruminococcus sp. HAN024	Ruminococcus bromii	NZ NNSR01000001	71.2163
p09_bin_13	Prevotella sp. HAN019	Prevotella stercorea	NZ JH379330	70.5658
p09_bin_23	Lachnospiraceae bacterium HAN039	Waltera intestinalis	NZ VUMU01000001	70.561
p10_bin_30	Treponema sp. HAN031	Treponema bryantii	NZ FORI01000024	70.3961
p15_bin_5	Lachnospiraceae bacterium HAN046	Kineothrix alysoides	NZ JPNB01000001	69.7505
p19_bin_18	Ruminococcus sp. HAN026	Ruminococcus bromii	NZ NNSR01000001	70.0433
p17_bin_9	Muribaculaceae bacterium HAN051	Duncaniella muris	NZ PUEC01000001	70.0052
p12_bin_32	Lachnospiraceae bacterium HAN048	Kineothrix alysoides	NZ JPNB01000001	69.9643
p16_bin_41	Lachnospiraceae bacterium HAN047	Kineothrix alysoides	NZ JPNB01000001	69.7968
p22_bin_28	Lachnospiraceae bacterium HAN037	Waltera intestinalis	NZ VUMU01000001	69.7199
p14_bin_7	Lachnospiraceae bacterium HAN044	Waltera intestinalis	NZ VUMU01000001	69.6655
p21_bin_1	Prevotellaceae bacterium HAN089	Prevotella dentalis	NC 019960	67.9386
p09_bin_25	Paramuribaculum sp. HAN018	Paramuribaculum intestinale	NZ PUBV01000001	69.7187
p23_bin_50	Ruminococcus sp. HAN025	Ruminococcus bromii	NZ NNSR01000001	70.3888
p11_bin_21	Eubacterium sp. HAN013	Eubacterium coprostanoligenes	NZ FUWW01000036	69.6072
p13_bin_33	Lachnospiraceae bacterium HAN045	Waltera intestinalis	NZ VUMU01000001	69.6231
p12_bin_43	Lachnospiraceae bacterium HAN038	Waltera intestinalis	NZ VUMU01000001	70.3062
p21_bin_2	Oscillospiraceae bacterium HAN077	Ruminococcus bromii	NZ NNSR01000001	69.4006
p09_bin_53	Treponema sp. HAN028	Treponema succinifaciens	NC 015385	68.9686
p09_bin_33	Muribaculaceae bacterium HAN063	Muribaculum intestinale	NZ CP015402	68.8757
p13_bin_15	Oscillospiraceae bacterium HAN076	Ruminococcus flavefaciens	NZ KI912489	68.8731
p14_bin_18	Muribaculaceae bacterium HAN064	Duncaniella muris	NZ PUEC01000001	68.8065
p12_bin_10	Agathobacter sp. HAN005	Roseburia hominis	NZ LR699011	71.2508
p08_bin_51	Muribaculaceae bacterium HAN067	Muribaculum gordoncarteri	NZ CP039393	68.9025
p17_bin_5	Muribaculaceae bacterium HAN050	Muribaculum gordoncarteri	NZ CP039393	68.9088
p23_bin_47	Muribaculaceae bacterium HAN065	Duncaniella muris	NZ PUEC01000001	68.5473
p23_bin_29	Lachnospiraceae bacterium HAN043	Butyribacter intestini	QUKT01000001	68.2433
p18_bin_11	Oscillospiraceae bacterium HAN074	Eubacterium siraeum	KB907512	68.4743
p12_bin_54	Prevotellaceae bacterium HAN085	Paraprevotella clara	NZ CABMOJ010000001	68.3041
p19_bin_20	Lachnospiraceae bacterium HAN042	Butyribacter intestini	QUKT01000001	68.0887
p11_bin_25	Treponema sp. HAN032	Treponema succinifaciens	NC 015385	68.1809
p11_bin_26	Prevotellaceae bacterium HAN086	Prevotella stercorea	NZ JH379330	68.1689
p20_bin_11	Oscillospiraceae bacterium HAN075	Ruminococcus flavefaciens	NZ KI912489	68.1677
p18_bin_16	Treponema sp. HAN029	Treponema saccharophilum	NZ AGRW01000056	68.1557
p22_bin_19	Prevotellaceae bacterium HAN088	Prevotella brevis	NZ KK211352	68.0183
p23_bin_6	Lachnospiraceae bacterium HAN041	Butyribacter intestini	QUKT01000001	70.0743
p14_bin_19	Oscillospiraceae bacterium HAN073	Eubacterium siraeum	KB907512	67.9656
p22_bin_33	Oscillospiraceae bacterium HAN072	Eubacterium siraeum	KB907512	67.9182
p20_bin_25	Oscillospiraceae bacterium HAN070	Eubacterium siraeum	KB907512	67.8906
p17_bin_47	Prevotellaceae bacterium HAN087	Prevotella stercorea	NZ JH379330	67.5943
p10_bin_9	Oscillospiraceae bacterium HAN071	Eubacterium siraeum	KB907512	67.8524
p22_bin_5	Muribaculaceae bacterium HAN066	Duncaniella muris	NZ PUEC01000001	67.8221
p16_bin_32	Muribaculaceae bacterium HAN052	Muribaculum gordoncarteri	NZ CP039393	68.43
p20_bin_1	Lachnospiraceae bacterium HAN040	Marvinbryantia formatexigens	NZ FNBY01000053	68.0521
p18_bin_8	Oscillospiraceae bacterium HAN080	Eubacterium coprostanoligenes	NZ FUWW01000036	67.512
p15_bin_49	Muribaculaceae bacterium HAN058	Duncaniella muris	NZ PUEC01000001	67.2613
p09_bin_42	Muribaculaceae bacterium HAN060	Muribaculum gordoncarteri	NZ CP039393	67.2554
p08_bin_40	Muribaculaceae bacterium HAN055	Muribaculum gordoncarteri	NZ CP039393	67.4277
p17_bin_39	Muribaculaceae bacterium HAN057	Muribaculum gordoncarteri	NZ CP039393	67.5122
p21_bin_13	Muribaculaceae bacterium HAN061	Paramuribaculum intestinale	NZ PUBV01000001	67.158
p11_bin_16	Oscillospiraceae bacterium HAN081	Eubacterium coprostanoligenes	NZ FUWW01000036	67.1455
p13_bin_6	Muribaculaceae bacterium HAN056	Muribaculum gordoncarteri	NZ CP039393	67.1375
p17_bin_16	Muribaculaceae bacterium HAN062	Duncaniella muris	NZ PUEC01000001	66.9076
p21_bin_35	Erysipelotrichales bacterium HAN093	Faecalibacillus intestinalis	NZ AP024085	66.8872
p20_bin_39	Oscillospiraceae bacterium HAN082	Flavonifractor plautii	NZ CP048436	67.025
p09_bin_8	Muribaculaceae bacterium HAN054	Muribaculum gordoncarteri	NZ CP039393	67.3134
p17_bin_1	Bacteroidales bacterium HAN090	Paramuribaculum intestinale	NZ PUBV01000001	66.0392
p15_bin_31	Muribaculaceae bacterium HAN059	Muribaculum gordoncarteri	NZ CP039393	66.6735
p20_bin_32	Oscillospiraceae bacterium HAN079	Ruminococcus bromii	NZ NNSR01000001	66.6542
p16_bin_8	Erysipelotrichales bacterium HAN092	[Clostridium] spiroforme	NZ_CABKNM010000001	66.4613
p11_bin_9	Muribaculaceae bacterium HAN053	Muribaculum gordoncarteri	NZ CP039393	66.5692
p09_bin_29	Oscillospiraceae bacterium HAN068	Monoglobus pectinilyticus	NZ CP020991	66.3926
p17_bin_19	Erysipelotrichales bacterium HAN091	Gemella asaccharolytica	NZ KQ959854	66.3067
p12_bin_14	Spirochaetales bacterium HAN109	Treponema saccharophilum	NZ AGRW01000056	66.1379
p17_bin_30	Lentimicrobiaceae bacterium HAN049	Lentimicrobium saccharophilum	NZ DF968182	66.1332
p13_bin_13	Christensenellaceae bacterium HAN034	Christensenella minuta	NZ CP029256	65.882
p23_bin_40	Oscillospiraceae bacterium HAN078	Ruminococcus flavefaciens	NZ KI912489	65.7006
p22_bin_9	Oscillospiraceae bacterium HAN083	Acutalibacter muris	NZ CP021422	65.6675
p18_bin_2	Oscillospiraceae bacterium HAN084	Petroclostridium xylanilyticum	NZ NPML01000039	65.842
p17_bin_49	Oscillospiraceae bacterium HAN069	Ruminococcus bromii	NZ NNSR01000001	65.8454
p21_bin_18	Christensenellaceae bacterium HAN035	Christensenella timonensis	NZ FLKP01000001	64.8059
p13_bin_22	Eubacteriales bacterium HAN094	Christensenella minuta	NZ CP029256	64.5625
p13_bin_34	Eubacteriales bacterium HAN099	Christensenella timonensis	NZ FLKP01000001	64.5537
p08_bin_13	Eubacteriales bacterium HAN103	Christensenella minuta	NZ CP029256	64.4047
p08_bin_17	Eubacteriales bacterium HAN095	Fastidiosipila sanguinis	NZ CP027226	64.4
p08_bin_23	Eubacteriales bacterium HAN105	Christensenella minuta	NZ CP029256	64.197
p14_bin_6	Eubacteriales bacterium HAN096	Christensenella minuta	NZ CP029256	64.1176
p18_bin_4	Eubacteriales bacterium HAN098	Christensenella timonensis	NZ FLKP01000001	64.0526
p08_bin_56	Eubacteriales bacterium HAN107	Christensenella timonensis	NZ FLKP01000001	64.0526
p08_bin_43	Eubacteriales bacterium HAN102	Christensenella minuta	NZ CP029256	63.982
p11_bin_29	Eubacteriales bacterium HAN100	Christensenella minuta	NZ CP029256	63.9814
p10_bin_7	Eubacteriales bacterium HAN101	Christensenella timonensis	NZ FLKP01000001	63.9733
p08_bin_3	Eubacteriales bacterium HAN097	Christensenella timonensis	NZ FLKP01000001	63.8187
p22_bin_40	Eubacteriales bacterium HAN108	Christensenella minuta	NZ CP029256	63.8011
p23_bin_48	Eubacteriales bacterium HAN106	Christensenella minuta	NZ CP029256	63.6209
p21_bin_25	Eubacteriales bacterium HAN104	Christensenella minuta	NZ CP029256	63.4138
