# Supplementary material for: Species-Level Taxonomic Characterization of Uncultured Core Gut Microbiota of Plateau Pika
Source: Microbiol Spectr. 2023 Apr 17;11(3):e03495-22. doi: 10.1128/spectrum.03495-22 (PMC10269723; doi:10.1128/spectrum.03495-22)
Supplement: Supplemental file 8 — Table S8. Download spectrum.03495-22-s0009.xlsx, XLSX file, 0.05 MB [file spectrum.03495-22-s0009.xlsx]

## Sheet: Desulfovibrionaceae_315
Gene	Annotation
trxA	Thioredoxin 1
prfA	Peptide chain release factor RF1
prfB	Peptide chain release factor 2
clpX	ATP-dependent Clp protease ATP-binding subunit ClpX
plsX	3-oxoacyl-[acyl-carrier-protein] synthase 3
cmk	Cytidylate kinase
tolQ	Tol-Pal system protein TolQ
fabG_1	3-oxoacyl-[acyl-carrier-protein] reductase FabG
ftsH	ATP-dependent zinc metalloprotease FtsH
exbD	Biopolymer transport protein ExbD
glyA	Serine hydroxymethyltransferase
map	Methionine aminopeptidase 1
rimI	[Ribosomal protein S18]-alanine N-acetyltransferase
fabF	3-oxoacyl-[acyl-carrier-protein] synthase 2
rapA	hypothetical protein
cydA	Cytochrome bd-II ubiquinol oxidase subunit 1
atpH_2	ATP synthase subunit c
pcm	Protein-L-isoaspartate O-methyltransferase
ccmF	Cytochrome c-type biogenesis protein CcmF
group_2894	hypothetical protein
lolC	Lipoprotein-releasing system transmembrane protein LolC
group_2991	hypothetical protein
lolD	Lipoprotein-releasing system ATP-binding protein LolD
hemA	Glutamyl-tRNA reductase
tsaE	tRNA threonylcarbamoyladenosine biosynthesis protein TsaE
fmt	Methionyl-tRNA formyltransferase
ihfA	Integration host factor subunit alpha
cpoB_3	Cell division coordinator CpoB
mmpA	Metalloprotease MmpA
cdsA	hypothetical protein
nadC	putative nicotinate-nucleotide pyrophosphorylase [carboxylating]
acpP	Acyl carrier protein
ruvB	Holliday junction ATP-dependent DNA helicase RuvB
infC	Translation initiation factor IF-3
thrZ	Threonine--tRNA ligase 2
group_3244	hypothetical protein
cydB	Cytochrome bd-I ubiquinol oxidase subunit 2
pyrR	Bifunctional protein PyrR
smpB	SsrA-binding protein
rsmI	Ribosomal RNA small subunit methyltransferase I
rnhB	Ribonuclease HII
rplS	50S ribosomal protein L19
trmD	tRNA (guanine-N(1)-)-methyltransferase
pheS	Phenylalanine--tRNA ligase alpha subunit
pgk/tpi	Bifunctional PGK/TIM
ispB	Octaprenyl diphosphate synthase
purL_2	Phosphoribosylformylglycinamidine synthase subunit PurL
purF	Amidophosphoribosyltransferase
carB	Carbamoyl-phosphate synthase large chain
rpmB	50S ribosomal protein L28
ypdF	putative peptidase
hemW	Heme chaperone HemW
pyrC	Dihydroorotase
miaB	tRNA-2-methylthio-N(6)-dimethylallyladenosine synthase
folD	Bifunctional protein FolD protein
thiI	tRNA sulfurtransferase
group_3294	hypothetical protein
engB	putative GTP-binding protein EngB
efp	Elongation factor P
ftsK	hypothetical protein
lolA	Outer-membrane lipoprotein carrier protein
lysS	Lysine--tRNA ligase
aspS	Aspartate--tRNA ligase
bamA	Outer membrane protein assembly factor BamA
fabZ	3-hydroxyacyl-[acyl-carrier-protein] dehydratase FabZ
group_3312	hypothetical protein
hemC	Porphobilinogen deaminase
nadK	NAD kinase
group_3321	hypothetical protein
gmk	Guanylate kinase
recJ	Single-stranded-DNA-specific exonuclease RecJ
rpsF	30S ribosomal protein S6
rplI	50S ribosomal protein L9
rpmE	50S ribosomal protein L31
guaA	GMP synthase [glutamine-hydrolyzing]
guaB	Inosine-5'-monophosphate dehydrogenase
cbiM	Cobalt transport protein CbiM
lysC	Aspartate kinase Ask_LysC
truB	tRNA pseudouridine synthase B
rpsO	30S ribosomal protein S15
aat	Leucyl/phenylalanyl-tRNA--protein transferase
clpS	ATP-dependent Clp protease adapter protein ClpS
obg	GTPase Obg
rpmA	50S ribosomal protein L27
rplU	50S ribosomal protein L21
yqgF	Putative pre-16S rRNA nuclease
ftsY	Signal recognition particle receptor FtsY
copA	Copper-exporting P-type ATPase
trmL	tRNA (cytidine(34)-2'-O)-methyltransferase
yeeO	putative FMN/FAD exporter YeeO
group_3343	hypothetical protein
prmA	hypothetical protein
ctpA	hypothetical protein
rpsD	30S ribosomal protein S4
rplO	50S ribosomal protein L15
rpsH	30S ribosomal protein S8
rplC	50S ribosomal protein L3
ccmE	Cytochrome c-type biogenesis protein CcmE
lnrL	Linearmycin resistance ATP-binding protein LnrL
group_3352	hypothetical protein
ccmC	Heme exporter protein C
group_3354	hypothetical protein
lepA	Elongation factor 4
group_3362	hypothetical protein
secE	Protein translocase subunit SecE
rplK	50S ribosomal protein L11
rplA	50S ribosomal protein L1
rplJ	50S ribosomal protein L10
rplL	50S ribosomal protein L7/L12
rpoB	DNA-directed RNA polymerase subunit beta
tgt	Queuine tRNA-ribosyltransferase
dapA	4-hydroxy-tetrahydrodipicolinate synthase
rlmH	Ribosomal RNA large subunit methyltransferase H
tsaC	Threonylcarbamoyl-AMP synthase
rimO	Ribosomal protein S12 methylthiotransferase RimO
rdgB	dITP/XTP pyrophosphatase
rlmN	Dual-specificity RNA methyltransferase RlmN
asnS	Asparagine--tRNA ligase
ahcY	Adenosylhomocysteinase
queH	Epoxyqueuosine reductase QueH
rne	Ribonuclease E
yfiH	Polyphenol oxidase
clpP	ATP-dependent Clp protease proteolytic subunit
group_3387	Putative esterase
purE	N5-carboxyaminoimidazole ribonucleotide mutase
purD	Phosphoribosylamine--glycine ligase
gyrA	DNA gyrase subunit A
gyrB	DNA gyrase subunit B
dnaN	Beta sliding clamp
queA	S-adenosylmethionine:tRNA ribosyltransferase-isomerase
group_3399	putative protein
pyrD	Dihydroorotate dehydrogenase B (NAD(+)), catalytic subunit
pyrK	Dihydroorotate dehydrogenase B (NAD(+)), electron transfer subunit
argJ	Arginine biosynthesis bifunctional protein ArgJ
selB	Selenocysteine-specific elongation factor
infB	Translation initiation factor IF-2
thiD	Hydroxymethylpyrimidine/phosphomethylpyrimidine kinase
group_3416	hypothetical protein
nth_1	Endonuclease III
group_3418	hypothetical protein
ybhL	Inner membrane protein YbhL
recR	Recombination protein RecR
ybaB	Nucleoid-associated protein
ruvB_1	Holliday junction ATP-dependent DNA helicase RuvB
tolB	Tol-Pal system protein TolB
ybeY	Endoribonuclease YbeY
dtd3	D-aminoacyl-tRNA deacylase
murA	UDP-N-acetylglucosamine 1-carboxyvinyltransferase
nnr	Bifunctional NAD(P)H-hydrate repair enzyme Nnr
rnhA	Ribonuclease HI
tmk	Thymidylate kinase
yhaM	3'-5' exoribonuclease YhaM
def	Peptide deformylase
dus	putative tRNA-dihydrouridine synthase
maf	dTTP/UTP pyrophosphatase
group_3443	hypothetical protein
rpoZ	DNA-directed RNA polymerase subunit omega
valS	Valine--tRNA ligase
yggS	Pyridoxal phosphate homeostasis protein
htpX	Protease HtpX
group_3451	hypothetical protein
hemL	Glutamate-1-semialdehyde 2,1-aminomutase
ispH	4-hydroxy-3-methylbut-2-enyl diphosphate reductase
bepA_1	Beta-barrel assembly-enhancing protease
cysS	Cysteine--tRNA ligase
rpoH	RNA polymerase sigma factor RpoH
prs	Ribose-phosphate pyrophosphokinase
ctc	General stress protein CTC
pth	Peptidyl-tRNA hydrolase
ribF	Bifunctional riboflavin kinase/FMN adenylyltransferase
clpQ	ATP-dependent protease subunit ClpQ
tuaD	UDP-glucose 6-dehydrogenase TuaD
mutM	Formamidopyrimidine-DNA glycosylase
argB	Acetylglutamate kinase
rex1	Redox-sensing transcriptional repressor Rex 1
atpB	ATP synthase subunit a
group_3491	hypothetical protein
group_3492	hypothetical protein
yidC	Membrane protein insertase YidC
nusA	Transcription termination/antitermination protein NusA
rsmA	Ribosomal RNA small subunit methyltransferase A
yqeY	putative protein YqeY
dnaG	DNA primase
rpoD	RNA polymerase sigma factor RpoD
alaS	Alanine--tRNA ligase
recA	Protein RecA
hisS	Histidine--tRNA ligase
purB	Adenylosuccinate lyase
wbgU	UDP-N-acetylglucosamine 4-epimerase
coaBC	Coenzyme A biosynthesis bifunctional protein CoaBC
purH_1	Bifunctional purine biosynthesis protein PurH
mlaE	Intermembrane phospholipid transport system permease protein MlaE
grpE	Protein GrpE
lspA	Lipoprotein signal peptidase
argC	N-acetyl-gamma-glutamyl-phosphate reductase
group_3513	hypothetical protein
polA	DNA polymerase I, thermostable
metG	Methionine--tRNA ligase
uppP	Undecaprenyl-diphosphatase
rplM	50S ribosomal protein L13
rpsI	30S ribosomal protein S9
rnjA	Ribonuclease J1
coaX	Type III pantothenate kinase
dxs	1-deoxy-D-xylulose-5-phosphate synthase
group_3531	Farnesyl diphosphate synthase
xseB	Exodeoxyribonuclease 7 small subunit
mtaB	Threonylcarbamoyladenosine tRNA methylthiotransferase MtaB
folP	Dihydropteroate synthase
cdaA	Cyclic di-AMP synthase CdaA
priA_2	Primosomal protein N'
rlmE	Ribosomal RNA large subunit methyltransferase E
group_3538	putative transcriptional regulatory protein
ruvC	Crossover junction endodeoxyribonuclease RuvC
plsY	Glycerol-3-phosphate acyltransferase
purH_2	Bifunctional purine biosynthesis protein PurH
group_3542	hypothetical protein
purA	Adenylosuccinate synthetase
mnmA	tRNA-specific 2-thiouridylase MnmA
hemB	Delta-aminolevulinic acid dehydratase
mftC_2	Putative mycofactocin radical SAM maturase MftC
dxr	1-deoxy-D-xylulose 5-phosphate reductoisomerase
uppS	Ditrans,polycis-undecaprenyl-diphosphate synthase ((2E,6E)-farnesyl-diphosphate specific)
frr	Ribosome-recycling factor
pyrH	Uridylate kinase
tsf	Elongation factor Ts
rpsB	30S ribosomal protein S2
yajC	hypothetical protein
dsbD	Thiol:disulfide interchange protein DsbD
tlyA	16S/23S rRNA (cytidine-2'-O)-methyltransferase TlyA
nadA	Quinolinate synthase A
group_3558	hypothetical protein
leuS	Leucine--tRNA ligase
nusB	Transcription antitermination protein NusB
ribH	6,7-dimethyl-8-ribityllumazine synthase
ribD	Riboflavin biosynthesis protein RibD
rpmF	50S ribosomal protein L32
group_3564	hypothetical protein
gltX	Glutamate--tRNA ligase
glnS	Glutamine--tRNA ligase
fpgS	Folylpolyglutamate synthase
mraZ	Transcriptional regulator MraZ
rsmH	Ribosomal RNA small subunit methyltransferase H
ftsL	hypothetical protein
ftsI	Peptidoglycan D,D-transpeptidase FtsI
murE	UDP-N-acetylmuramoyl-L-alanyl-D-glutamate--2,6-diaminopimelate ligase
mraY	Phospho-N-acetylmuramoyl-pentapeptide-transferase
murD	UDP-N-acetylmuramoylalanine--D-glutamate ligase
ftsW	putative peptidoglycan glycosyltransferase FtsW
murC	UDP-N-acetylmuramate--L-alanine ligase
murB	UDP-N-acetylenolpyruvoylglucosamine reductase
group_3581	hypothetical protein
rnc	Ribonuclease 3
purN	Phosphoribosylglycinamide formyltransferase
cysG_2	Siroheme synthase
serS	Serine--tRNA ligase
ffh	Signal recognition particle protein
rpsP	30S ribosomal protein S16
rimM	Ribosome maturation factor RimM
recD2	ATP-dependent RecD-like DNA helicase
ispG	4-hydroxy-3-methylbut-2-en-1-yl diphosphate synthase (flavodoxin)
pgk	Phosphoglycerate kinase
ndk	Nucleoside diphosphate kinase
rlmB	23S rRNA (guanosine-2'-O-)-methyltransferase RlmB
pgsA	CDP-diacylglycerol--glycerol-3-phosphate 3-phosphatidyltransferase
fbp	Fructose-1,6-bisphosphatase class 1
tsaD	tRNA N6-adenosine threonylcarbamoyltransferase
bamD	Outer membrane protein assembly factor BamD
group_3603	hypothetical protein
fabD	Malonyl CoA-acyl carrier protein transacylase
argS	Arginine--tRNA ligase
mlaD	Intermembrane phospholipid transport system binding protein MlaD
yvcJ	Nucleotide-binding protein YvcJ
rpoN	RNA polymerase sigma-54 factor
pyrG	CTP synthase
purL_1	Phosphoribosylformylglycinamidine synthase
group_3614	GTP cyclohydrolase 1 type 2
group_3615	hypothetical protein
rsmD	Ribosomal RNA small subunit methyltransferase D
coaD	Phosphopantetheine adenylyltransferase
miaA	tRNA dimethylallyltransferase
mutS2_2	hypothetical protein
purM	Phosphoribosylformylglycinamidine cyclo-ligase
ccsA	Cytochrome c biogenesis protein CcsA
cysG_1	Siroheme synthase
mfd	Transcription-repair-coupling factor
rodZ	Cytoskeleton protein RodZ
recO	DNA repair protein RecO
glyQ	Glycine--tRNA ligase alpha subunit
glyS	Glycine--tRNA ligase beta subunit
rpsT	30S ribosomal protein S20
recN	DNA repair protein RecN
group_3639	hypothetical protein
dnaE	DNA polymerase III subunit alpha
group_3641	hypothetical protein
folK	2-amino-4-hydroxy-6-hydroxymethyldihydropteridine pyrophosphokinase
xerD	Tyrosine recombinase XerD
mutS	DNA mismatch repair protein MutS
ruvA	Holliday junction ATP-dependent DNA helicase RuvA
group_3652	hypothetical protein
trmI	tRNA (adenine(58)-N(1))-methyltransferase TrmI
rplT	50S ribosomal protein L20
rpmI	50S ribosomal protein L35
rpsG	30S ribosomal protein S7
nusG	Transcription termination/antitermination protein NusG
group_3826	hypothetical protein
rpsR1	hypothetical protein
rpsQ	30S ribosomal protein S17
rpsC	30S ribosomal protein S3
group_4009	hypothetical protein
rpsU	30S ribosomal protein S21
ftsA	Cell division protein FtsA
rpsL	30S ribosomal protein S12
group_615	Elongation factor G
dnaJ_2	Chaperone protein DnaJ
hupB	DNA-binding protein HU

## Sheet: Akkermansiaceae_422
Gene	Annotation
dnaK_2	Chaperone protein DnaK
dnaJ	Chaperone protein DnaJ
oppC	Oligopeptide transport system permease protein OppC
group_2409	hypothetical protein
tgt	Queuine tRNA-ribosyltransferase
nqo4	NADH-quinone oxidoreductase subunit 4
group_2557	hypothetical protein
dksA	RNA polymerase-binding transcription factor DksA
ptsH	Phosphocarrier protein HPr
epsF_1	Type II secretion system protein F
nuoE	hypothetical protein
nuoH	NADH-quinone oxidoreductase subunit H
ndhI	NAD(P)H-quinone oxidoreductase subunit I, chloroplastic
nuoK	NADH-quinone oxidoreductase subunit K
nuoL	NADH-quinone oxidoreductase subunit L
group_2784	hypothetical protein
kdsA	2-dehydro-3-deoxyphosphooctonate aldolase
lptB	Lipopolysaccharide export system ATP-binding protein LptB
nqo6	NADH-quinone oxidoreductase subunit 6
atpD_2	ATP synthase subunit beta
atpA	ATP synthase subunit alpha
infB	Translation initiation factor IF-2
nusA	Transcription termination/antitermination protein NusA
sufC	Vegetative protein 296
dnaA	Chromosomal replication initiator protein DnaA
rsmI	Ribosomal RNA small subunit methyltransferase I
nrdR	Transcriptional repressor NrdR
asd	Aspartate-semialdehyde dehydrogenase
group_3033	Farnesyl diphosphate synthase
prmC_1	Release factor glutamine methyltransferase
gltB	Ferredoxin-dependent glutamate synthase 1
rnc	Ribonuclease 3
miaB	tRNA-2-methylthio-N(6)-dimethylallyladenosine synthase
mgsR	Regulatory protein MgsR
rsmA	Ribosomal RNA small subunit methyltransferase A
bamA_2	Outer membrane protein assembly factor BamA
tlyA	16S/23S rRNA (cytidine-2'-O)-methyltransferase TlyA
hom	Homoserine dehydrogenase
gcvP	Glycine dehydrogenase (decarboxylating)
gcvH	Glycine cleavage system H protein
gcvT	Aminomethyltransferase
dapA	4-hydroxy-tetrahydrodipicolinate synthase
dapB	4-hydroxy-tetrahydrodipicolinate reductase
folK	2-amino-4-hydroxy-6-hydroxymethyldihydropteridine pyrophosphokinase
rseP	Putative zinc metalloprotease
proS	Proline--tRNA ligase
gpsA	Glycerol-3-phosphate dehydrogenase [NAD(P)+]
plsY	Glycerol-3-phosphate acyltransferase
waaA	3-deoxy-D-manno-octulosonic acid transferase
rsmD	Ribosomal RNA small subunit methyltransferase D
dapF	Diaminopimelate epimerase
ohrR	hypothetical protein
group_3066	hypothetical protein
trmB	tRNA (guanine-N(7)-)-methyltransferase
yajC	hypothetical protein
rny	hypothetical protein
ybeY	Endoribonuclease YbeY
pdxA2	D-threonate 4-phosphate dehydrogenase
yqaB	Fructose-1-phosphate phosphatase YqaB
glnS	Glutamine--tRNA ligase
ribBA	Riboflavin biosynthesis protein RibBA
pgk	Phosphoglycerate kinase
rplY	50S ribosomal protein L25
hisB	Imidazoleglycerol-phosphate dehydratase
hisH	Imidazole glycerol phosphate synthase subunit HisH
kdsD	Arabinose 5-phosphate isomerase KdsD
lpxB	Lipid-A-disaccharide synthase
ftsH_2	ATP-dependent zinc metalloprotease FtsH
rsfS	Ribosomal silencing factor RsfS
argA	Amino-acid acetyltransferase
pyrG	CTP synthase
pheA	Bifunctional chorismate mutase/prephenate dehydratase
pdxJ	Pyridoxine 5'-phosphate synthase
purH	Bifunctional purine biosynthesis protein PurH
tpiA	Triosephosphate isomerase
group_3089	hypothetical protein
group_3090	putative FAD-linked oxidoreductase
folP	Dihydropteroate synthase
group_3092	hypothetical protein
mazG	Nucleoside triphosphate pyrophosphohydrolase
mtgA_1	Penicillin-binding protein 2D
prmC_2	Release factor glutamine methyltransferase
citZ	Citrate synthase 2
ribH	6,7-dimethyl-8-ribityllumazine synthase
ftsY	Signal recognition particle receptor FtsY
menA	1,4-dihydroxy-2-naphthoate octaprenyltransferase
group_3106	hypothetical protein
coaBC_2	Coenzyme A biosynthesis bifunctional protein CoaBC
rsgA	Small ribosomal subunit biogenesis GTPase RsgA
rsmB	Ribosomal RNA small subunit methyltransferase B
argC	N-acetyl-gamma-glutamyl-phosphate reductase
dxs	1-deoxy-D-xylulose-5-phosphate synthase
recO	DNA repair protein RecO
rplQ	50S ribosomal protein L17
rpoA	DNA-directed RNA polymerase subunit alpha
argG	Argininosuccinate synthase
oppB	Oligopeptide transport system permease protein OppB
oppA	Periplasmic oligopeptide-binding protein
group_3118	hypothetical protein
rpoC	DNA-directed RNA polymerase subunit beta'
rplJ	50S ribosomal protein L10
rplA	50S ribosomal protein L1
rplK	50S ribosomal protein L11
uvrB	UvrABC system protein B
ribE	Riboflavin synthase
hflX	GTPase HflX
kinE	Sporulation kinase E
aroE	Shikimate dehydrogenase (NADP(+))
nth_1	Endonuclease III
tsaE	tRNA threonylcarbamoyladenosine biosynthesis protein TsaE
rplU	50S ribosomal protein L21
rpmA	50S ribosomal protein L27
ffh	Signal recognition particle protein
rplS	50S ribosomal protein L19
dapE	Succinyl-diaminopimelate desuccinylase
group_3139	hypothetical protein
purM	Phosphoribosylformylglycinamidine cyclo-ligase
purF	Amidophosphoribosyltransferase
group_3145	hypothetical protein
ribD	Riboflavin biosynthesis protein RibD
dxr	1-deoxy-D-xylulose 5-phosphate reductoisomerase
gyrA_2	DNA gyrase subunit A
typA	GTP-binding protein TypA/BipA
speA	Biosynthetic arginine decarboxylase
nspC	Carboxynorspermidine/carboxyspermidine decarboxylase
gatC	Glutamyl-tRNA(Gln) amidotransferase subunit C
gatA	Glutamyl-tRNA(Gln) amidotransferase subunit A
ilvB	Acetolactate synthase large subunit
group_3160	hypothetical protein
coaX	Type III pantothenate kinase
rnd	Ribonuclease D
rpsU1	hypothetical protein
rpsF	hypothetical protein
ispD	2-C-methyl-D-erythritol 4-phosphate cytidylyltransferase
recJ	Single-stranded-DNA-specific exonuclease RecJ
napA	Periplasmic nitrate reductase
nuoJ	hypothetical protein
ndhD1	NAD(P)H-quinone oxidoreductase chain 4 1
nuoN	NADH-quinone oxidoreductase subunit N
group_3171	hypothetical protein
prs	Ribose-phosphate pyrophosphokinase
rpsI	30S ribosomal protein S9
rplM	50S ribosomal protein L13
infA	Translation initiation factor IF-1
group_3176	Ribonuclease
fabH	3-oxoacyl-[acyl-carrier-protein] synthase 3
groS1	10 kDa chaperonin 1
pyrH	Uridylate kinase
frr	Ribosome-recycling factor
efp	Elongation factor P
ychF	Ribosome-binding ATPase YchF
argF	Ornithine carbamoyltransferase, anabolic
rpe	Ribulose-phosphate 3-epimerase
glyQS	Glycine--tRNA ligase
ssb	Single-stranded DNA-binding protein
rlmI_2	Ribosomal RNA large subunit methyltransferase I
purD	Phosphoribosylamine--glycine ligase
cugP	UTP--glucose-1-phosphate uridylyltransferase
trmD	tRNA (guanine-N(1)-)-methyltransferase
group_3207	hypothetical protein
folD	Bifunctional protein FolD protein
rpsO	30S ribosomal protein S15
gyrB_2	DNA gyrase subunit B
yrrK	Putative pre-16S rRNA nuclease
truA	tRNA pseudouridine synthase A
group_3216	hypothetical protein
group_3217	hypothetical protein
acoA_2	Acetoin:2,6-dichlorophenolindophenol oxidoreductase subunit alpha
bfmBAB_2	2-oxoisovalerate dehydrogenase subunit beta
pdhC_2	Dihydrolipoyllysine-residue acetyltransferase component of pyruvate dehydrogenase complex
lpxI	UDP-2,3-diacylglucosamine pyrophosphatase LpxI
exoA	Exodeoxyribonuclease
group_3223	hypothetical protein
frdA	Fumarate reductase flavoprotein subunit
frdB	Fumarate reductase iron-sulfur subunit
rplN	50S ribosomal protein L14
rpsQ	30S ribosomal protein S17
rpmC	50S ribosomal protein L29
rplP	50S ribosomal protein L16
rpsG	30S ribosomal protein S7
gltX	Glutamate--tRNA ligase
topB	DNA topoisomerase 3
rnhB	Ribonuclease HII
map	Methionine aminopeptidase 1
secY	Protein translocase subunit SecY
rplO	50S ribosomal protein L15
rpsE	hypothetical protein
rplR	50S ribosomal protein L18
rplF	50S ribosomal protein L6
rpsH	30S ribosomal protein S8
rplE	50S ribosomal protein L5
rplX	50S ribosomal protein L24
argB	Acetylglutamate kinase
rplI	50S ribosomal protein L9
xseA	Exodeoxyribonuclease 7 large subunit
murC	UDP-N-acetylmuramate--L-alanine ligase
murG	UDP-N-acetylglucosamine--N-acetylmuramyl-(pentapeptide) pyrophosphoryl-undecaprenol N-acetylglucosamine transferase
ftsW	putative peptidoglycan glycosyltransferase FtsW
murD	UDP-N-acetylmuramoylalanine--D-glutamate ligase
mraY	Phospho-N-acetylmuramoyl-pentapeptide-transferase
murF	UDP-N-acetylmuramoyl-tripeptide--D-alanyl-D-alanine ligase
murE	UDP-N-acetylmuramoyl-L-alanyl-D-glutamate--2,6-diaminopimelate ligase
rsmH	Ribosomal RNA small subunit methyltransferase H
pal_1	Peptidoglycan-associated lipoprotein
yhaM	3'-5' exoribonuclease YhaM
alaS	Alanine--tRNA ligase
miaA	tRNA dimethylallyltransferase
mnmA	tRNA-specific 2-thiouridylase MnmA
yhhT	hypothetical protein
pdxH	Pyridoxine/pyridoxamine 5'-phosphate oxidase
metK	S-adenosylmethionine synthase
ahcY	Adenosylhomocysteinase
folC	Dihydrofolate synthase/folylpolyglutamate synthase
ribF	Bifunctional riboflavin kinase/FMN adenylyltransferase
truB	tRNA pseudouridine synthase B
nrnA	Bifunctional oligoribonuclease and PAP phosphatase NrnA
phnP	Phosphoribosyl 1,2-cyclic phosphate phosphodiesterase
recN	DNA repair protein RecN
dnaN	Beta sliding clamp
group_3279	hypothetical protein
group_3280	hypothetical protein
rpmB	hypothetical protein
recA	Protein RecA
lpxA_2	Acyl-[acyl-carrier-protein]--UDP-N-acetylglucosamine O-acyltransferase
group_3284	hypothetical protein
group_3285	hypothetical protein
ymdB	2',3'-cyclic-nucleotide 2'-phosphodiesterase
htpG	Chaperone protein HtpG
pgi	Glucose-6-phosphate isomerase
yqeN	hypothetical protein
mnmG	tRNA uridine 5-carboxymethylaminomethyl modification enzyme MnmG
argS	Arginine--tRNA ligase
group_3292	hypothetical protein
mpl	UDP-N-acetylmuramate--L-alanyl-gamma-D-glutamyl-meso-2,6-diaminoheptandioate ligase
panC	Pantothenate synthetase
group_3295	hypothetical protein
ndhJ	NAD(P)H-quinone oxidoreductase subunit J, chloroplastic
ispE	4-diphosphocytidyl-2-C-methyl-D-erythritol kinase
dtd3	D-aminoacyl-tRNA deacylase
hisD	Histidinol dehydrogenase
ftsA_1	Cell division protein FtsA
tkt	Transketolase
group_3305	Nucleoid-associated protein
ruvB_2	Holliday junction ATP-dependent DNA helicase RuvB
tilS	tRNA(Ile)-lysidine synthase
rdgB	dITP/XTP pyrophosphatase
rlmB	23S rRNA (guanosine-2'-O-)-methyltransferase RlmB
atpC	ATP synthase epsilon chain
atpG	ATP synthase gamma chain
atpD_1	ATP synthase subunit delta
atpF	ATP synthase subunit b
atpH	ATP synthase subunit c
atpB	ATP synthase subunit a
group_3316	hypothetical protein
yoaA	putative ATP-dependent DNA helicase YoaA
hpf	Ribosome hibernation promotion factor
rph	Ribonuclease PH
pgcA	Phosphoglucomutase
trmL	tRNA (cytidine(34)-2'-O)-methyltransferase
group_3322	hypothetical protein
apbC	Iron-sulfur cluster carrier protein
smpB	SsrA-binding protein
group_3325	hypothetical protein
ndk	Nucleoside diphosphate kinase
asnS	Asparagine--tRNA ligase
hisF	Imidazole glycerol phosphate synthase subunit HisF
dusC	tRNA-dihydrouridine(16) synthase
ispH	4-hydroxy-3-methylbut-2-enyl diphosphate reductase
guaB	Inosine-5'-monophosphate dehydrogenase
hslO	33 kDa chaperonin
rpsB	30S ribosomal protein S2
tsf	Elongation factor Ts
group_3335	Putative low molecular weight protein-tyrosine-phosphatase
ppk	Polyphosphate kinase
ppx	Exopolyphosphatase
group_3338	hypothetical protein
ileS	Isoleucine--tRNA ligase
lspA	Lipoprotein signal peptidase
rsmE	Ribosomal RNA small subunit methyltransferase E
grpE	Protein GrpE
rng	Ribonuclease G
mreB	Cell shape-determining protein MreB
recR	Recombination protein RecR
hemC	Porphobilinogen deaminase
hemA	Glutamyl-tRNA reductase
rpsR	hypothetical protein
group_3349	hypothetical protein
mutS	DNA mismatch repair protein MutS
nadB	L-aspartate oxidase
yycJ	Putative metallo-hydrolase YycJ
purB	Adenylosuccinate lyase
fmt	Methionyl-tRNA formyltransferase
recG	ATP-dependent DNA helicase RecG
group_3356	hypothetical protein
rpsN2	Alternate 30S ribosomal protein S14
dfrA	Dihydrofolate reductase
pyrF	Orotidine 5'-phosphate decarboxylase
trpS	Tryptophan--tRNA ligase
lrp	Leucine-responsive regulatory protein
yggS	Pyridoxal phosphate homeostasis protein
tyrC	Cyclohexadienyl dehydrogenase
ispG	4-hydroxy-3-methylbut-2-en-1-yl diphosphate synthase (ferredoxin)
group_3368	hypothetical protein
rpsT	30S ribosomal protein S20
aspS	Aspartate--tRNA ligase
hisS	Histidine--tRNA ligase
obg	GTPase Obg
lgt	Phosphatidylglycerol--prolipoprotein diacylglyceryl transferase
gmk	Guanylate kinase
lysS	Lysine--tRNA ligase
group_3376	hypothetical protein
aroC	Chorismate synthase
bioD1	ATP-dependent dethiobiotin synthetase BioD 1
fba	Fructose-bisphosphate aldolase
leuD1	3-isopropylmalate dehydratase small subunit 1
leuC	3-isopropylmalate dehydratase large subunit
nth_2	Endonuclease III
cca	CCA-adding enzyme
plsX	Phosphate acyltransferase
group_3396	hypothetical protein
dnaE	DNA polymerase III subunit alpha
pyrD	Dihydroorotate dehydrogenase (quinone)
thiC	Phosphomethylpyrimidine synthase
trxB	Thioredoxin reductase
group_3401	hypothetical protein
amgK	hypothetical protein
ruvA	Holliday junction ATP-dependent DNA helicase RuvA
fabD	Malonyl CoA-acyl carrier protein transacylase
dusB	tRNA-dihydrouridine synthase B
hisC_2	Histidinol-phosphate aminotransferase
tatC	Sec-independent protein translocase protein TatC
gpmI	2,3-bisphosphoglycerate-independent phosphoglycerate mutase
lpxK	Tetraacyldisaccharide 4'-kinase
rlmCD	23S rRNA (uracil-C(5))-methyltransferase RlmCD
group_3417	hypothetical protein
rluB	hypothetical protein
group_3419	hypothetical protein
queA	S-adenosylmethionine:tRNA ribosyltransferase-isomerase
group_3421	hypothetical protein
lipM	Octanoyltransferase LipM
hprK	HPr kinase/phosphorylase
rluD_2	Ribosomal large subunit pseudouridine synthase D
ybgI	GTP cyclohydrolase 1 type 2
maf	dTTP/UTP pyrophosphatase
group_3432	hypothetical protein
metG	Methionine--tRNA ligase
hemB	Delta-aminolevulinic acid dehydratase
ilvE	Branched-chain-amino-acid aminotransferase
group_3436	hypothetical protein
crtB	15-cis-phytoene synthase
pckG	Phosphoenolpyruvate carboxykinase [GTP]
mfd	Transcription-repair-coupling factor
rnpA	Ribonuclease P protein component
group_3441	hypothetical protein
lpxC	UDP-3-O-acyl-N-acetylglucosamine deacetylase
group_3443	hypothetical protein
group_3444	hypothetical protein
rpsD	30S ribosomal protein S4
group_3446	hypothetical protein
rpsM	30S ribosomal protein S13
ruvC	Crossover junction endodeoxyribonuclease RuvC
ruvB_1	Holliday junction ATP-dependent DNA helicase RuvB
coaBC_1	Coenzyme A biosynthesis bifunctional protein CoaBC
ligA	DNA ligase
gatB	Aspartyl/glutamyl-tRNA(Asn/Gln) amidotransferase subunit B
tolQ_5	Tol-Pal system protein TolQ
serS	Serine--tRNA ligase
nnr	Bifunctional NAD(P)H-hydrate repair enzyme Nnr
spo0J	Stage 0 sporulation protein J
group_3460	hypothetical protein
group_3461	hypothetical protein
argH	Argininosuccinate lyase
cysI	Sulfite reductase [NADPH] hemoprotein beta-component
aspC	Aspartate aminotransferase
rlmH	Ribosomal RNA large subunit methyltransferase H
hemW	Heme chaperone HemW
rbfA	Ribosome-binding factor A
pgsA_1	CDP-diacylglycerol--glycerol-3-phosphate 3-phosphatidyltransferase
ywlC	Threonylcarbamoyl-AMP synthase
group_3470	Purine nucleoside phosphoramidase
rpmI	hypothetical protein
infC	Translation initiation factor IF-3
lpd	Dihydrolipoyl dehydrogenase
group_3474	hypothetical protein
dapL	LL-diaminopimelate aminotransferase
mrdA_1	Peptidoglycan D,D-transpeptidase MrdA
cysNC	Bifunctional enzyme CysN/CysC
cysD	Sulfate adenylyltransferase subunit 2
recF	DNA replication and repair protein RecF
aas_1	Bifunctional protein Aas
cmk	Cytidylate kinase
thiD	Hydroxymethylpyrimidine/phosphomethylpyrimidine kinase
pheT	Phenylalanine--tRNA ligase beta subunit
pheS	Phenylalanine--tRNA ligase alpha subunit
pth	Peptidyl-tRNA hydrolase
valS	Valine--tRNA ligase
dsbD_1	Thiol:disulfide interchange protein DsbD
mntB_1	Manganese transport system membrane protein MntB
mntA_1	Manganese-binding lipoprotein MntA
argJ	Arginine biosynthesis bifunctional protein ArgJ
group_3491	hypothetical protein
uvrC	UvrABC system protein C
ispF	2-C-methyl-D-erythritol 2,4-cyclodiphosphate synthase
pncC	Nicotinamide-nucleotide amidohydrolase PncC
mutL	DNA mismatch repair protein MutL
nadA	Quinolinate synthase A
group_3497	hypothetical protein
murA	UDP-N-acetylglucosamine 1-carboxyvinyltransferase
nagZ	Beta-hexosaminidase
pyrE	Orotate phosphoribosyltransferase
group_3501	hypothetical protein
group_3502	hypothetical protein
ybgC	1,4-dihydroxy-2-naphthoyl-CoA hydrolase
clpP	ATP-dependent Clp protease proteolytic subunit
clpX	ATP-dependent Clp protease ATP-binding subunit ClpX
tsaD	tRNA N6-adenosine threonylcarbamoyltransferase
bepA_2	hypothetical protein
thiL	Thiamine-monophosphate kinase
rpsL	30S ribosomal protein S12
group_4895	hypothetical protein
xpsE	hypothetical protein
oppF_2	Oligopeptide transport ATP-binding protein OppF

## Sheet: Lachnospiraceae_109
Gene	Annotation
tig_1	Trigger factor
clpC	ATP-dependent Clp protease ATP-binding subunit ClpC
clpX_2	ATP-dependent Clp protease ATP-binding subunit ClpX
der_1	GTPase Der
clpP	ATP-dependent Clp protease proteolytic subunit
pgsA	CDP-diacylglycerol--glycerol-3-phosphate 3-phosphatidyltransferase
def1	Peptide deformylase
dnaG	DNA primase
dnaX	DNA polymerase III subunit gamma/tau
ftsZ	Cell division protein FtsZ
group_4612	hypothetical protein
rnz	Ribonuclease Z
prkC	Serine/threonine-protein kinase PrkC
dxr	1-deoxy-D-xylulose 5-phosphate reductoisomerase
tsaE	tRNA threonylcarbamoyladenosine biosynthesis protein TsaE
whiA	putative cell division protein WhiA
dusB	tRNA-dihydrouridine synthase B
ecfT	Energy-coupling factor transporter transmembrane protein EcfT
rasP	Regulator of sigma-W protease RasP
plsY	Glycerol-3-phosphate acyltransferase
rsmI	Ribosomal RNA small subunit methyltransferase I
mfd	Transcription-repair-coupling factor
pth	Peptidyl-tRNA hydrolase
priA	Primosomal protein N'
fmt	Methionyl-tRNA formyltransferase
stp	Serine/threonine phosphatase stp
rsgA	Small ribosomal subunit biogenesis GTPase RsgA
group_4952	hypothetical protein
prmC	Release factor glutamine methyltransferase
rlmL_2	Ribosomal RNA large subunit methyltransferase L
murB	UDP-N-acetylenolpyruvoylglucosamine reductase
yigZ	IMPACT family member YigZ
infB	Translation initiation factor IF-2
trmL	tRNA (cytidine(34)-2'-O)-methyltransferase
ybeY	Endoribonuclease YbeY
comEA	hypothetical protein
ywlC	Threonylcarbamoyl-AMP synthase
yycJ	Putative metallo-hydrolase YycJ
polA	DNA polymerase I
recG	ATP-dependent DNA helicase RecG
gltX	Glutamate--tRNA ligase
rsmD	Ribosomal RNA small subunit methyltransferase D
rluC	Ribosomal large subunit pseudouridine synthase C
secE	hypothetical protein
scpB	Segregation and condensation protein B
ispG	4-hydroxy-3-methylbut-2-en-1-yl diphosphate synthase (flavodoxin)
rimO	Ribosomal protein S12 methylthiotransferase RimO
rpoZ	DNA-directed RNA polymerase subunit omega
rplI	50S ribosomal protein L9
group_5093	hypothetical protein
cdaA	Cyclic di-AMP synthase CdaA
rqcH	Rqc2 RqcH
recN	DNA repair protein RecN
nadK	NAD kinase
tlyA	16S/23S rRNA (cytidine-2'-O)-methyltransferase TlyA
dxs	1-deoxy-D-xylulose-5-phosphate synthase
group_5104	Farnesyl diphosphate synthase
xseA	Exodeoxyribonuclease 7 large subunit
nusB	Transcription antitermination protein NusB
group_5107	Alkaline shock protein 23
cdsA	hypothetical protein
uppS	Ditrans,polycis-undecaprenyl-diphosphate synthase ((2E,6E)-farnesyl-diphosphate specific)
pyrH	Uridylate kinase
group_5118	hypothetical protein
cysS	Cysteine--tRNA ligase
aroC	Chorismate synthase
plsX	Phosphate acyltransferase
rnc	Ribonuclease 3
ftsY	Signal recognition particle receptor FtsY
rimM	Ribosome maturation factor RimM
rnhB	Ribonuclease HII
hemW	Heme chaperone HemW
ruvA	Holliday junction ATP-dependent DNA helicase RuvA
ilvE	Branched-chain-amino-acid aminotransferase
cmk_2	Cytidylate kinase
rbfA	Ribosome-binding factor A
engB	putative GTP-binding protein EngB
yhbY	RNA-binding protein YhbY
obg	GTPase Obg
yggS	Pyridoxal phosphate homeostasis protein
mreC	hypothetical protein
miaA	tRNA dimethylallyltransferase
mutS_1	DNA mismatch repair protein MutS
ychF	Ribosome-binding ATPase YchF
hprK	HPr kinase/phosphorylase
uvrC	UvrABC system protein C
pmpR	putative transcriptional regulatory protein
recU	Holliday junction resolvase RecU
rpoC	DNA-directed RNA polymerase subunit beta'
yfiC	tRNA1(Val) (adenine(37)-N6)-methyltransferase
group_5272	hypothetical protein
era	GTPase Era
scpA	Segregation and condensation protein A
dnaC	Replicative DNA helicase
gdpP	Cyclic-di-AMP phosphodiesterase GdpP
ung	Uracil-DNA glycosylase
frr	Ribosome-recycling factor
mrnC	Mini-ribonuclease 3
rlmB_2	Putative TrmH family tRNA/rRNA methyltransferase
tgt	Queuine tRNA-ribosyltransferase
yajC	hypothetical protein
rpsT	30S ribosomal protein S20
ruvB	Holliday junction ATP-dependent DNA helicase RuvB
rsfS	Ribosomal silencing factor RsfS
mrdB_1	Peptidoglycan glycosyltransferase MrdB
group_5358	hypothetical protein
group_5438	putative protein
group_5500	hypothetical protein
rpsO	30S ribosomal protein S15

## Sheet: Oscillospiraceae_26
Gene	Annotation
ffh	Signal recognition particle protein
prkC	Serine/threonine-protein kinase PrkC
dnaC	Replicative DNA helicase
engB	putative GTP-binding protein EngB
xseA	Exodeoxyribonuclease 7 large subunit
murB	UDP-N-acetylenolpyruvoylglucosamine reductase
thiI	putative tRNA sulfurtransferase
rsmH	Ribosomal RNA small subunit methyltransferase H
rsmD	Ribosomal RNA small subunit methyltransferase D
group_3762	hypothetical protein
scpB	Segregation and condensation protein B
tsaE	tRNA threonylcarbamoyladenosine biosynthesis protein TsaE
mutL	DNA mismatch repair protein MutL
cdaA	Cyclic di-AMP synthase CdaA
cysS	Cysteine--tRNA ligase
ruvA	Holliday junction ATP-dependent DNA helicase RuvA
rplI	50S ribosomal protein L9
rbfA	Ribosome-binding factor A
hit	Purine nucleoside phosphoramidase
topA	DNA topoisomerase 1
valS	Valine--tRNA ligase
group_4044	PhoH-like protein
pth	Peptidyl-tRNA hydrolase
ruvB	Holliday junction ATP-dependent DNA helicase RuvB
rpmI	50S ribosomal protein L35
rpsP	30S ribosomal protein S16

## Sheet: Treponema_124
Gene	Annotation
ssb	Single-stranded DNA-binding protein
kinE	Sporulation kinase E
acpS	Holo-[acyl-carrier-protein] synthase
secF	Protein-export membrane protein SecF
uppS	Ditrans,polycis-undecaprenyl-diphosphate synthase ((2E,6E)-farnesyl-diphosphate specific)
nusA	Transcription termination/antitermination protein NusA
recF	DNA replication and repair protein RecF
glmM	Phosphoglucosamine mutase
pyrH	Uridylate kinase
rsmA	Ribosomal RNA small subunit methyltransferase A
obg	GTPase Obg
serS	Serine--tRNA ligase
tsaE	tRNA threonylcarbamoyladenosine biosynthesis protein TsaE
cmk_2	Cytidylate kinase
rdgB	dITP/XTP pyrophosphatase
group_1842	hypothetical protein
recA	Protein RecA
scpA	Segregation and condensation protein A
rluB	Ribosomal large subunit pseudouridine synthase B
group_1854	hypothetical protein
ftsY	Signal recognition particle receptor FtsY
group_1856	hypothetical protein
tsaD	tRNA N6-adenosine threonylcarbamoyltransferase
polA	DNA polymerase I
nusG	Transcription termination/antitermination protein NusG
rplJ	50S ribosomal protein L10
rplO	50S ribosomal protein L15
secY	Protein translocase subunit SecY
rplQ	hypothetical protein
group_1868	hypothetical protein
rho	Transcription termination factor Rho
era	GTPase Era
rnc	Ribonuclease 3
group_1888	hypothetical protein
pcnB	Poly(A) polymerase I
truA	tRNA pseudouridine synthase A
yajC	hypothetical protein
rsmD	Ribosomal RNA small subunit methyltransferase D
group_1904	hypothetical protein
rplI	hypothetical protein
cdsA	hypothetical protein
tsf	Elongation factor Ts
adk	Adenylate kinase
ybeY	Endoribonuclease YbeY
secG	hypothetical protein
folD	Bifunctional protein FolD protein
infB	Translation initiation factor IF-2
rbfA	30S ribosome-binding factor
dnaA	Chromosomal replication initiator protein DnaA
yidC	Membrane protein insertase YidC
lgt	Phosphatidylglycerol--prolipoprotein diacylglyceryl transferase
ftsZ	Cell division protein FtsZ
nadK	NAD kinase
trmB	tRNA (guanine-N(7)-)-methyltransferase
pgcA	Phosphoglucomutase
rplU	50S ribosomal protein L21
group_1976	hypothetical protein
sigE	hypothetical protein
cysS	Cysteine--tRNA ligase
coaD	Phosphopantetheine adenylyltransferase
rplK	50S ribosomal protein L11
rplF	50S ribosomal protein L6
rpoA	DNA-directed RNA polymerase subunit alpha
pgi	Glucose-6-phosphate isomerase
priA	Primosomal protein N'
cdaA	Cyclic di-AMP synthase CdaA
secD	Protein translocase subunit SecD
rpsF	30S ribosomal protein S6
frr	Ribosome-recycling factor
rpsB	hypothetical protein
smpB	SsrA-binding protein
ruvB_2	Holliday junction ATP-dependent DNA helicase RuvB
tmk	Thymidylate kinase
radA	DNA repair protein RadA
spo0J	Stage 0 sporulation protein J
rsmH	Ribosomal RNA small subunit methyltransferase H
rpmA	50S ribosomal protein L27
group_2136	hypothetical protein
uvrB	UvrABC system protein B
rplT	50S ribosomal protein L20
rpmI	50S ribosomal protein L35
trmD	tRNA (guanine-N(1)-)-methyltransferase
ychF	Ribosome-binding ATPase YchF
valS	Valine--tRNA ligase
pnp	Polyribonucleotide nucleotidyltransferase
rplS	hypothetical protein
smc_2	Chromosome partition protein Smc
rplA	50S ribosomal protein L1
rpoB	DNA-directed RNA polymerase subunit beta
rplX	50S ribosomal protein L24
rpsH	30S ribosomal protein S8
rpsE	30S ribosomal protein S5
rpmE	50S ribosomal protein L31
topA	DNA topoisomerase 1
atpH	hypothetical protein
map	Methionine aminopeptidase 1
pmpR	Transcriptional regulatory protein PmpR
ruvC	Crossover junction endodeoxyribonuclease RuvC
soj	Sporulation initiation inhibitor protein Soj
dnaN	Beta sliding clamp
group_2239	hypothetical protein
murA	UDP-N-acetylglucosamine 1-carboxyvinyltransferase
ftsA	Cell division protein FtsA
glyQS	Glycine--tRNA ligase
infA	Translation initiation factor IF-1
group_2351	hypothetical protein
rpsP	30S ribosomal protein S16
ffh	Signal recognition particle protein
rplL	50S ribosomal protein L7/L12
rpsC	30S ribosomal protein S3
rpmC	hypothetical protein
rplE	50S ribosomal protein L5
rplR	50S ribosomal protein L18
rpsM	30S ribosomal protein S13
rpsK	30S ribosomal protein S11
acpP	Acyl carrier protein
rpsO	30S ribosomal protein S15
gyrB_2	DNA gyrase subunit B
xerD_1	Tyrosine recombinase XerD
rpoD	RNA polymerase sigma factor RpoD
prfB	Peptide chain release factor 2
clpP_1	ATP-dependent Clp protease proteolytic subunit
ntpB_1	V-type sodium ATPase subunit B
ntpA	V-type sodium ATPase catalytic subunit A

## Sheet: Alistipes_490
Gene	Annotation
dnaE	DNA polymerase III subunit alpha
mepM	Murein DD-endopeptidase MepM
fabF	3-oxoacyl-[acyl-carrier-protein] synthase 2
carD	Caffeyl-CoA reductase-Etf complex subunit CarD
acpA	Acyl carrier protein
soj	Sporulation initiation inhibitor protein Soj
spo0J	putative chromosome-partitioning protein ParB
group_1269	hypothetical protein
mnmG	tRNA uridine 5-carboxymethylaminomethyl modification enzyme MnmG
tgt	Queuine tRNA-ribosyltransferase
degP	Periplasmic serine endoprotease DegP
carE	Caffeyl-CoA reductase-Etf complex subunit CarE
ligA	DNA ligase
lptD_1	LPS-assembly protein LptD
rsmE	Ribosomal RNA small subunit methyltransferase E
rlmL	Ribosomal RNA large subunit methyltransferase K/L
rlhA	23S rRNA 5-hydroxycytidine synthase
panD	Aspartate 1-decarboxylase
panC	Pantothenate synthetase
group_1431	hypothetical protein
hcaB	3-phenylpropionate-dihydrodiol/cinnamic acid-dihydrodiol dehydrogenase
phnP	Phosphoribosyl 1,2-cyclic phosphate phosphodiesterase
group_1456	hypothetical protein
psd	Phosphatidylserine decarboxylase proenzyme
cdsA	hypothetical protein
ftsH	ATP-dependent zinc metalloprotease FtsH
rsfS	Ribosomal silencing factor RsfS
clcB	Voltage-gated ClC-type chloride channel ClcB
valS	Valine--tRNA ligase
tolR_2	hypothetical protein
tsaD	tRNA N6-adenosine threonylcarbamoyltransferase
engB	putative GTP-binding protein EngB
rnd	Ribonuclease D
prfB	Peptide chain release factor 2
yidC	Membrane protein insertase YidC
pyrG	CTP synthase
group_1476	hypothetical protein
ackA	Acetate kinase
hpt	Hypoxanthine-guanine phosphoribosyltransferase
queE	7-carboxy-7-deazaguanine synthase
group_1480	hypothetical protein
rsxG	Ion-translocating oxidoreductase complex subunit G
rnfD	Na(+)-translocating ferredoxin:NAD(+) oxidoreductase complex subunit D
rnfC	Proton-translocating ferredoxin:NAD(+) oxidoreductase complex subunit C
rnfB	Na(+)-translocating ferredoxin:NAD(+) oxidoreductase complex subunit B
nadE_2	Glutamine-dependent NAD(+) synthetase
group_1486	hypothetical protein
group_1487	hypothetical protein
rsmF	Ribosomal RNA small subunit methyltransferase F
dck	Deoxyadenosine/deoxycytidine kinase
trkA	Trk system potassium uptake protein TrkA
group_1491	hypothetical protein
cysQ	3'(2'),5'-bisphosphate nucleotidase CysQ
group_1493	Pyruvate:ferredoxin oxidoreductase
rsmA	Ribosomal RNA small subunit methyltransferase A
lptB	Lipopolysaccharide export system ATP-binding protein LptB
aroC	Chorismate synthase
prmC	Release factor glutamine methyltransferase
yfiC	tRNA1(Val) (adenine(37)-N6)-methyltransferase
menG	Demethylmenaquinone methyltransferase
recX	Regulatory protein RecX
group_1506	hypothetical protein
rnc	Ribonuclease 3
glyQS	Glycine--tRNA ligase
yrrK	Putative pre-16S rRNA nuclease
mnmA	tRNA-specific 2-thiouridylase MnmA
rimM	Ribosome maturation factor RimM
group_1512	hypothetical protein
group_1513	LPS-assembly protein LptD
surA_2	Chaperone SurA
group_1515	hypothetical protein
metN2	Methionine import ATP-binding protein MetN 2
mlaE	Intermembrane phospholipid transport system permease protein MlaE
group_1518	hypothetical protein
plsX	Phosphate acyltransferase
gltD	Glutamate synthase [NADPH] small chain
group_1521	Dihydroorotate dehydrogenase B (NAD(+)), electron transfer subunit
tig	Trigger factor
clpP_1	ATP-dependent Clp protease proteolytic subunit
clpX	ATP-dependent Clp protease ATP-binding subunit ClpX
group_1534	hypothetical protein
metH	Methionine synthase
rnr	Ribonuclease R
group_1537	hypothetical protein
lptC	hypothetical protein
coaX	Type III pantothenate kinase
mfd	Transcription-repair-coupling factor
recG	ATP-dependent DNA helicase RecG
rng	Ribonuclease G
rssB	Regulator of RpoS
tsaE	tRNA threonylcarbamoyladenosine biosynthesis protein TsaE
group_1545	hypothetical protein
rppH	hypothetical protein
dpp5	Dipeptidyl-peptidase 5
pepT	Peptidase T
group_1549	hypothetical protein
algA	Mannose-1-phosphate guanylyltransferase RfbM
pgsA	hypothetical protein
group_1552	hypothetical protein
mltF	Membrane-bound lytic murein transglycosylase F
rpoN	RNA polymerase sigma-54 factor
asnS	Asparagine--tRNA ligase
rlmH	Ribosomal RNA large subunit methyltransferase H
nadC	Nicotinate-nucleotide pyrophosphorylase [carboxylating]
uvrC	UvrABC system protein C
pdxB_1	Erythronate-4-phosphate dehydrogenase
rimO	Ribosomal protein S12 methylthiotransferase RimO
ftsY	Signal recognition particle receptor FtsY
group_1570	hypothetical protein
group_1571	hypothetical protein
cpoB_1	hypothetical protein
deoC	Deoxyribose-phosphate aldolase
group_1574	hypothetical protein
pnp	Polyribonucleotide nucleotidyltransferase
apbE	FAD:protein FMN transferase
group_1577	putative transcriptional regulatory protein
surE	5'-nucleotidase SurE
group_1579	hypothetical protein
mreC	hypothetical protein
group_1581	hypothetical protein
mrdA	Peptidoglycan D,D-transpeptidase MrdA
mrdB	Peptidoglycan glycosyltransferase MrdB
yghO	Protein YghO
rplS	50S ribosomal protein L19
yciO_1	putative protein YciO
cca	CCA-adding enzyme
pdxJ	Pyridoxine 5'-phosphate synthase
nadK	NAD kinase
ispU	Ditrans,polycis-undecaprenyl-diphosphate synthase ((2E,6E)-farnesyl-diphosphate specific)
bamA_2	Outer membrane protein assembly factor BamA
skp	hypothetical protein
mhpC	2-hydroxy-6-oxononadienedioate/2-hydroxy-6-oxononatrienedioate hydrolase
bamA_1	Outer membrane protein assembly factor BamA
lspA	Lipoprotein signal peptidase
xerD_1	Tyrosine recombinase XerC
hpf	Ribosome hibernation promoting factor
pigH	Putative pyridoxal phosphate-dependent acyltransferase
group_1602	hypothetical protein
dxs	1-deoxy-D-xylulose-5-phosphate synthase
pyrH	Uridylate kinase
frr	Ribosome-recycling factor
leuS	Leucine--tRNA ligase
group_1623	hypothetical protein
prmA	Ribosomal protein L11 methyltransferase
dprA	hypothetical protein
dtd3	D-aminoacyl-tRNA deacylase
ansA	L-asparaginase 1
rnhB	Ribonuclease HII
polA	DNA polymerase I
group_1630	hypothetical protein
kbl	2-amino-3-ketobutyrate coenzyme A ligase
sppA	Protease 4
metG	Methionine--tRNA ligase
ilvE	Branched-chain-amino-acid aminotransferase
ybeY	Endoribonuclease YbeY
pheS	Phenylalanine--tRNA ligase alpha subunit
rdgB	dITP/XTP pyrophosphatase
pth	Peptidyl-tRNA hydrolase
rplY	50S ribosomal protein L25
group_1643	hypothetical protein
relA	GTP pyrophosphokinase
glkA	Glucokinase
group_1646	hypothetical protein
pepP	Xaa-Pro aminopeptidase
group_1648	hypothetical protein
ftsZ	Cell division protein FtsZ
ftsA	Cell division protein FtsA
murC	UDP-N-acetylmuramate--L-alanine ligase
murG	UDP-N-acetylglucosamine--N-acetylmuramyl-(pentapeptide) pyrophosphoryl-undecaprenol N-acetylglucosamine transferase
comM	Competence protein ComM
group_1654	hypothetical protein
group_1655	hypothetical protein
dtd	D-aminoacyl-tRNA deacylase
rluC	Ribosomal large subunit pseudouridine synthase C
cdd	Cytidine deaminase
rlmCD	23S rRNA (uracil-C(5))-methyltransferase RlmCD
murA	UDP-N-acetylglucosamine 1-carboxyvinyltransferase
cmk	Cytidylate kinase
ispH	4-hydroxy-3-methylbut-2-enyl diphosphate reductase
group_1663	hypothetical protein
group_1664	hypothetical protein
rnpA	Ribonuclease P protein component
upp	Uracil phosphoribosyltransferase
hflX	GTPase HflX
rlmN	Dual-specificity RNA methyltransferase RlmN
rsmG	Ribosomal RNA small subunit methyltransferase G
sigW_1	ECF RNA polymerase sigma factor SigW
group_1671	hypothetical protein
lptG	hypothetical protein
rluD	Ribosomal large subunit pseudouridine synthase D
sdsA	All-trans-nonaprenyl-diphosphate synthase (geranyl-diphosphate specific)
group_1675	hypothetical protein
group_1676	hypothetical protein
uppP	Undecaprenyl-diphosphatase
truB	tRNA pseudouridine synthase B
queA_1	S-adenosylmethionine:tRNA ribosyltransferase-isomerase
glgA	Glycogen synthase
topA	DNA topoisomerase 1
xseA	Exodeoxyribonuclease 7 large subunit
xseB	hypothetical protein
hslR	Heat shock protein 15
group_1685	hypothetical protein
group_1686	hypothetical protein
group_1687	hypothetical protein
mqnA	Chorismate dehydratase
kdsC	3-deoxy-D-manno-octulosonate 8-phosphate phosphatase KdsC
rsmH	Ribosomal RNA small subunit methyltransferase H
murE	UDP-N-acetylmuramoyl-L-alanyl-D-glutamate--2,6-diaminopimelate ligase
mraY	Phospho-N-acetylmuramoyl-pentapeptide-transferase
murD	UDP-N-acetylmuramoylalanine--D-glutamate ligase
ftsW	putative peptidoglycan glycosyltransferase FtsW
lipB	Octanoyltransferase
group_1698	hypothetical protein
holB	hypothetical protein
sulD	Bifunctional folate synthesis protein
group_1701	hypothetical protein
rbfA	30S ribosome-binding factor
lolE	Lipoprotein-releasing system transmembrane protein LolE
ycgM	putative protein YcgM
lpxB	Lipid-A-disaccharide synthase
trmD	tRNA (guanine-N(1)-)-methyltransferase
gloC	Hydroxyacylglutathione hydrolase GloC
lnt	Apolipoprotein N-acyltransferase
fusA_2	Elongation factor G
group_1710	hypothetical protein
group_1711	hypothetical protein
mshA_2	Glycogen synthase
group_1713	hypothetical protein
group_1714	hypothetical protein
hemW	Heme chaperone HemW
pcrA	ATP-dependent DNA helicase PcrA
nth	Endonuclease III
nrnA	Bifunctional oligoribonuclease and PAP phosphatase NrnA
nfo	Endonuclease 4
lysJ_1	[LysW]-aminoadipate semialdehyde transaminase
rsgA	Small ribosomal subunit biogenesis GTPase RsgA
lacZ_1	Putative beta-glucuronidase
group_1723	hypothetical protein
ispG	4-hydroxy-3-methylbut-2-en-1-yl diphosphate synthase (ferredoxin)
group_1725	hypothetical protein
queA_2	S-adenosylmethionine:tRNA ribosyltransferase-isomerase
nadB	L-aspartate oxidase
group_1731	hypothetical protein
lolE_2	Lipoprotein-releasing system transmembrane protein LolE
group_1733	hypothetical protein
group_1734	Cell division coordinator CpoB
recF	DNA replication and repair protein RecF
group_1736	hypothetical protein
ridA	2-iminobutanoate/2-iminopropanoate deaminase
rpoE_2	ECF RNA polymerase sigma-E factor
proS	Proline--tRNA ligase
group_1740	hypothetical protein
group_1741	hypothetical protein
lpxH	UDP-2,3-diacylglucosamine hydrolase
thyA	Thymidylate synthase
group_1744	IS1595 family transposase ISSsu9
pyrE	Orotate phosphoribosyltransferase
pyrB	Aspartate carbamoyltransferase catalytic subunit
folD	Bifunctional protein FolD protein
pckA	Phosphoenolpyruvate carboxykinase (ATP)
bamD_2	hypothetical protein
recR	Recombination protein RecR
folB	Dihydroneopterin aldolase
tyrS	Tyrosine--tRNA ligase
group_1756	hypothetical protein
infC	Translation initiation factor IF-3
thrS	Threonine--tRNA ligase
pdxA2	D-threonate 4-phosphate dehydrogenase
rlmB	23S rRNA (guanosine-2'-O-)-methyltransferase RlmB
trxB	Thioredoxin reductase
group_1762	hypothetical protein
slyD	FKBP-type peptidyl-prolyl cis-trans isomerase SlyD
gcvP	Glycine dehydrogenase (decarboxylating)
groL	60 kDa chaperonin
group_1766	hypothetical protein
thiL_1	Thiamine-monophosphate kinase
adk	Adenylate kinase
rplI	50S ribosomal protein L9
rpsT	hypothetical protein
gcvH	Glycine cleavage system H protein
birA	Bifunctional ligase/repressor BirA
dapD	2,3,4,5-tetrahydropyridine-2,6-dicarboxylate N-succinyltransferase
bamD	Outer membrane protein assembly factor BamD
group_1775	hypothetical protein
asd	Aspartate-semialdehyde dehydrogenase
mrcA	Penicillin-binding protein 1A
yciH	putative protein YciH
greA	Transcription elongation factor GreA
group_1780	hypothetical protein
group_1781	hypothetical protein
ruvC	Crossover junction endodeoxyribonuclease RuvC
lpxD	UDP-3-O-acylglucosamine N-acyltransferase
coaD	Phosphopantetheine adenylyltransferase
group_1785	hypothetical protein
tilS	tRNA(Ile)-lysidine synthase
aspS	Aspartate--tRNA ligase
rarA	putative AAA domain-containing protein
group_1789	hypothetical protein
norM	Multidrug resistance protein NorM
group_1791	hypothetical protein
trmB	tRNA (guanine-N(7)-)-methyltransferase
ileS	Isoleucine--tRNA ligase
icmF	Fused isobutyryl-CoA mutase
lpxC	UDP-3-O-acyl-N-acetylglucosamine deacetylase
lpxA	Acyl-[acyl-carrier-protein]--UDP-N-acetylglucosamine O-acyltransferase
infB	Translation initiation factor IF-2
group_1807	hypothetical protein
cysS	Cysteine--tRNA ligase
group_1809	hypothetical protein
group_1810	hypothetical protein
ruvA	Holliday junction ATP-dependent DNA helicase RuvA
cdaA	Cyclic di-AMP synthase CdaA
secD	Protein translocase subunit SecD
coaE	Dephospho-CoA kinase
folP	Dihydropteroate synthase
ftsE	Cell division ATP-binding protein FtsE
group_1817	hypothetical protein
radA	DNA repair protein RadA
group_1819	Putative zinc metalloprotease
dxr	1-deoxy-D-xylulose 5-phosphate reductoisomerase
group_1821	hypothetical protein
plsC	1-acyl-sn-glycerol-3-phosphate acyltransferase
gyrB_1	DNA gyrase subunit B
gyrA_1	DNA gyrase subunit A
aroK	Shikimate kinase
murI	Glutamate racemase
gyrA_2	DNA gyrase subunit A
dinF	DNA damage-inducible protein F
group_1829	hypothetical protein
fabD	Malonyl CoA-acyl carrier protein transacylase
group_1831	hypothetical protein
plsY	Glycerol-3-phosphate acyltransferase
group_1833	hypothetical protein
miaB	tRNA-2-methylthio-N(6)-dimethylallyladenosine synthase
group_1835	PhoH-like protein
ytlR	Diacylglycerol kinase
gltX	Glutamate--tRNA ligase
ychF	Ribosome-binding ATPase YchF
rsmI_1	Ribosomal RNA small subunit methyltransferase I
wbbL	hypothetical protein
ppm1	Polyprenol monophosphomannose synthase
glnS	Glutamine--tRNA ligase
trmH_1	tRNA (guanosine(18)-2'-O)-methyltransferase
panB	3-methyl-2-oxobutanoate hydroxymethyltransferase
sufB	FeS cluster assembly protein SufB
sufD	hypothetical protein
sufS	Cysteine desulfurase
tmk	Thymidylate kinase
rgtE	Dodecaprenyl-phosphate galacturonate synthase
mltG	Endolytic murein transglycosylase
group_1851	hypothetical protein
cpoB_2	Cell division coordinator CpoB
era	GTPase Era
ffh	Signal recognition particle protein
yvqK	Corrinoid adenosyltransferase
baiN	3-dehydro-bile acid delta(4,6)-reductase
nusB	Transcription antitermination protein NusB
cvfB	hypothetical protein
SIRT5	NAD-dependent protein deacylase sirtuin-5, mitochondrial
argK	putative GTPase
rexB	hypothetical protein
alaS	Alanine--tRNA ligase
gpmI	2,3-bisphosphoglycerate-independent phosphoglycerate mutase
nqrA	Na(+)-translocating NADH-quinone reductase subunit A
nqrB	Na(+)-translocating NADH-quinone reductase subunit B
group_1866	hypothetical protein
miaA	tRNA dimethylallyltransferase
group_1868	hypothetical protein
recD2	ATP-dependent RecD-like DNA helicase
rsmD	Ribosomal RNA small subunit methyltransferase D
feoB	Fe(2+) transporter FeoB
glyA	Serine hydroxymethyltransferase
dapE_2	Succinyl-diaminopimelate desuccinylase
algC	Phosphomannomutase/phosphoglucomutase
udp	Uridine phosphorylase
dnaN	Beta sliding clamp
dinG	3'-5' exonuclease DinG
rex	Redox-sensing transcriptional repressor Rex
ribF	hypothetical protein
ybgC	1,4-dihydroxy-2-naphthoyl-CoA hydrolase
htpG	Chaperone protein HtpG
aroE	Shikimate dehydrogenase (NADP(+))
ettA	Energy-dependent translational throttle protein EttA
cpdA_6	3',5'-cyclic adenosine monophosphate phosphodiesterase CpdA
yrdA	Protein YrdA
pheT	Phenylalanine--tRNA ligase beta subunit
group_1887	hypothetical protein
trkH	Trk system potassium uptake protein TrkH
mtaB	Threonylcarbamoyladenosine tRNA methylthiotransferase MtaB
znuB	Manganese transport system membrane protein MntB
group_1891	hypothetical protein
fmt	Methionyl-tRNA formyltransferase
korB_2	2-oxoglutarate oxidoreductase subunit KorB
korA_2	2-oxoglutarate oxidoreductase subunit KorA
group_1897	hypothetical protein
pdxB_2	Erythronate-4-phosphate dehydrogenase
serC	Phosphoserine aminotransferase
truA	tRNA pseudouridine synthase A
dapB	4-hydroxy-tetrahydrodipicolinate reductase
lepB	hypothetical protein
yigZ	IMPACT family member YigZ
group_1904	putative zinc protease
trmR	tRNA 5-hydroxyuridine methyltransferase
argS	Arginine--tRNA ligase
dusB	tRNA-dihydrouridine synthase B
group_1908	hypothetical protein
pepDA	hypothetical protein
yggS	Pyridoxal phosphate homeostasis protein
cgtA	GTPase Obg/CgtA
ispF	2-C-methyl-D-erythritol 2,4-cyclodiphosphate synthase
caiA	Crotonobetainyl-CoA reductase
group_1914	hypothetical protein
tsaB	tRNA threonylcarbamoyladenosine biosynthesis protein TsaB
smpB	SsrA-binding protein
dnaG_1	DNA primase
uvrB	UvrABC system protein B
group_1919	hypothetical protein
lgt	Phosphatidylglycerol--prolipoprotein diacylglyceryl transferase
ruvB_1	Holliday junction ATP-dependent DNA helicase RuvB
aroB	3-dehydroquinate synthase
typA	GTP-binding protein TypA/BipA
rpiB	Ribose-5-phosphate isomerase B
ispE	4-diphosphocytidyl-2-C-methyl-D-erythritol kinase
group_1926	hypothetical protein
pafA	Alkaline phosphatase PafA
sufE	Cysteine desulfuration protein SufE
sufT	Fe-S protein maturation auxiliary factor SufT
secA	Protein translocase subunit SecA
tadA_1	tRNA-specific adenosine deaminase
ssb	Single-stranded DNA-binding protein
punA	Purine nucleoside phosphorylase 1
lpxK	Tetraacyldisaccharide 4'-kinase
ispD	2-C-methyl-D-erythritol 4-phosphate cytidylyltransferase
dtpB	Dipeptide and tripeptide permease B
glgB	1,4-alpha-glucan branching enzyme GlgB
glpG	Rhomboid protease GlpG
mutL	DNA mismatch repair protein MutL
dnaJ	Chaperone protein DnaJ
grpE	Protein GrpE
rsmI_2	Ribosomal RNA small subunit methyltransferase I
group_1943	Alanine racemase
mutS2	Endonuclease MutS2
rpoB	DNA-directed RNA polymerase subunit beta
rny	Ribonuclease Y
group_2074	hypothetical protein
group_2075	hypothetical protein
gcvT	Aminomethyltransferase
group_2079	hypothetical protein
rpoA	DNA-directed RNA polymerase subunit alpha
rplV	hypothetical protein
pgk	Phosphoglycerate kinase
group_2102	hypothetical protein
corA	Magnesium transport protein CorA
recJ	Single-stranded-DNA-specific exonuclease RecJ
eno	Enolase
groS	10 kDa chaperonin
frdA	Fumarate reductase flavoprotein subunit
pgdA	Peptidoglycan-N-acetylglucosamine deacetylase
nusA	Transcription termination/antitermination protein NusA
sufC	putative ATP-dependent transporter SufC
yajC	hypothetical protein
gyrB_2	DNA gyrase subunit B
trxA_2	Thioredoxin
tolQ_1	Tol-Pal system protein TolQ
rpmA	50S ribosomal protein L27
rplU	50S ribosomal protein L21
prfA	Peptide chain release factor 1
ribH	6,7-dimethyl-8-ribityllumazine synthase
rpsF	hypothetical protein
group_2432	hypothetical protein
group_2433	hypothetical protein
pfp	Pyrophosphate--fructose 6-phosphate 1-phosphotransferase
rpmB	50S ribosomal protein L28
mreB	Cell shape-determining protein MreB
dksA	RNA polymerase-binding transcription factor DksA
efp	Elongation factor P
epi	Ethylmalonyl-CoA/methylmalonyl-CoA epimerase
rpmE2	50S ribosomal protein L31 type B
rpmG	50S ribosomal protein L33
rpmH	50S ribosomal protein L34
lolD	Lipoprotein-releasing system ATP-binding protein LolD
sigA	RNA polymerase sigma factor SigA
rpsS	30S ribosomal protein S19
uvrA_2	UvrABC system protein A
nqrD	Na(+)-translocating NADH-quinone reductase subunit D
nqrC	Na(+)-translocating NADH-quinone reductase subunit C
hup	DNA-binding protein HU
rsxB	Ion-translocating oxidoreductase complex subunit B
mltD	hypothetical protein
def	Peptide deformylase

## Sheet: Prevotellaceae_212
Gene	Annotation
fabG	3-oxoacyl-[acyl-carrier-protein] reductase FabG
group_2328	hypothetical protein
mdtK	PGL/p-HBAD biosynthesis glycosyltransferase
ihfA	Integration host factor subunit alpha
ribBA	Riboflavin biosynthesis protein RibBA
birA	Bifunctional ligase/repressor BirA
aroQ	3-dehydroquinate dehydratase
soj	Sporulation initiation inhibitor protein Soj
relA_1	GTP pyrophosphokinase
nspC	Carboxynorspermidine/carboxyspermidine decarboxylase
rluB	hypothetical protein
rsmF	Ribosomal RNA small subunit methyltransferase F
group_2670	hypothetical protein
aroB	3-dehydroquinate synthase
hit	putative HIT-like protein
mshA_1	D-inositol-3-phosphate glycosyltransferase
dut	Deoxyuridine 5'-triphosphate nucleotidohydrolase
sulD	Bifunctional folate synthesis protein
group_2731	(2E,6E)-farnesyl diphosphate synthase
cmk_2	Cytidylate kinase
group_2779	hypothetical protein
dnaN	Beta sliding clamp
rlmB	23S rRNA (guanosine-2'-O-)-methyltransferase RlmB
rsmE	Ribosomal RNA small subunit methyltransferase E
yrrK	Putative pre-16S rRNA nuclease
murE	UDP-N-acetylmuramoyl-L-alanyl-D-glutamate--2,6-diaminopimelate ligase
group_2841	hypothetical protein
glgA_2	hypothetical protein
purB	Adenylosuccinate lyase
nadK	NAD kinase
group_2872	hypothetical protein
group_2873	hypothetical protein
group_2885	hypothetical protein
arnC	hypothetical protein
murF	UDP-N-acetylmuramoyl-tripeptide--D-alanyl-D-alanine ligase
aroK	Shikimate kinase
rnhB	Ribonuclease HII
group_2906	hypothetical protein
sdsA	All-trans-nonaprenyl-diphosphate synthase (geranyl-diphosphate specific)
fabF	3-oxoacyl-[acyl-carrier-protein] synthase 2
rnc	Ribonuclease 3
truB	tRNA pseudouridine synthase B
dtd3	D-aminoacyl-tRNA deacylase
group_2966	hypothetical protein
hslR	Heat shock protein 15
coaE	hypothetical protein
group_2969	GTP cyclohydrolase 1 type 2
smc	hypothetical protein
group_2975	hypothetical protein
aroC	Chorismate synthase
ubiE	Ubiquinone/menaquinone biosynthesis C-methyltransferase UbiE
truA	tRNA pseudouridine synthase A
holB	hypothetical protein
group_2993	hypothetical protein
bamA_1	Outer membrane protein assembly factor BamA
aroA	3-phosphoshikimate 1-carboxyvinyltransferase
prmC	Release factor glutamine methyltransferase
group_3006	hypothetical protein
rsmG	Ribosomal RNA small subunit methyltransferase G
rpiB	Ribose-5-phosphate isomerase B
tadA_2	tRNA-specific adenosine deaminase
mkl	putative ribonucleotide transport ATP-binding protein mkl
nadD	Nicotinate-nucleotide adenylyltransferase
def	Peptide deformylase
rsmH	Ribosomal RNA small subunit methyltransferase H
rsmI	Ribosomal RNA small subunit methyltransferase I
yhhT	Sodium-lithium/proton antiporter
yigZ	IMPACT family member YigZ
mshA_2	Glycogen synthase
bamD	Outer membrane protein assembly factor BamD
sasA_1	Adaptive-response sensory-kinase SasA
lspA	Lipoprotein signal peptidase
tsaB	tRNA threonylcarbamoyladenosine biosynthesis protein TsaB
yajL	Protein/nucleic acid deglycase 3
pheT	Phenylalanine--tRNA ligase beta subunit
rpe	Ribulose-phosphate 3-epimerase
rsmA	Ribosomal RNA small subunit methyltransferase A
group_3130	hypothetical protein
group_3142	hypothetical protein
group_3145	hypothetical protein
murG	UDP-N-acetylglucosamine--N-acetylmuramyl-(pentapeptide) pyrophosphoryl-undecaprenol N-acetylglucosamine transferase
glpG	hypothetical protein
thiL	Thiamine-monophosphate kinase
nusB	Transcription antitermination protein NusB
rgtE	Dodecaprenyl-phosphate galacturonate synthase
group_3231	hypothetical protein
group_3260	dITP/XTP pyrophosphatase
murB	UDP-N-acetylenolpyruvoylglucosamine reductase
phnP	Phosphoribosyl 1,2-cyclic phosphate phosphodiesterase
dinG	3'-5' exonuclease DinG
rlmI	Ribosomal RNA large subunit methyltransferase I
rnd	Ribonuclease D
group_3292	hypothetical protein
hup	DNA-binding protein HU
tsaD	tRNA N6-adenosine threonylcarbamoyltransferase
group_3295	hypothetical protein
recF	DNA replication and repair protein RecF
cca	CC-adding tRNA nucleotidyltransferase
rluD_2	Ribosomal large subunit pseudouridine synthase D
uvrB	UvrABC system protein B
group_3312	hypothetical protein
mrdB_1	Peptidoglycan glycosyltransferase MrdB
group_3324	hypothetical protein
group_3333	hypothetical protein
group_3334	hypothetical protein
grpE	Protein GrpE
group_3347	hypothetical protein
ribE	Riboflavin synthase
mreC	hypothetical protein
xseB	Exodeoxyribonuclease 7 small subunit
apbC	Iron-sulfur cluster carrier protein
lpxH	UDP-2,3-diacylglucosamine hydrolase
cdaA	Cyclic di-AMP synthase CdaA
ftsA	Cell division protein FtsA
rpsT	30S ribosomal protein S20
purD	Phosphoribosylamine--glycine ligase
dusB	tRNA-dihydrouridine synthase B
group_3395	hypothetical protein
ywaD	hypothetical protein
ispH	4-hydroxy-3-methylbut-2-enyl diphosphate reductase
pyrF	Orotidine 5'-phosphate decarboxylase
tsaC	Threonylcarbamoyl-AMP synthase
era	GTPase Era
group_3490	hypothetical protein
adk	Adenylate kinase
ruvA	Holliday junction ATP-dependent DNA helicase RuvA
yggS	Pyridoxal phosphate homeostasis protein
mraY	Phospho-N-acetylmuramoyl-pentapeptide-transferase
smpB	SsrA-binding protein
group_3549	hypothetical protein
pyrI	Aspartate carbamoyltransferase regulatory chain
mazG	Nucleoside triphosphate pyrophosphohydrolase
tgt	Queuine tRNA-ribosyltransferase
group_3560	hypothetical protein
kdsA_1	2-dehydro-3-deoxyphosphooctonate aldolase
lpxK	Tetraacyldisaccharide 4'-kinase
deoC	Deoxyribose-phosphate aldolase
polA	DNA polymerase I
lgt	Phosphatidylglycerol--prolipoprotein diacylglyceryl transferase
cysS	Cysteine--tRNA ligase
sufE	Cysteine desulfuration protein SufE
trmR	tRNA 5-hydroxyuridine methyltransferase
auaH	Aurachin B dehydrogenase
pth	Peptidyl-tRNA hydrolase
prfC	Peptide chain release factor 3
surE	5'-nucleotidase SurE
asd	Aspartate-semialdehyde dehydrogenase
skp_1	hypothetical protein
ispU	Ditrans,polycis-undecaprenyl-diphosphate synthase ((2E,6E)-farnesyl-diphosphate specific)
lysS	Lysine--tRNA ligase
valS	Valine--tRNA ligase
trxB	Thioredoxin reductase
serS	Serine--tRNA ligase
group_3793	Inorganic triphosphatase
murD	UDP-N-acetylmuramoylalanine--D-glutamate ligase
rpsB	30S ribosomal protein S2
yidC	Membrane protein insertase YidC
fabD	Malonyl CoA-acyl carrier protein transacylase
murA	UDP-N-acetylglucosamine 1-carboxyvinyltransferase
dxr	1-deoxy-D-xylulose 5-phosphate reductoisomerase
ycgM	putative protein YcgM
aspS	Aspartate--tRNA ligase
group_3849	putative protein
sufT	Fe-S protein maturation auxiliary factor SufT
yajC	hypothetical protein
ppm1	Polyprenol monophosphomannose synthase
aroE	Shikimate dehydrogenase (NADP(+))
clcB	Voltage-gated ClC-type chloride channel ClcB
group_3963	hypothetical protein
parB	putative chromosome-partitioning protein ParB
purH_2	Bifunctional purine biosynthesis protein PurH
obg	GTPase Obg
lptB	Lipopolysaccharide export system ATP-binding protein LptB
TSFM	Elongation factor Ts, mitochondrial
folE	GTP cyclohydrolase 1
group_4048	hypothetical protein
exoA	Exodeoxyribonuclease
gyrB_2	DNA gyrase subunit B
rimP	Ribosome maturation factor RimP
skp	hypothetical protein
pheS	Phenylalanine--tRNA ligase alpha subunit
ribH	6,7-dimethyl-8-ribityllumazine synthase
thrS	Threonine--tRNA ligase
clpX	ATP-dependent Clp protease ATP-binding subunit ClpX
sufD	FeS cluster assembly protein SufD
pnp	Polyribonucleotide nucleotidyltransferase
purE	N5-carboxyaminoimidazole ribonucleotide mutase
recA	Protein RecA
pyrE	Orotate phosphoribosyltransferase
frr	Ribosome-recycling factor
clpP	ATP-dependent Clp protease proteolytic subunit
groS	10 kDa chaperonin
pyrH	Uridylate kinase
purC	Phosphoribosylaminoimidazole-succinocarboxamide synthase
fda	Fructose-bisphosphate aldolase
mlaE	Intermembrane phospholipid transport system permease protein MlaE
carE	Caffeyl-CoA reductase-Etf complex subunit CarE
rplU	50S ribosomal protein L21
rplM	50S ribosomal protein L13
ybiT	putative ABC transporter ATP-binding protein YbiT
rpmA	50S ribosomal protein L27
carD	Caffeyl-CoA reductase-Etf complex subunit CarD
efp	Elongation factor P
rpmB	50S ribosomal protein L28
group_4779	Carboxynorspermidine synthase
rpsI	30S ribosomal protein S9
dnaJ_2	Chaperone protein DnaJ
rpmE2	50S ribosomal protein L31 type B
mreB	Cell shape-determining protein MreB
acpP	Acyl carrier protein
surA_1	Chaperone SurA
prfB	Peptide chain release factor RF2

## Sheet: Muribaculaceae_275
Gene	Annotation
group_1016	hypothetical protein
soj	Sporulation initiation inhibitor protein Soj
group_1224	hypothetical protein
grpE	Protein GrpE
rimO	Ribosomal protein S12 methylthiotransferase RimO
group_1504	hypothetical protein
sufD	hypothetical protein
gyrB_2	DNA gyrase subunit B
sppA	Protease 4
fmt	Methionyl-tRNA formyltransferase
ruvA	Holliday junction ATP-dependent DNA helicase RuvA
bcp	Peroxiredoxin Bcp
rlmN	Dual-specificity RNA methyltransferase RlmN
mrdA	Peptidoglycan D,D-transpeptidase MrdA
aroC	Chorismate synthase
alaS	Alanine--tRNA ligase
yggS	Pyridoxal phosphate homeostasis protein
ispH	4-hydroxy-3-methylbut-2-enyl diphosphate reductase
group_1643	hypothetical protein
era	GTPase Era
group_1645	hypothetical protein
ispE	4-diphosphocytidyl-2-C-methyl-D-erythritol kinase
hemW	Heme chaperone HemW
pncC	Nicotinamide-nucleotide amidohydrolase PncC
group_1671	hypothetical protein
group_1675	Inorganic triphosphatase
glgA_2	hypothetical protein
yafV	Omega-amidase YafV
nrnA	Bifunctional oligoribonuclease and PAP phosphatase NrnA
gloC	Hydroxyacylglutathione hydrolase GloC
pyrD	Dihydroorotate dehydrogenase B (NAD(+)), catalytic subunit
ihfA_2	hypothetical protein
queE	7-carboxy-7-deazaguanine synthase
gmk	Guanylate kinase
nadD	Nicotinate-nucleotide adenylyltransferase
group_1704	hypothetical protein
murI	Glutamate racemase
skp	hypothetical protein
cdsA	hypothetical protein
yciH	hypothetical protein
xseA	Exodeoxyribonuclease 7 large subunit
xseB	hypothetical protein
pta	Phosphate acetyltransferase
atpG	ATP synthase gamma chain
parB	putative chromosome-partitioning protein ParB
lpxL	Lipid A biosynthesis lauroyltransferase
pth	Peptidyl-tRNA hydrolase
cca	CCA-adding enzyme
group_1778	hypothetical protein
truB	tRNA pseudouridine synthase B
group_1793	hypothetical protein
rdgB	dITP/XTP pyrophosphatase
polA	DNA polymerase I
udk_2	Uridine kinase
group_1810	hypothetical protein
egtB	Hercynine oxygenase
group_1817	hypothetical protein
group_1819	hypothetical protein
group_1823	hypothetical protein
aroK	Shikimate kinase
group_1845	hypothetical protein
radA	DNA repair protein RadA
rlmB	23S rRNA (guanosine-2'-O-)-methyltransferase RlmB
group_1851	hypothetical protein
undec1A	Cysteine/Cysteine sulfinic acid decarboxylase
dinG	3'-5' exonuclease DinG
dnaN	Beta sliding clamp
folE	GTP cyclohydrolase 1
group_1857	hypothetical protein
lapB	Lipopolysaccharide assembly protein B
thiL	Thiamine-monophosphate kinase
punA	Purine nucleoside phosphorylase 1
group_1882	hypothetical protein
rarA	Replication-associated recombination protein A
sigW_1	ECF RNA polymerase sigma factor SigW
kefB_1	Glutathione-regulated potassium-efflux system protein KefB
glgE	Alpha-1,4-glucan:maltose-1-phosphate maltosyltransferase
group_1912	hypothetical protein
group_1913	Putative peptidyl-prolyl cis-trans isomerase
group_1914	hypothetical protein
dap4	Dipeptidyl aminopeptidase 4
miaA_1	tRNA dimethylallyltransferase
group_1920	hypothetical protein
group_1922	hypothetical protein
recA	Protein RecA
pdxA2	D-threonate 4-phosphate dehydrogenase
group_1925	hypothetical protein
mrdB	Peptidoglycan glycosyltransferase MrdB
group_1927	hypothetical protein
mreC	hypothetical protein
purH	Bifunctional purine biosynthesis protein PurH
trmD	tRNA (guanine-N(1)-)-methyltransferase
group_1935	hypothetical protein
parC	DNA gyrase subunit A
group_1937	hypothetical protein
slyD	FKBP-type peptidyl-prolyl cis-trans isomerase SlyD
rne	Ribonuclease E
queF	NADPH-dependent 7-cyano-7-deazaguanine reductase
cdaA	Cyclic di-AMP synthase CdaA
mshA_1	Glycogen synthase
tkt	Transketolase
recR	Recombination protein RecR
menG	Demethylmenaquinone methyltransferase
tsaE	tRNA threonylcarbamoyladenosine biosynthesis protein TsaE
group_1952	hypothetical protein
spoT	Guanosine-3',5'-bis(diphosphate) 3'-pyrophosphohydrolase
relA	GTP pyrophosphokinase
rny_2	hypothetical protein
msbA	Lipid A export ATP-binding/permease protein MsbA
group_1962	hypothetical protein
cdd	Cytidine deaminase
hisS	Histidine--tRNA ligase
yigZ	IMPACT family member YigZ
cgtA	GTPase Obg/CgtA
nnr	Bifunctional NAD(P)H-hydrate repair enzyme Nnr
sufE	Cysteine desulfuration protein SufE
fabH	3-oxoacyl-[acyl-carrier-protein] synthase 3
menA	1,4-dihydroxy-2-naphthoate octaprenyltransferase
pyrG	CTP synthase
yidC	Membrane protein insertase YidC
bamA_1	Outer membrane protein assembly factor BamA
dnaC	Replicative DNA helicase
group_1992	hypothetical protein
rgtE	Dodecaprenyl-phosphate galacturonate synthase
lpxC	UDP-3-O-acyl-N-acetylglucosamine deacetylase
lpxD	UDP-3-O-acylglucosamine N-acyltransferase
miaA_2	tRNA dimethylallyltransferase
group_1997	hypothetical protein
tsaD	tRNA N6-adenosine threonylcarbamoyltransferase
ftsY	Signal recognition particle receptor FtsY
dxs	1-deoxy-D-xylulose-5-phosphate synthase
kdsA	2-dehydro-3-deoxyphosphooctonate aldolase
lptD_1	LPS-assembly protein LptD
dpp5	Dipeptidyl-peptidase 5
uvrB	UvrABC system protein B
aroE	Shikimate dehydrogenase (NADP(+))
group_2012	hypothetical protein
dnaA	Chromosomal replication initiator protein DnaA
group_2014	hypothetical protein
icmF	Fused isobutyryl-CoA mutase
glgP	Glycogen phosphorylase
lon	Lon protease
padE	hypothetical protein
korA_2	2-oxoglutarate oxidoreductase subunit KorA
nth	Endonuclease III
pheS	Phenylalanine--tRNA ligase alpha subunit
mazG	Nucleoside triphosphate pyrophosphohydrolase
algC	Phosphomannomutase/phosphoglucomutase
mutS2	Endonuclease MutS2
rsmG	Ribosomal RNA small subunit methyltransferase G
mkl	putative ribonucleotide transport ATP-binding protein mkl
lptB	Lipopolysaccharide export system ATP-binding protein LptB
group_2052	hypothetical protein
purF_1	Amidophosphoribosyltransferase
groS	10 kDa chaperonin
group_2055	hypothetical protein
group_2056	hypothetical protein
group_2059	putative protein
ihfA_1	Integration host factor subunit alpha
group_2061	hypothetical protein
group_2062	GTP cyclohydrolase 1 type 2
queD	6-carboxy-5,6,7,8-tetrahydropterin synthase
fpgS	Folylpolyglutamate synthase
group_2068	hypothetical protein
degP	hypothetical protein
group_2079	hypothetical protein
group_2080	hypothetical protein
carD	Caffeyl-CoA reductase-Etf complex subunit CarD
rluD_2	Ribosomal large subunit pseudouridine synthase D
group_2084	hypothetical protein
rluC	Ribosomal large subunit pseudouridine synthase C
hflX	GTPase HflX
group_2090	hypothetical protein
bamA_2	Outer membrane protein assembly factor BamA
group_2092	hypothetical protein
group_2094	hypothetical protein
rsfS	Ribosomal silencing factor RsfS
ftsH	ATP-dependent zinc metalloprotease FtsH
group_2097	hypothetical protein
group_2098	hypothetical protein
ispF	2-C-methyl-D-erythritol 2,4-cyclodiphosphate synthase
gltX	Glutamate--tRNA ligase
group_2101	Ribosomal RNA small subunit methyltransferase I
ackA	Acetate kinase
atpH	ATP synthase subunit delta
nuoC	NADH-quinone oxidoreductase subunit C/D
pstS	hypothetical protein
pyrB	Aspartate carbamoyltransferase catalytic subunit
priA	primosomal protein N'
group_2115	hypothetical protein
birA	Bifunctional ligase/repressor BirA
pyrH	Uridylate kinase
group_2125	hypothetical protein
ppm1	Polyprenol monophosphomannose synthase
mtaB	Threonylcarbamoyladenosine tRNA methylthiotransferase MtaB
sufS	Cysteine desulfurase
sufC	putative ATP-dependent transporter SufC
pdxJ	Pyridoxine 5'-phosphate synthase
speA	Biosynthetic arginine decarboxylase
truA	tRNA pseudouridine synthase A
yycJ	hypothetical protein
rsmI_1	Ribosomal RNA small subunit methyltransferase I
group_2139	hypothetical protein
clsA	Major cardiolipin synthase ClsA
hslR	Heat shock protein 15
lptD_2	LPS-assembly protein LptD
group_2146	hypothetical protein
thyA	Thymidylate synthase
folA	Dihydrofolate reductase
dut	Deoxyuridine 5'-triphosphate nucleotidohydrolase
dgt	Deoxyguanosinetriphosphate triphosphohydrolase
asd	Aspartate-semialdehyde dehydrogenase
aarA	hypothetical protein
coaD	Phosphopantetheine adenylyltransferase
rnr	Ribonuclease R
gyrB_1	DNA gyrase subunit B
metK	S-adenosylmethionine synthase
cysS	Cysteine--tRNA ligase
ybhL	Inner membrane protein YbhL
argS	Arginine--tRNA ligase
tcdA	tRNA threonylcarbamoyladenosine dehydratase
queA_2	S-adenosylmethionine:tRNA ribosyltransferase-isomerase
group_2168	hypothetical protein
miaB	tRNA-2-methylthio-N(6)-dimethylallyladenosine synthase
group_2170	hypothetical protein
group_2174	hypothetical protein
leuS	Leucine--tRNA ligase
group_2178	hypothetical protein
group_2180	hypothetical protein
apt	Adenine phosphoribosyltransferase
uvrC	UvrABC system protein C
ychF	Ribosome-binding ATPase YchF
group_2185	hypothetical protein
purE	N5-carboxyaminoimidazole ribonucleotide mutase
group_2189	putative HIT-like protein
lolE	Lipoprotein-releasing system transmembrane protein LolE
rbfA	Ribosome-binding factor A
trmR	tRNA 5-hydroxyuridine methyltransferase
yqhS	3-dehydroquinate dehydratase
group_2194	hypothetical protein
group_2202	hypothetical protein
group_2204	hypothetical protein
ruvB	Holliday junction ATP-dependent DNA helicase RuvB
group_2208	putative zinc protease
dusB	tRNA-dihydrouridine synthase B
serS	Serine--tRNA ligase
trmB	tRNA (guanine-N(7)-)-methyltransferase
mscL	Large-conductance mechanosensitive channel
panB	3-methyl-2-oxobutanoate hydroxymethyltransferase
tpiA	Triosephosphate isomerase
pgcA	Phosphoglucomutase
glyQS	Glycine--tRNA ligase
typA	GTP-binding protein TypA/BipA
ntcA	Global nitrogen regulator
bamD	Outer membrane protein assembly factor BamD
korB_2	2-oxoglutarate oxidoreductase subunit KorB
mlaE	Intermembrane phospholipid transport system permease protein MlaE
carA	Carbamoyl-phosphate synthase small chain
groL	60 kDa chaperonin
hpf	Ribosome hibernation promoting factor
rny	Ribonuclease Y
group_2449	hypothetical protein
prs	Ribose-phosphate pyrophosphokinase
atpA	ATP synthase subunit alpha
frdB	Fumarate reductase iron-sulfur subunit
gcdB	Glutaconyl-CoA decarboxylase subunit beta
frdA	Fumarate reductase flavoprotein subunit
rpmB	50S ribosomal protein L28
group_2804	hypothetical protein
mutB	Methylmalonyl-CoA mutase large subunit
ndhC	NAD(P)H-quinone oxidoreductase subunit 3, chloroplastic
group_2996	hypothetical protein
nqo6	NADH-quinone oxidoreductase subunit 6
group_4354	hypothetical protein
rpmG2	50S ribosomal protein L33 2
