# Supplementary material for: Species-Level Taxonomic Characterization of Uncultured Core Gut Microbiota of Plateau Pika
Source: Microbiol Spectr. 2023 Apr 17;11(3):e03495-22. doi: 10.1128/spectrum.03495-22 (PMC10269723; doi:10.1128/spectrum.03495-22)
Supplement: Supplemental file 9 — Table S9. Download spectrum.03495-22-s0010.xlsx, XLSX file, 0.7 MB [file spectrum.03495-22-s0010.xlsx]

## Sheet: CAZyme-SUM
Glycoside hydrolases	Gene No.	Polysaccharide lyases	Gene No.	Carbohydrate esterases	Gene No.	Carbohydrate-binding modules	Gene No.	GlycosylTransferases	Gene No.
GH13	489	PL11	65	CE4	171	CBM48	68	GT2	620
GH2	332	PL1	63	CE8	59	CBM67	36	GT4	222
GH43	270	PL9	12	CE1	54	CBM20	24	GT51	139
GH3	268	PL10	11	CE12	53	CBM35	20	GT35	133
GH31	141	PL33	9	CE11	40	CBM34	15	GT5	115
GH5	133	PL6	3	CE9	29	CBM50	7	GT28	103
GH51	101	PL26	3	CE2	29	CBM22	7	GT19	41
GH23	99	PL29	2	CE7	14	CBM51	6	GT3	36
GH28	87	PL17	2	CE10	9	CBM32	5	GT9	26
GH77	86	PL8	1	CE6	6	CBM74	4	GT11	25
GH95	85	PL4	1	CE15	4	CBM41	4	GT32	24
GH53	82			CE3	1	CBM2	3	GT30	22
GH20	82					CBM13	3	GT26	16
GH29	76					CBM36	2	GT39	13
GH36	68					CBM9	1	GT83	12
GH32	64					CBM6	1	GT92	11
GH105	61					CBM58	1	GT84	8
GH10	56					CBM47	1	GT8	8
GH94	52					CBM4	1	GT27	5
GH97	51					CBM26	1	GT94	3
GH16	48					CBM25	1	GT66	3
GH57	45							GT14	3
GH25	43							GT104	3
GH26	42							GT1	3
GH133	42							GT6	2
GH35	39							GT107	2
GH27	39							GT10	2
GH18	38							GT82	1
GH30	36							GT31	1
GH92	35							GT25	1
GH127	35							GT17	1
GH130	34
GH73	33
GH115	33
GH9	31
GH146	29
GH4	26
GH38	26
GH42	24
GH106	24
GH109	21
GH89	20
GH78	18
GH1	16
GH33	13
GH24	13
GH140	13
GH88	12
GH67	12
GH154	12
GH84	11
GH110	11
GH141	10
GH8	9
GH39	9
GH123	9
GH120	9
GH145	6
GH125	6
GH113	6
GH55	5
GH128	5
GH74	4
GH161	4
GH112	4
GH85	3
GH65	3
GH59	3
GH44	3
GH165	3
GH159	3
GH98	2
GH81	2
GH76	2
GH50	2
GH149	2
GH147	2
GH144	2
GH142	2
GH139	2
GH138	2
GH137	2
GH11	2
GH37	1
GH163	1
GH151	1
GH148	1
GH143	1
GH108	1
GH103	1

## Sheet: CAZyme-SGBs
bins	% Identical	family	CAZy ID
p09_bin_13	60	GH	AGB29347.1|GH105|GH28|
p09_bin_13	80.8	GH	ADE83440.1|GH3|
p09_bin_13	60.4	GH	ASB36694.1|GH105|GH28|
p09_bin_13	70.1	GH	ADE83743.1|GH28|GH43_10|
p09_bin_13	70.9	GH	ADE83753.1|CBM20|GH77|
p09_bin_13	81.3	GH	VEH15005.1|GH97|
p09_bin_13	73.4	GH	ADE82909.1|GH13_14|
p09_bin_13	64.2	GH	QCD40914.1|GH127|
p09_bin_13	53.9	GH	ADE82894.1|GH105|GH28|
p09_bin_13	53.3	GH	AII68825.1|GH139|
p09_bin_13	74.9	GH	VEH15625.1|GH51|
p09_bin_13	61.1	GH	QCD42515.1|GH141|
p09_bin_13	67.9	GH	BBK86040.1|GH3|
p09_bin_13	52.2	GH	ALK84984.1|GH106|
p09_bin_13	56.9	GH	QCD42093.1|GH28|
p09_bin_13	62.6	GH	CCG34758.1|GH115|
p09_bin_13	62.7	GH	ADE83643.1|GH2|
p09_bin_13	60.6	GH	QCD41972.1|GH28|
p09_bin_13	62.1	GH	ADE81187.1|GH31|
p09_bin_13	60.1	GH	VEH16023.1|GH2|
p09_bin_13	88.4	GH	ADE82616.1|GH127|
p09_bin_13	66.8	GH	ADE81175.1|GH51|
p09_bin_13	51.7	GH	EEC55419.1|GH115|
p09_bin_13	47.5	GH	AEA20882.1|GH13|
p09_bin_13	74.6	GH	QCD35765.1|CBM13|GH43_7|
p09_bin_13	58.5	GH	QDO68366.1|CBM6|GH43_2|
p09_bin_13	63.7	GH	AND21949.1|GH140|
p09_bin_13	79.4	GH	ADE83743.1|GH28|GH43_10|
p09_bin_13	82.4	GH	QCD43661.1|GH43_1|
p09_bin_13	66.1	GH	ADE81408.1|GH13_38|
p09_bin_13	60.4	GH	QCP73449.1|GH28|
p09_bin_13	58.1	GH	ABR40300.1|GH78|
p09_bin_13	62.3	GH	AND20296.1|GH138|
p09_bin_13	53.9	GH	ANU56569.1|GH43_10|
p09_bin_13	82	GH	ADE82175.1|GH57|
p09_bin_13	75.1	GH	BBA28998.1|GH133|
p09_bin_13	62.7	GH	AGB29273.1|GH28|
p09_bin_13	60	GH	ADE82941.1|GH106|
p09_bin_13	64.4	GH	AGB29883.1|GH105|
p09_bin_13	78.7	GH	AND20518.1|GH31|
p09_bin_13	69.5	GH	ADE82590.1|GH31|
p09_bin_13	78.4	GH	ARI46377.1|CE1|GH10|
p09_bin_13	82.4	GH	ADE81813.1|CBM6|GH43_29|
p09_bin_13	67.8	GH	ALO48669.1|GH25|
p09_bin_13	55.1	GH	ABR40381.1|GH78|
p09_bin_13	72.6	GH	CAJ19153.1|GH13|3.2.1.54
p09_bin_13	60.4	GH	AII68770.1|GH141|
p09_bin_13	53.1	GH	ADE82116.1|GH23|
p09_bin_13	60.7	GH	CBK65668.1|GH2|
p09_bin_13	58.3	GH	ABR40294.1|GH95|
p09_bin_13	56.1	GH	AAO76120.1|GH33|GH78|3.2.1.40|3.2.1.-
p09_bin_13	57.2	GH	ALJ61539.1|GH35|
p09_bin_13	61.9	GH	CCG34756.1|GH67|
p09_bin_13	51.4	GH	ALJ43628.1|GH28|
p09_bin_13	62.9	GH	ADE81565.1|GH3|
p09_bin_13	65.4	GH	ALJ42177.1|GH142|GH143|
p09_bin_13	55.6	GH	ALO49101.1|GH73|
p09_bin_13	61.5	GH	ADY36826.1|GH2|
p09_bin_13	66.5	GH	ADE82768.1|GH32|
p09_bin_13	52.2	GH	ASB48786.1|GH10|
p09_bin_13	49	GH	QCD43724.1|GH5_21|
p09_bin_13	73.9	GH	ANU56184.1|GH97|
p09_bin_13	67.7	GH	ADE82775.1|GH31|
p09_bin_13	67.3	GH	ADE82580.1|GH95|
p09_bin_13	68.9	GH	ADE83625.1|GH43_10|
p09_bin_13	75.6	GH	ADY37333.1|GH146|
p09_bin_13	64.4	GH	ADI70680.1|GH43_12|3.2.1.55
p09_bin_13	60.2	GH	ALJ45323.1|CBM57|GH137|GH2|
p09_bin_13	53.2	GH	ABR40346.1|GH2|
p09_bin_13	64.5	GH	AII68822.1|GH2|
p09_bin_13	67.7	GH	ADE82667.1|CBM50|GH23|
p10_bin_3	72.9	GH	ADE82894.1|GH105|GH28|
p10_bin_3	68.2	GH	ADE82923.1|GH67|
p10_bin_3	58.7	GH	ADY34770.1|GH2|
p10_bin_3	61.9	GH	AGB29516.1|GH30_4|
p10_bin_3	70.3	GH	ADE83089.1|CBM32|GH35|
p10_bin_3	84.3	GH	AFE48532.1|GH43_1|3.2.1.37
p10_bin_3	71.8	GH	ADE82775.1|GH31|
p10_bin_3	56.7	GH	ADX05708.1|CBM6|GH10|3.2.1.8
p10_bin_3	83.2	GH	ADE82344.1|GH154|
p10_bin_3	67.8	GH	ADE81121.1|GH95|
p10_bin_3	80.4	GH	ARI46377.1|CE1|GH10|
p10_bin_3	65.7	GH	AGB29883.1|GH105|
p10_bin_3	75.6	GH	ADE83352.1|GH3|
p10_bin_3	52.6	GH	AAX16376.1|GH16|
p10_bin_3	52.1	GH	AGB29062.1|GH30_8|
p10_bin_3	62.1	GH	AGB29053.1|GH115|
p10_bin_3	72.6	GH	ADE83298.1|CE7|GH26|
p10_bin_3	51.7	GH	AKF12291.1|GH26|
p10_bin_3	84.4	GH	ADE81775.1|GH130|
p10_bin_3	70.8	GH	ADE82667.1|CBM50|GH23|
p10_bin_3	80.7	GH	ADE81484.1|GH127|
p10_bin_3	64.8	GH	ADE83469.1|GH97|
p10_bin_3	77.8	GH	ADE82616.1|GH127|
p10_bin_3	80.7	GH	ALO49804.1|GH133|
p10_bin_3	88.6	GH	ADE82175.1|GH57|
p10_bin_3	66.6	GH	ADE83747.1|GH43_10|
p10_bin_3	65	GH	ADE82768.1|GH32|
p10_bin_3	40.6	GH	SCV07115.1|GH106|
p10_bin_3	61.9	GH	QCD40374.1|GH3|
p10_bin_3	56.2	GH	AAO76119.1|GH140|3.2.1.-
p10_bin_3	63.7	GH	ADE82580.1|GH95|
p10_bin_3	64.2	GH	ANU56184.1|GH97|
p10_bin_3	74.1	GH	ADE82590.1|GH31|
p10_bin_3	46.5	GH	ALA73979.1|GH2|
p10_bin_3	54	GH	ALJ60219.1|GH78|
p10_bin_3	85.3	GH	AGH13451.1|GH3|3.2.1.21
p10_bin_3	81.4	GH	AHF25220.1|GH5_7|
p10_bin_3	58.7	GH	AKF17193.1|GH43_12|
p10_bin_3	71.8	GH	ADE83319.1|GH25|
p10_bin_3	58.3	GH	AGB29515.1|CBM35|GH98|
p10_bin_3	76.4	GH	ADE82976.1|GH43_35|
p10_bin_3	52.7	GH	AWG22800.1|GH3|
p10_bin_3	64	GH	ALJ49030.1|GH2|
p10_bin_3	60.8	GH	AGB29273.1|GH28|
p10_bin_3	90.7	GH	ADE81350.1|GH13_8|
p10_bin_3	61.9	GH	VEH15018.1|GH43_4|
p10_bin_3	79.7	GH	ADE82008.1|GH13|
p10_bin_3	75	GH	ADE82909.1|GH13_14|
p10_bin_3	63.1	GH	ADE81793.1|GH2|
p10_bin_3	76.2	GH	ADE81187.1|GH31|
p10_bin_3	59.8	GH	VEH16023.1|GH2|
p10_bin_3	74.9	GH	AKQ05904.1|GH2|
p10_bin_3	42.6	GH	AGB28050.1|GH146|
p10_bin_3	49.4	GH	ABR38814.1|GH43_34|
p10_bin_3	76.7	GH	AGB28494.1|GH43_19|
p10_bin_3	67.7	GH	ADE83762.1|GH53|
p10_bin_3	76.8	GH	ADE81049.1|GH51|
p10_bin_3	73.4	GH	ADE81332.1|GH3|
p10_bin_3	62.9	GH	ADY37835.1|GH35|
p10_bin_3	57.7	GH	ADE82591.1|GH2|
p10_bin_3	71.5	GH	AGB28980.1|GH28|GH88|
p10_bin_3	77.1	GH	AHF26057.1|GH43_35|
p10_bin_3	67.1	GH	ADY34736.1|GH43_19|GH43_34|
p10_bin_3	46.7	GH	ALJ60076.1|GH51|
p10_bin_3	72.8	GH	ADE83743.1|GH28|GH43_10|
p10_bin_3	60.6	GH	ADE83743.1|GH28|GH43_10|
p10_bin_3	66.3	GH	AGB28718.1|CBM51|GH27|
p10_bin_3	65.7	GH	ADE81398.1|CBM20|GH77|
p10_bin_3	65.2	GH	SCD20010.1|GH146|
p10_bin_3	61.2	GH	ADE82116.1|GH23|
p10_bin_3	75.4	GH	ADE81813.1|CBM6|GH43_29|
p10_bin_3	59.5	GH	AGB28845.1|GH97|
p10_bin_3	51.5	GH	EEC55419.1|GH115|
p10_bin_3	80.7	GH	ADE81668.1|GH8|
p10_bin_3	70.3	GH	AHF24578.1|GH105|
p10_bin_3	52.9	GH	AII66944.1|GH115|
p10_bin_3	61.7	GH	ADE82187.1|GH43_5|
p10_bin_3	71.7	GH	ADE83643.1|GH2|
p10_bin_3	81.7	GH	ADE83440.1|GH3|
p10_bin_3	66.9	GH	ADE83753.1|CBM20|GH77|
p10_bin_3	83.4	GH	ADE83522.1|GH97|
p10_bin_3	62.2	GH	ADE82665.1|CBM6|GH43_2|
p10_bin_3	82.5	GH	ADE82026.1|CBM13|GH43_7|
p10_bin_3	71.7	GH	ADE83099.1|CBM50|GH73|
p10_bin_3	58.5	GH	ADX05755.1|GH9|3.2.1.4
p10_bin_3	52.4	GH	ADE83209.1|GH13|
p10_bin_3	77.4	GH	ADE81803.1|GH51|
p10_bin_3	58	GH	AGB29019.1|GH106|
p10_bin_3	83.9	GH	ADE81486.1|GH36|
p10_bin_3	63.2	GH	ADE81739.1|GH97|
p10_bin_3	68.1	GH	ADE83294.1|GH51|
p10_bin_3	72.4	GH	AXP82039.1|GH29|
p10_bin_3	85	GH	ADE83033.1|GH43_10|
p10_bin_3	68.6	GH	ADE81408.1|GH13_38|
p10_bin_3	77.5	GH	QDO67471.1|GH43_17|
p10_bin_3	68.2	GH	ADE81438.1|GH2|
p10_bin_3	91	GH	ADE82788.1|GH94|
p13_bin_7	78.1	GH	ADE82616.1|GH127|
p13_bin_7	70.5	GH	ANU56184.1|GH97|
p13_bin_7	72.4	GH	ADE83625.1|GH43_10|
p13_bin_7	67.2	GH	ADE82580.1|GH95|
p13_bin_7	72.4	GH	ADE82775.1|GH31|
p13_bin_7	73	GH	ADE82894.1|GH105|GH28|
p13_bin_7	35.5	GH	QBE66394.1|GH2|
p13_bin_7	53.9	GH	AET14832.1|GH26|
p13_bin_7	53.4	GH	QBJ17536.1|GH2|
p13_bin_7	78.7	GH	ADE81565.1|GH3|
p13_bin_7	89.1	GH	ADE82175.1|GH57|
p13_bin_7	81.3	GH	ALO49804.1|GH133|
p13_bin_7	74.1	GH	ADE83469.1|GH97|
p13_bin_7	87.3	GH	ADE81484.1|GH127|
p13_bin_7	72.6	GH	AXP82039.1|GH29|
p13_bin_7	87.7	GH	ADE82616.1|GH127|
p13_bin_7	72.6	GH	ADE82463.1|GH25|
p13_bin_7	81.6	GH	ADE83440.1|GH3|
p13_bin_7	44.9	GH	ATC63641.1|GH28|
p13_bin_7	77.9	GH	AHF25220.1|GH5_7|
p13_bin_7	76.1	GH	ADE83298.1|CE7|GH26|
p13_bin_7	57.9	GH	AKF12291.1|GH26|
p13_bin_7	87	GH	ADE81775.1|GH130|
p13_bin_7	73.1	GH	ADE82389.1|GH97|
p13_bin_7	74.2	GH	ADE81121.1|GH95|
p13_bin_7	59	GH	AKF17193.1|GH43_12|
p13_bin_7	55.4	GH	AAX16376.1|GH16|
p13_bin_7	69.8	GH	BBK86688.1|GH3|
p13_bin_7	76.3	GH	ADE83352.1|GH3|
p13_bin_7	66.4	GH	ADE82486.1|GH3|
p13_bin_7	86.7	GH	ADE82788.1|GH94|
p13_bin_7	64.6	GH	ADE81049.1|GH51|
p13_bin_7	60.6	GH	AGB29273.1|GH28|
p13_bin_7	79.8	GH	ADE82008.1|GH13|
p13_bin_7	77.3	GH	ADE81569.1|GH115|
p13_bin_7	56.4	GH	CCG34755.1|GH35|
p13_bin_7	52.4	GH	ALJ60219.1|GH78|
p13_bin_7	77.9	GH	ARI46377.1|CE1|GH10|
p13_bin_7	71.2	GH	AHW59812.1|GH9
p13_bin_7	76.3	GH	QDO67471.1|GH43_17|
p13_bin_7	72.9	GH	ADE83099.1|CBM50|GH73|
p13_bin_7	57.1	GH	AAC36862.1|CBM72|GH5_4|3.2.1.4|3.2.1.8
p13_bin_7	74.2	GH	ADE83743.1|GH28|GH43_10|
p13_bin_7	65.2	GH	QBJ18508.1|GH3|
p13_bin_7	58.7	GH	AAO76119.1|GH140|3.2.1.-
p13_bin_7	70.4	GH	ADE82923.1|GH67|
p13_bin_7	78.8	GH	ADE83089.1|CBM32|GH35|
p13_bin_7	69	GH	ADE81793.1|GH2|
p13_bin_7	62.8	GH	AGB29883.1|GH105|
p13_bin_7	65.7	GH	ALJ49030.1|GH2|
p13_bin_7	76.3	GH	ADE83319.1|GH25|
p13_bin_7	77.3	GH	AKQ05904.1|GH2|
p13_bin_7	84.7	GH	ADE81486.1|GH36|
p13_bin_7	92.3	GH	ADE81350.1|GH13_8|
p13_bin_7	85.7	GH	AFN57662.1|GH51|
p13_bin_7	74.4	GH	ADE81408.1|GH13_38|
p13_bin_7	70.5	GH	ADE82116.1|GH23|
p13_bin_7	63.2	GH	QCQ44315.1|GH36|
p13_bin_7	49.3	GH	ADE83762.1|GH53|
p13_bin_7	64	GH	AGB28883.1|GH35|GH53|
p13_bin_7	69.9	GH	ADE81438.1|GH2|
p13_bin_7	69.6	GH	AWI66964.1|GH28|
p13_bin_7	76.5	GH	ADE81187.1|GH31|
p13_bin_7	60.4	GH	VEH16023.1|GH2|
p13_bin_7	85	GH	AGH14016.1|GH31|
p13_bin_7	68.8	GH	AGH13451.1|GH3|3.2.1.21
p13_bin_7	63.1	GH	ADE83747.1|GH43_10|
p13_bin_7	59.8	GH	ALJ44681.1|GH97|
p13_bin_7	69.3	GH	AGB28980.1|GH28|GH88|
p13_bin_7	61	GH	ABR37845.1|GH88|
p13_bin_7	82.2	GH	ADE83747.1|GH43_10|
p13_bin_7	76	GH	ADE82667.1|CBM50|GH23|
p13_bin_7	49.3	GH	QCD43724.1|GH5_21|
p13_bin_7	53.1	GH	AVM57878.1|CBM4|GH10|
p13_bin_7	58.9	GH	AGB29019.1|GH106|
p13_bin_7	73	GH	ADE83643.1|GH2|
p13_bin_7	55.1	GH	AAO75467.1|GH43_4|3.2.1.99
p13_bin_7	76	GH	ADE82187.1|GH43_5|
p13_bin_7	66.4	GH	ADE82768.1|GH32|
p13_bin_7	79.5	GH	ADE83753.1|CBM20|GH77|
p13_bin_7	79	GH	ADE83522.1|GH97|
p13_bin_7	78.7	GH	ADE82909.1|GH13_14|
p13_bin_7	52.3	GH	AII66944.1|GH115|
p13_bin_7	85.7	GH	ADE82344.1|GH154|
p13_bin_7	83.2	GH	ADE82673.1|GH105|
p13_bin_7	81.2	GH	ADE83310.1|GH43_19|GH43_24|
p13_bin_7	56.3	GH	ADX05755.1|GH9|3.2.1.4
p13_bin_7	63.3	GH	ADE82665.1|CBM6|GH43_2|
p13_bin_7	77.2	GH	ADE82026.1|CBM13|GH43_7|
p13_bin_7	59.1	GH	EEC55419.1|GH115|
p13_bin_7	76.5	GH	ADE81813.1|CBM6|GH43_29|
p13_bin_7	75.3	GH	ACN78955.1|GH3|3.2.1.37|3.2.1.55
p13_bin_7	54.9	GH	ADE83209.1|GH13|
p13_bin_7	79.3	GH	AGB28494.1|GH43_19|
p13_bin_7	57.6	GH	ALO49927.1|GH20|
p13_bin_7	58.4	GH	ADY35504.1|GH28|
p13_bin_7	79.4	GH	ADE82976.1|GH43_35|
p13_bin_7	65.9	GH	ADY37835.1|GH35|
p13_bin_7	41.9	GH	SCV07115.1|GH106|
p13_bin_7	63.7	GH	QBJ18102.1|GH97|
p13_bin_7	77.5	GH	AFE48532.1|GH43_1|3.2.1.37
p13_bin_7	71.6	GH	ADE83294.1|GH51|
p13_bin_7	57.2	GH	ADY34770.1|GH2|
p16_bin_45	43.6	GH	AAO75445.1|GH141|
p16_bin_45	67.2	GH	ALK85162.1|GH31|
p16_bin_45	58	GH	QCD40914.1|GH127|
p16_bin_45	78.5	GH	ALO49804.1|GH133|
p16_bin_45	87.5	GH	ADE82175.1|GH57|
p16_bin_45	66.5	GH	ADE82768.1|GH32|
p16_bin_45	62.2	GH	ADE83099.1|CBM50|GH73|
p16_bin_45	56.7	GH	ALK84986.1|GH139|
p16_bin_45	91.2	GH	ADE81350.1|GH13_8|
p16_bin_45	63.3	GH	ADE83319.1|GH25|
p16_bin_45	67.5	GH	ADE81408.1|GH13_38|
p16_bin_45	55.5	GH	CBK65632.1|GH78|
p16_bin_45	60	GH	QCD40913.1|GH141|
p16_bin_45	56.4	GH	QCP72058.1|GH28|
p16_bin_45	63.2	GH	QCQ44315.1|GH36|
p16_bin_45	71.8	GH	ADE82894.1|GH105|GH28|
p16_bin_45	67.5	GH	AWI66964.1|GH28|
p16_bin_45	81.6	GH	ADE83747.1|GH43_10|
p16_bin_45	58.9	GH	AII68822.1|GH2|
p16_bin_45	54.1	GH	ALK84984.1|GH106|
p16_bin_45	64.3	GH	QDH55715.1|GH2|
p16_bin_45	54.3	GH	ALO48082.1|GH23|
p16_bin_45	68.1	GH	ABR40380.1|GH142|GH143|
p16_bin_45	52.3	GH	ABR40381.1|GH78|
p16_bin_45	69	GH	ADE82667.1|CBM50|GH23|
p16_bin_45	59.3	GH	ADE83753.1|CBM20|GH77|
p16_bin_45	57.9	GH	AAO76117.1|GH95|3.2.1.-
p16_bin_45	63.6	GH	QDH55646.1|GH140|
p16_bin_45	56.9	GH	CBK65853.1|GH33|GH78|
p16_bin_45	60.7	GH	AII62823.1|GH138|
p16_bin_45	53.5	GH	ALJ45323.1|CBM57|GH137|GH2|
p16_bin_45	57.8	GH	ABR40346.1|GH2|

## Sheet: GHs
Glycoside hydrolases	Gene No.	Known activity
GH13	489	alpha-amylase (EC 3.2.1.1); pullulanase (EC 3.2.1.41); cyclomaltodextrin glucanotransferase (EC 2.4.1.19); cyclomaltodextrinase (EC 3.2.1.54); trehalose-6-phosphate hydrolase (EC 3.2.1.93); oligo-alpha-glucosidase (EC 3.2.1.10); maltogenic amylase (EC 3.2.1.133); neopullulanase (EC 3.2.1.135); alpha-glucosidase (EC 3.2.1.20); maltotetraose-forming alpha-amylase (EC 3.2.1.60); isoamylase (EC 3.2.1…
GH2	332	beta-galactosidase (EC 3.2.1.23) ; beta-mannosidase (EC 3.2.1.25); beta-glucuronidase (EC 3.2.1.31); alpha-L-arabinofuranosidase (EC 3.2.1.55); mannosylglycoprotein endo-beta-mannosidase (EC 3.2.1.152); exo-beta-glucosaminidase (EC 3.2.1.165); alpha-L-arabinopyranosidase (EC 3.2.1.-); beta-galacturonidase (EC 3.2.1.-); beta-xylosidase (EC 3.2.1.37); beta-D-galactofuranosidase (EC 3.2.1.146); beta…
GH43	270	beta-xylosidase (EC 3.2.1.37); alpha-L-arabinofuranosidase (EC 3.2.1.55); xylanase (EC 3.2.1.8); alpha-1,2-L-arabinofuranosidase (EC 3.2.1.-); exo-alpha-1,5-L-arabinofuranosidase (EC 3.2.1.-); [inverting] exo-alpha-1,5-L-arabinanase (EC 3.2.1.-); beta-1,3-xylosidase (EC 3.2.1.-); [inverting] exo-alpha-1,5-L-arabinanase (EC 3.2.1.-); [inverting] endo-alpha-1,5-L-arabinanase (EC 3.2.1.99); exo-beta…
GH3	268	beta-glucosidase (EC 3.2.1.21); xylan 1,4-beta-xylosidase (EC 3.2.1.37); beta-glucosylceramidase (EC 3.2.1.45); beta-N-acetylhexosaminidase (EC 3.2.1.52); alpha-L-arabinofuranosidase (EC 3.2.1.55); glucan 1,4-beta-glucosidase (EC 3.2.1.74); isoprimeverose-producing oligoxyloglucan hydrolase (EC 3.2.1.120); coniferin beta-glucosidase (EC 3.2.1.126); exo-1,3-1,4-glucanase (EC 3.2.1.-); beta-N-acety…
GH31	141	alpha-glucosidase (EC 3.2.1.20); alpha-galactosidase (EC 3.2.1.22); alpha-mannosidase (EC 3.2.1.24); alpha-1,3-glucosidase (EC 3.2.1.84); sucrase-isomaltase (EC 3.2.1.48) (EC 3.2.1.10); alpha-xylosidase (EC 3.2.1.177); alpha-glucan lyase (EC 4.2.2.13); isomaltosyltransferase (EC 2.4.1.-); oligosaccharide alpha-1,4-glucosyltransferase (EC 2.4.1.161); alpha-N-acetylgalactosaminidase (EC 3.2.1.49); …
GH5	133	endo-beta-1,4-glucanase / cellulase (EC 3.2.1.4); endo-beta-1,4-xylanase (EC 3.2.1.8); beta-glucosidase (EC 3.2.1.21); beta-mannosidase (EC 3.2.1.25); beta-glucosylceramidase (EC 3.2.1.45); glucan beta-1,3-glucosidase (EC 3.2.1.58); exo-beta-1,4-glucanase / cellodextrinase (EC 3.2.1.74); glucan endo-1,6-beta-glucosidase (EC 3.2.1.75); mannan endo-beta-1,4-mannosidase (EC 3.2.1.78); cellulose beta…
GH51	101	endoglucanase (EC 3.2.1.4); endo-beta-1,4-xylanase (EC 3.2.1.8); beta-xylosidase (EC 3.2.1.37); alpha-L-arabinofuranosidase (EC 3.2.1.55); lichenase / endo-beta-1,3-1,4-glucanase (EC 3.2.1.73)
GH23	99	lysozyme type G (EC 3.2.1.17); peptidoglycan lyase (EC 4.2.2.n1) also known in the literature as peptidoglycan lytic transglycosylase; chitinase (EC 3.2.1.14)
GH28	87	polygalacturonase (EC 3.2.1.15); exo-polygalacturonase (EC 3.2.1.67); exo-polygalacturonosidase (EC 3.2.1.82); rhamnogalacturonase (EC 3.2.1.171); rhamnogalacturonan alpha-1,2-galacturonohydrolase (EC 3.2.1.173); xylogalacturonan hydrolase (EC 3.2.1.-)
GH77	86	amylomaltase or 4-alpha-glucanotransferase (EC 2.4.1.25)
GH95	85	alpha-L-fucosidase (EC 3.2.1.51); alpha-1,2-L-fucosidase (EC 3.2.1.63); alpha-L-galactosidase (EC 3.2.1.-)
GH53	82	endo-beta-1,4-galactanase (EC 3.2.1.89).
GH20	82	beta-hexosaminidase (EC 3.2.1.52); lacto-N-biosidase (EC 3.2.1.140); beta-1,6-N-acetylglucosaminidase (EC 3.2.1.-); beta-6-SO3-N-acetylglucosaminidase (EC 3.2.1.-)
GH29	76	alpha-L-fucosidase (EC 3.2.1.51); alpha-1,3/1,4-L-fucosidase (EC 3.2.1.111); alpha-1,2-L-fucosidase (EC 3.2.1.63)
GH36	68	alpha-galactosidase (EC 3.2.1.22); alpha-N-acetylgalactosaminidase (EC 3.2.1.49); stachyose synthase (EC 2.4.1.67); raffinose synthase (EC 2.4.1.82)
GH32	64	invertase (EC 3.2.1.26); endo-inulinase (EC 3.2.1.7); beta-2,6-fructan 6-levanbiohydrolase (EC 3.2.1.64); endo-levanase (EC 3.2.1.65); exo-inulinase (EC 3.2.1.80); fructan beta-(2,1)-fructosidase/1-exohydrolase (EC 3.2.1.153); fructan beta-(2,6)-fructosidase/6-exohydrolase (EC 3.2.1.154); sucrose:sucrose 1-fructosyltransferase (EC 2.4.1.99); fructan:fructan 1-fructosyltransferase (EC 2.4.1.100); …
GH105	61	unsaturated rhamnogalacturonyl hydrolase (EC 3.2.1.172); d-4,5-unsaturated beta-glucuronyl hydrolase (EC 3.2.1.-); d-4,5-unsaturated alpha-galacturonidase (EC 3.2.1.-)
GH10	56	endo-1,4-beta-xylanase (EC 3.2.1.8); endo-1,3-beta-xylanase (EC 3.2.1.32); tomatinase (EC 3.2.1.-); xylan endotransglycosylase (EC 2.4.2.-); endo-beta-1,4-glucanase (EC 3.2.1.4)
GH94	52	cellobiose phosphorylase (EC 2.4.1.20); laminaribiose phosphorylase (EC 2.4.1.31); cellodextrin phosphorylase (EC 2.4.1.49); chitobiose phosphorylase (EC 2.4.1.-); cyclic beta-1,2-glucan synthase (EC 2.4.1.-); cellobionic acid phosphorylase (EC 2.4.1.321); beta-1,2-oligoglucan phosphorylase (EC 2.4.1.-)
GH97	51	glucoamylase (EC 3.2.1.3); alpha-glucosidase (EC 3.2.1.20); alpha-galactosidase (EC 3.2.1.22)
GH16	48	xyloglucan:xyloglucosyltransferase (EC 2.4.1.207); keratan-sulfate endo-1,4-beta-galactosidase (EC 3.2.1.103); endo-1,3-beta-glucanase / laminarinase (EC 3.2.1.39); endo-1,3(4)-beta-glucanase (EC 3.2.1.6); licheninase (EC 3.2.1.73); beta-agarase (EC 3.2.1.81); kappa;-carrageenase (EC 3.2.1.83); xyloglucanase (EC 3.2.1.151); endo-beta-1,3-galactanase (EC 3.2.1.181); [retaining] beta-porphyranase (…
GH57	45	alpha-amylase (EC 3.2.1.1); alpha-galactosidase (EC 3.2.1.22); amylopullulanase (EC 3.2.1.41); cyclomaltodextrinase (EC 3.2.1.54); branching enzyme (EC 2.4.1.18); 4-alpha-glucanotransferase (EC 2.4.1.25)
GH25	43	lysozyme (EC 3.2.1.17)
GH26	42	beta-mannanase (EC 3.2.1.78); exo-beta-1,4-mannobiohydrolase (EC 3.2.1.100); beta-1,3-xylanase (EC 3.2.1.32); lichenase / endo-beta-1,3-1,4-glucanase (EC 3.2.1.73); mannobiose-producing exo-beta-mannanase (EC 3.2.1.-)
GH133	42	amylo-alpha-1,6-glucosidase (EC 3.2.1.33);
GH35	39	beta-galactosidase (EC 3.2.1.23); exo-beta-glucosaminidase (EC 3.2.1.165); exo-beta-1,4-galactanase (EC 3.2.1.-); beta-1,3-galactosidase (EC 3.2.1.-)
GH27	39	alpha-galactosidase (EC 3.2.1.22); alpha-N-acetylgalactosaminidase (EC 3.2.1.49); isomalto-dextranase (EC 3.2.1.94); beta-L-arabinopyranosidase (EC 3.2.1.88); galactan:galactan galactosyltransferase (EC 2.4.1.-)
GH18	38	chitinase (EC 3.2.1.14); lysozyme (EC 3.2.1.17); endo-beta-N-acetylglucosaminidase (EC 3.2.1.96); peptidoglycan hydrolase with endo-beta-N-acetylglucosaminidase specificity (EC 3.2.1.-); Nod factor hydrolase (EC 3.2.1.-); xylanase inhibitor; concanavalin B; narbonin
GH30	36	endo-beta-1,4-xylanase (EC 3.2.1.8); beta-glucosidase (3.2.1.21); beta-glucuronidase (EC 3.2.1.31); beta-xylosidase (EC 3.2.1.37); beta-fucosidase (EC 3.2.1.38); glucosylceramidase (EC 3.2.1.45); beta-1,6-glucanase (EC 3.2.1.75); glucuronoarabinoxylan endo-beta-1,4-xylanase (EC 3.2.1.136); endo-beta-1,6-galactanase (EC:3.2.1.164); [reducing end] beta-xylosidase (EC 3.2.1.-)
GH92	35	mannosyl-oligosaccharide alpha-1,2-mannosidase (EC 3.2.1.113); mannosyl-oligosaccharide alpha-1,3-mannosidase (EC 3.2.1.-); mannosyl-oligosaccharide alpha-1,6-mannosidase (EC 3.2.1.-); alpha-mannosidase (EC 3.2.1.24); alpha-1,2-mannosidase (EC 3.2.1.-); alpha-1,3-mannosidase (EC 3.2.1.-); alpha-1,4-mannosidase (EC 3.2.1.-); mannosyl-1-phosphodiester alpha-1,P-mannosidase (EC 3.2.1.-)
GH127	35	beta-L-arabinofuranosidase (EC 3.2.1.185); 3-C-carboxy-5-deoxy-L-xylose (aceric acid) hydrolase (EC 3.2.1.-); alpha-1,3-(3,6)-anhydro-D-galactosidase (EC 3.2.1.-)
GH130	34	beta-1,4-mannosylglucose phosphorylase (EC 2.4.1.281); beta-1,4-mannooligosaccharide phosphorylase (EC 2.4.1.319); beta-1,4-mannosyl-N-acetyl-glucosamine phosphorylase (EC 2.4.1.320); beta-1,2-mannobiose phosphorylase (EC 2.4.1.-); beta-1,2-oligomannan phosphorylase (EC 2.4.1.-); beta-1,2-mannosidase (EC 3.2.1.-)
GH73	33	lysozyme (EC 3.2.1.17); mannosyl-glycoprotein endo-beta-N-acetylglucosaminidase (EC 3.2.1.96); peptidoglycan hydrolase with endo-beta-N-acetylglucosaminidase specificity (EC 3.2.1.-)
GH115	33	xylan alpha-1,2-glucuronidase (3.2.1.131); alpha-(4-O-methyl)-glucuronidase (3.2.1.-)
GH9	31	endoglucanase (EC 3.2.1.4); endo-beta-1,3(4)-glucanase / lichenase-laminarinase (EC 3.2.1.6); lichenase / endo-beta-1,3-1,4-glucanase (EC 3.2.1.73); exo-beta-1,4-glucanase / cellodextrinase (EC 3.2.1.74); cellobiohydrolase (EC 3.2.1.91); xyloglucan-specific endo-beta-1,4-glucanase / endo-xyloglucanase (EC 3.2.1.151); exo-beta-glucosaminidase (EC 3.2.1.165); endo-beta-1,4-glucanase (xanthanase) (E…
GH146	29	beta-L-arabinofuranosidase (EC 3.2.1.185)
GH4	26	maltose-6-phosphate glucosidase (EC 3.2.1.122); alpha-glucosidase (EC 3.2.1.20); alpha-galactosidase (EC 3.2.1.22); 6-phospho-beta-glucosidase (EC 3.2.1.86); alpha-glucuronidase (EC 3.2.1.139); alpha-galacturonase (EC 3.2.1.67); palatinase (EC 3.2.1.-)
GH38	26	alpha-mannosidase (EC 3.2.1.24); mannosyl-oligosaccharide alpha-1,2-mannosidase (EC 3.2.1.113); mannosyl-oligosaccharide alpha-1,3-1,6-mannosidase (EC 3.2.1.114); alpha-2-O-mannosylglycerate hydrolase (EC 3.2.1.170); mannosyl-oligosaccharide alpha-1,3-mannosidase (EC 3.2.1.-)
GH42	24	beta-galactosidase (EC 3.2.1.23); alpha-L-arabinopyranosidase (EC 3.2.1.-)
GH106	24	alpha-L-rhamnosidase (EC 3.2.1.40); rhamnogalacturonan alpha-L-rhamnohydrolase (EC 3.2.1.174)
GH109	21	alpha-N-acetylgalactosaminidase (EC 3.2.1.49); beta-N-acetylhexosaminidase (EC 3.2.1.52)
GH89	20	alpha-N-acetylglucosaminidase (EC 3.2.1.50)
GH78	18	alpha-L-rhamnosidase (EC 3.2.1.40); rhamnogalacturonan alpha-L-rhamnohydrolase (EC 3.2.1.174); L-Rhap-alpha-1,3-D-Apif -specific alpha-1,3-L-rhamnosidase (EC 3.2.1.-)
GH1	16	beta-glucosidase (EC 3.2.1.21); beta-galactosidase (EC 3.2.1.23); beta-mannosidase (EC 3.2.1.25); beta-glucuronidase (EC 3.2.1.31); beta-xylosidase (EC 3.2.1.37); beta-D-fucosidase (EC 3.2.1.38); phlorizin hydrolase (EC 3.2.1.62); exo-beta-1,4-glucanase (EC 3.2.1.74); 6-phospho-beta-galactosidase (EC 3.2.1.85); 6-phospho-beta-glucosidase (EC 3.2.1.86); strictosidine beta-glucosidase (EC 3.2.1.105…
GH33	13	sialidase or neuraminidase (EC 3.2.1.18); trans-sialidase (EC 2.4.1.-); anhydrosialidase (EC 4.2.2.15); Kdo hydrolase (EC 3.2.1.-); 2-keto-3-deoxynononic acid hydrolase / KDNase (EC 3.2.1.-)
GH24	13	lysozyme (EC 3.2.1.17)
GH140	13	beta-1,2-apiosidase (EC 3.2.1.-)
GH88	12	d-4,5-unsaturated beta-glucuronyl hydrolase (EC 3.2.1.-)
GH67	12	alpha-glucuronidase (EC 3.2.1.139); xylan alpha-1,2-glucuronidase (EC 3.2.1.131)
GH154	12	beta-glucuronidase (3.2.1.31); beta-1,6-D-glucuronidase (EC 3.2.1.-); beta-1,6-D-glucuronidase (EC 3.2.1.-)
GH84	11	N-acetyl beta-glucosaminidase (EC 3.2.1.52); hyaluronidase (EC 3.2.1.35); [protein]-3-O-(GlcNAc)-L-Ser/Thr beta-N-acetylglucosaminidase (EC 3.2.1.169)
GH110	11	alpha-galactosidase (EC 3.2.1.22); alpha-1,3-galactosidase (EC 3.2.1.-)
GH141	10	alpha-L-fucosidase (EC 3.2.1.51); xylanase (EC 3.2.1.8)
GH8	9	chitosanase (EC 3.2.1.132); cellulase (EC 3.2.1.4); licheninase (EC 3.2.1.73); endo-1,4-beta-xylanase (EC 3.2.1.8); reducing-end-xylose releasing exo-oligoxylanase (EC 3.2.1.156)
GH39	9	alpha-L-iduronidase (EC 3.2.1.76); beta-xylosidase (EC 3.2.1.37); alpha-L-arabinofuranosidase (EC 3.2.1.55); beta-glucosidase (EC 3.2.1.21); beta-galactosidase (EC 3.2.1.23); exo-beta-1,4-glucanase / cellodextrinase (EC 3.2.1.74);
GH123	9	beta-N-acetylgalactosaminidase (EC 3.2.1.53); glycosphingolipid beta-N-acetylgalactosaminidase (EC 3.2.1.-)
GH120	9	beta-xylosidase (EC 3.2.1.37)
GH145	6	Deleted: now family PL42
GH125	6	exo-alpha-1,6-mannosidase (EC 3.2.1.-)
GH113	6	beta-mannanase (EC 3.2.1.78)
GH55	5	exo-beta-1,3-glucanase (EC 3.2.1.58); endo-beta-1,3-glucanase (EC 3.2.1.39)
GH128	5	beta-1,3-glucanase (EC 3.2.1.39); beta-1,3-glucosidase (EC 3.2.1.-)
GH74	4	endoglucanase (EC 3.2.1.4); oligoxyloglucan reducing end-specific cellobiohydrolase (EC 3.2.1.150); xyloglucanase (EC 3.2.1.151)
GH161	4	beta-1,3-glucan phosphorylase (EC 2.4.1.97)
GH112	4	lacto-N-biose phosphorylase or galacto-N-biose phosphorylase (EC 2.4.1.211); D-galactosyl-beta-1,4-L-rhamnose phosphorylase (EC 2.4.1.247)
GH85	3	endo-beta-N-acetylglucosaminidase (EC 3.2.1.96)
GH65	3	alpha,alpha-trehalase (EC 3.2.1.28); maltose phosphorylase (EC 2.4.1.8); trehalose phosphorylase (EC 2.4.1.64); kojibiose phosphorylase (EC 2.4.1.230); trehalose-6-phosphate phosphorylase (EC 2.4.1.216); nigerose phosphorylase (EC 2.4.1.279); 3-O-alpha-glucopyranosyl-L-rhamnose phosphorylase (EC 2.4.1.282); 2-O-alpha-glucopyranosylglycerol: phosphate beta-glucosyltransferase (EC 2.4.1.-); alpha-g…
GH59	3	beta-galactosidase (EC 3.2.1.23); galactocerebrosidase (EC 3.2.1.46)
GH44	3	endoglucanase (EC 3.2.1.4); xyloglucanase (EC 3.2.1.151)
GH165	3	beta-galactosidase (EC 3.2.1.23)
GH159	3	beta-D-galactofuranosidase (EC 3.2.1.146)
GH98	2	blood-group endo-beta-1,4-galactosidase (EC 3.2.1.102); blood group A- and B-cleaving endo-beta-1,4-galactosidase (EC 3.2.1.-); endo-beta-1,4-xylanase (EC 3.2.1.8);
GH81	2	endo-beta-1,3-glucanase (EC 3.2.1.39)
GH76	2	alpha-1,6-mannanase (EC 3.2.1.101); alpha-glucosidase (EC 3.2.1.20)
GH50	2	beta-agarase (EC 3.2.1.81).
GH149	2	beta-1,3-glucan phosphorylase (EC 2.4.1.97)
GH147	2	beta-galactosidase (EC 3.2.1.23)
GH144	2	endo-beta-1,2-glucanase (EC 3.2.1.71); beta-1,2-glucooligosaccharide sophorohydrolase (EC 3.2.1.-)
GH142	2	beta-L-arabinofuranosidase (EC 3.2.1.185)
GH139	2	alpha-2-O-Me-L-fucosidase (EC 3.2.1.-)
GH138	2	rhamnogalacturonan alpha-1,2-galacturonohydrolase (EC 3.2.1.173)
GH137	2	beta-L-arabinofuranosidase (EC 3.2.1.185)
GH11	2	endo-beta-1,4-xylanase (EC 3.2.1.8); exo-1,4-beta-xylosidase (EC 3.2.1.-)
GH37	1	alpha,alpha-trehalase (EC 3.2.1.28).
GH163	1	endo-beta-N-acetylglucosaminidase cleaving GlcNAc-beta-1,2-Man (EC 3.2.1.-)
GH151	1	alpha-L-fucosidase (EC 3.2.1.51)
GH148	1	beta-1,3-glucanase (EC 3.2.1.-)
GH143	1	2-keto-3-deoxy-D-lyxo-heptulosaric acid hydrolase (EC 3.2.1.-)
GH108	1	N-acetylmuramidase (EC 3.2.1.17)
GH103	1	peptidoglycan lytic transglycosylase (EC 3.2.1.-)

## Sheet: PLs
Polysaccharide lyases	Gene No.	Known activity
PL11	65	rhamnogalacturonan endolyase (EC 4.2.2.23); rhamnogalacturonan exolyase (EC 4.2.2.24)
PL1	63	pectate lyase (EC 4.2.2.2); exo-pectate lyase (EC 4.2.2.9); pectin lyase (EC 4.2.2.10).
PL9	12	pectate lyase (EC 4.2.2.2); exopolygalacturonate lyase (EC 4.2.2.9); thiopeptidoglycan lyase (EC 4.2.2.-); rhamnogalacturonan endolyase (EC 4.2.2.23)
PL10	11	pectate lyase (EC 4.2.2.2)
PL33	9	hyaluronate lyase (EC 4.2.2.1); gellan lyase (EC 4.2.2.25); chondroitin sulfate lyase (EC 4.2.2.20)
PL6	3	alginate lyase (EC 4.2.2.3); chondroitinase B (EC 4.2.2.19); MG-specific alginate lyase (EC 4.2.2.-); poly(alpha-L-guluronate) lyase / G-specific alginate lyase (EC 4.2.2.11); oligoalginate lyase / exo-alginate lyase (EC 4.2.2.26)
PL26	3	rhamnogalacturonan exolyase (EC 4.2.2.24).
PL29	2	chondroitin-sulfate ABC endolyase (EC 4.2.2.20)
PL17	2	alginate lyase (EC 4.2.2.3); oligoalginate lyase (EC 4.2.2.26)
PL8	1	hyaluronate lyase (EC 4.2.2.1); chondroitin AC lyase (EC 4.2.2.5); xanthan lyase (EC 4.2.2.12); chondroitin ABC lyase (EC 4.2.2.20); heparin lyase / heparin lyase I (EC 4.2.2.7); poly(beta-mannuronate) lyase / M-specific alginate lyase (EC 4.2.2.3)
PL4	1	rhamnogalacturonan endolyase (EC 4.2.2.23).

## Sheet: CEs
Carbohydrate esterases	Gene No.	Known activity
CE4	171	acetyl xylan esterase (EC 3.1.1.72); chitin deacetylase (EC 3.5.1.41); chitooligosaccharide deacetylase (EC 3.5.1.-); peptidoglycan GlcNAc deacetylase (EC 3.5.1.-); peptidoglycan N-acetylmuramic acid deacetylase (EC 3.5.1.-).
CE8	59	pectin methylesterase (EC 3.1.1.11).
CE1	54	acetyl xylan esterase (EC 3.1.1.72); cinnamoyl esterase (EC 3.1.1.-); feruloyl esterase (EC 3.1.1.73); carboxylesterase (EC 3.1.1.1); S-formylglutathione hydrolase (EC 3.1.2.12); diacylglycerol O-acyltransferase (EC 2.3.1.20); trehalose 6-O-mycolyltransferase (EC 2.3.1.122)
CE12	53	pectin acetylesterase (EC 3.1.1.-); rhamnogalacturonan acetylesterase (EC 3.1.1.-); acetyl xylan esterase (EC 3.1.1.72)
CE11	40	UDP-3-0-acyl N-acetylglucosamine deacetylase (EC 3.5.1.108).
CE9	29	N-acetylglucosamine 6-phosphate deacetylase (EC 3.5.1.25); N-acetylgalactosamine 6-phosphate deacetylase (EC 3.5.1.80)
CE2	29	acetyl xylan esterase (EC 3.1.1.72).
CE7	14	acetyl xylan esterase (EC 3.1.1.72); cephalosporin-C deacetylase (EC 3.1.1.41).
CE10	9	arylesterase (EC 3.1.1.-); carboxyl esterase (EC 3.1.1.3); acetylcholinesterase (EC 3.1.1.7); cholinesterase (EC 3.1.1.8); sterol esterase (EC 3.1.1.13); brefeldin A esterase (EC 3.1.1.-).
CE6	6	acetyl xylan esterase (EC 3.1.1.72).
CE15	4	4-O-methyl-glucuronoyl methylesterase (EC 3.1.1.-)
CE3	1	acetyl xylan esterase (EC 3.1.1.72).

## Sheet: CBMs
Carbohydrate-binding modules	Gene No.	Known activity
CBM48	68	Modules of approx. 100 residues with glycogen-binding function, appended to GH13 modules. Also found in the beta subunit (glycogen-binding) of AMP-activated protein kinases (AMPK)
CBM67	36	Fujimoto et al. [PMID : 23486481] disclosed the L-rhamnose binding activity and 3-D structure of the CBM67 of Streptomyces avermitilis alpha-L-rhamnosidase (SaRha78A);
CBM20	24	The granular starch-binding function has been demonstrated in several cases. Interact strongly with cyclodextrins. Often designated as starch-binding domains (SBD).
CBM35	20	Modules of approx. 130 residues. A module that is conserved in three Cellvibrio xylan-degrading enzymes binds to xylan and the interaction is calcium dependent, while a module from a Cellvibrio mannanase binds to decorated soluble mannans and mannooligosaccharides. A module in a
CBM34	15	Modules of approx. 120 residues. Granular starch-binding function has been demonstrated in the case of Thermoactinomyces vulgaris R-47 alpha-amylase 1 (TVAI).
CBM50	7	Modules of approx. 50 residues found attached to various enzymes from families GH18, GH19, GH23, GH24, GH25 and GH73, i.e. enzymes cleaving either chitin or peptidoglycan. Binding to chitopentaose demonstrated in the case of Pteris ryukyuensis chitinase A [Ohnuma T et al. (2008) J. Biol. Chem. 283:5178-87 (PMID: 18083709)]. CBM50 modules are also found in a multitude of other enzymes targeting th…
CBM22	7	A xylan binding function has been demonstrated in several cases and affinity with mixed beta-1,3/beta-1,4-glucans in one. In several cases a thermostabilizing effect has also been seen.
CBM51	6	Modules of approx. 150 residues found attached to various enzymes from families GH2, GH27, GH31, GH95, GH98 and GH101 . Binding to galactose and to blood group A/B-antigens demonstrated in the case of C. perfringens GH95CBM51 and GH98CBM51 respectively [Gregg KJ et al. (2008) J. Biol. Chem. 283:12604-13 PMID: 18292090].
CBM32	5	Binding to galactose and lactose has been demonstrated for the module of Micromonospora viridifaciens sialidase (PMID: 16239725). Binding to polygalacturonic acid has been shown for a Yersinia member (PMID: 17292916). Binding to LacNAc (beta-D-galactosyl-1,4-beta-D-N-acetylglucosamine) has been shown for an N-acetylglucosaminidase from Clostridium perfingens (PMID: 16990278).
CBM74	4	Modules of approx. 300 residues appended to several alpha-amylases. The starch-binding function has been demonstrated for the CBM74 appended to the GH13 alpha-amylase of Microbacterium aureum B8.A
CBM41	4	Modules of approx. 100 residues found in primarily in bacterial pullulanases. The N-terminal module from Thermotoga maritima Pul13 has been shown to bind to the alpha-glucans amylose, amylopectin, pullulan, and oligosaccharide fragments derived from these polysaccharides (Lammerts van Bueren et al. (2004) Biochemistry 43:15633-42) (PMID: 15581376).
CBM2	3	Modules of approx. 100 residues and which are found in a large number of bacterial enzymes. The cellulose-binding function has been demonstrated in many cases. Several of these modules have been shown to also bind chitin or xylan.
CBM13	3	Modules of approx. 150 residues which always appear as a threefold internal repeat. The only apparent exception to this, xylanase II of Actinomadura sp. FC7 (GenBank U08894), is in fact not completely sequenced. These modules were first identified in several plant lectins such as ricin or agglutinin of Ricinus communis which bind galactose residues. The three-dimensional structure of a plant lect…
CBM36	2	Modules of approx. 120-130 residues displaying structural similarities to CBM6 modules. The only CBM36 currently characterised, that from Paenbacillus polymyxa xylanase 43A, shows calcium-dependent binding of xylans and xylooligosaccharides. X-ray crystallography shows that there is a direct interaction between calcium and ligand.
CBM9	1	Modules of approx. 170 residues found so far only in xylanases. The cellulose-binding function has been demonstrated in one case.
CBM6	1	Modules of approx. 120 residues. The cellulose-binding function has been demonstrated in one case on amorphous cellulose and beta-1,4-xylan. Some of these modules also bind beta-1,3-glucan, beta-1,3-1,4-glucan, and beta-1,4-glucan.
CBM58	1	The CBM58 module of the Bacteroides thetaiotaomicron SusG protein has been shown to bind maltoheptaose
CBM47	1	Modules of approx 150 residues. Fucose-binding activity demonstrated
CBM4	1	Modules of approx. 150 residues found in bacterial enzymes. Binding of these modules has been demonstrated with xylan, beta-1,3-glucan, beta-1,3-1,4-glucan, beta-1,6-glucan and amorphous cellulose but not with crystalline cellulose.
CBM26	1	Starch-binding function demonstrated in two cases.
CBM25	1	Starch-binding function demonstrated in one case.

## Sheet: GTs
GlycosylTransferases	Gene No.	Known activity
GT2	620	cellulose synthase (EC 2.4.1.12); chitin synthase (EC 2.4.1.16); dolichyl-phosphate beta-D-mannosyltransferase (EC 2.4.1.83); dolichyl-phosphate beta-glucosyltransferase (EC 2.4.1.117); N-acetylglucosaminyltransferase (EC 2.4.1.-); N-acetylgalactosaminyltransferase (EC 2.4.1.-); hyaluronan synthase (EC 2.4.1.212); chitin oligosaccharide synthase (EC 2.4.1.-); beta-1,3-glucan synthase (EC 2.4.1.34…
GT4	222	sucrose synthase (EC 2.4.1.13); sucrose-phosphate synthase (EC 2.4.1.14); alpha-glucosyltransferase (EC 2.4.1.52); lipopolysaccharide N-acetylglucosaminyltransferase (EC 2.4.1.56); phosphatidylinositol alpha-mannosyltransferase (EC 2.4.1.57); GDP-Man: Man1GlcNAc2-PP-dolichol alpha-1,3-mannosyltransferase (EC 2.4.1.132); GDP-Man: Man3GlcNAc2-PP-dolichol/Man4GlcNAc2-PP-dolichol alpha-1,2-mannosyltr…
GT51	139	murein polymerase (EC 2.4.1.129).
GT35	133	glycogen or starch phosphorylase (EC 2.4.1.1).
GT5	115	UDP-Glc: glycogen glucosyltransferase (EC 2.4.1.11); ADP-Glc: starch glucosyltransferase (EC 2.4.1.21); NDP-Glc: starch glucosyltransferase (EC 2.4.1.242); UDP-Glc: alpha-1,3-glucan synthase (EC 2.4.1.183) UDP-Glc: alpha-1,4-glucan synthase (EC 2.4.1.-)
GT28	103	1,2-diacylglycerol 3-beta-galactosyltransferase (EC 2.4.1.46); 1,2-diacylglycerol 3-beta-glucosyltransferase (EC 2.4.1.157); UDP-GlcNAc: Und-PP-MurAc-pentapeptide beta-N-acetylglucosaminyltransferase (EC 2.4.1.227); digalactosyldiacylglycerol synthase (EC 2.4.1.241)
GT19	41	lipid-A-disaccharide synthase (EC 2.4.1.182).
GT3	36	glycogen synthase (EC 2.4.1.11).
GT9	26	lipopolysaccharide N-acetylglucosaminyltransferase (EC 2.4.1.56); heptosyltransferase (EC 2.4.-.-).
GT11	25	GDP-L-Fuc: galactoside alpha-1,2-L-fucosyltransferase (EC 2.4.1.69); GDP-L-Fuc: beta-LacNac alpha-1,3-L-fucosyltransferase (EC 2.4.1.-)
GT32	24	alpha-1,6-mannosyltransferase (EC 2.4.1.-); alpha-1,4-N-acetylglucosaminyltransferase (EC 2.4.1.-); alpha-1,4-N-acetylgalactosaminyltransferase (EC 2.4.1.-); GDP-Man: inositol-phosphorylceramide transferase (EC 2.4.1.-); UDP-Gal: beta-galactoside alpha-1,4-galactosyltransferase (EC 2.4.1.-); UDP-Gal: lactose/N-acetyl-lactosamine alpha-1,4-galactosyltransferase (EC 2.4.1.-); UDP-Glc: protein alpha…
GT30	22	CMP-beta-KDO: alpha-3-deoxy-D-manno-octulosonic-acid (KDO) transferase (EC 2.4.99.-).
GT26	16	UDP-ManNAcA: beta-N-acetyl mannosaminuronyltransferase (EC 2.4.1.-); UDP-ManNAc: beta-N-acetyl-mannosaminyltransferase (EC 2.4.1.-); UDP-Glc: beta-1,4-glucosyltransferase (EC 2.4.1.-); beta-1,4-galactosyltransferase (EC 2.4.1.-)
GT39	13	Dol-P-Man: protein alpha-mannosyltransferase (EC 2.4.1.109)
GT83	12	undecaprenyl phosphate-alpha-L-Ara4N: 4-amino-4-deoxy-beta-L-arabinosyltransferase (EC 2.4.2.43); dodecaprenyl phosphate-beta-galacturonic acid: lipopolysaccharide core alpha-galacturonosyl transferase (EC 2.4.1.-)
GT92	11	UDP-Gal: N-glycan core alpha-1,6-fucoside beta-1,4-galactosyltransferase (EC 2.4.1.-); UDP-Gal: beta-galactoside beta-1,4-galactosyltransferase (EC 2.4.1.-)
GT84	8	cyclic beta-1,2-glucan synthase (EC 2.4.1.-)
GT8	8	lipopolysaccharide alpha-1,3-galactosyltransferase (EC 2.4.1.44); UDP-Glc: (glucosyl)lipopolysaccharide alpha-1,2-glucosyltransferase (EC 2.4.1.-); lipopolysaccharide glucosyltransferase 1 (EC 2.4.1.58); glycogenin glucosyltransferase (EC 2.4.1.186); inositol 1-alpha-galactosyltransferase (galactinol synthase) (EC 2.4.1.123); homogalacturonan alpha-1,4-galacturonosyltransferase (EC 2.4.1.43); UDP…
GT27	5	polypeptide alpha-N-acetylgalactosaminyltransferase (EC 2.4.1.41)
GT94	3	GDP-Man: GlcA-beta-1,2-Man-alpha-1,3-Glc-beta-1,4-Glc-alpha-1-PP-undecaprenol beta-1,4-mannosyltransferase (2.4.1.251)
GT66	3	dolichyl-diphosphooligosaccharide芒鈧€漰rotein glycotransferase (EC 2.4.99.18); undecaprenyl-diphosphooligosaccharide芒鈧€漰rotein glycotransferase (EC 2.4.99.19)
GT14	3	beta-1,3-galactosyl-O-glycosyl-glycoprotein beta-1,6-N-acetylglucosaminyltransferase (EC 2.4.1.102); N-acetyllactosaminide beta-1,6-N-acetylglucosaminyltransferase (EC 2.4.1.150); protein O-beta-xylosyltransferase (EC 2.4.2.26); UDP-GlcA:arabinogalactan beta-glucuronosyltransferase (EC 2.4.1.-)
GT104	3	dTDP-beta-L-Rhap : arginine alpha-L-rhamnosyltransferase (EC 2.4.1.-)
GT1	3	UDP-glucuronosyltransferase (EC 2.4.1.17); zeatin O-beta-xylosyltransferase (EC 2.4.2.40); 2-hydroxyacylsphingosine 1-beta-galactosyltransferase (EC 2.4.1.45); N-acylsphingosine galactosyltransferase (EC 2.4.1.47); flavonol 3-O-glucosyltransferase (EC 2.4.1.91); anthocyanidin 3-O-glucosyltransferase (EC 2.4.1.115); sinapate 1-glucosyltransferase (EC 2.4.1.120); indole-3-acetate beta-glucosyltrans…
GT6	2	alpha-1,3-galactosyltransferase (EC 2.4.1.87); alpha-1,3 N-acetylgalactosaminyltransferase (EC 2.4.1.40); alpha-galactosyltransferase (EC 2.4.1.37); globoside alpha-N-acetylgalactosaminyltransferase (EC 2.4.1.88).
GT107	2	CMP-beta-KDO: beta-2,4-KDO transferase (EC 2.4.99.-); CMP-beta-KDO: beta-2,7-KDO transferase (EC 2.4.99.-)
GT10	2	galactoside alpha-1,3/1,4-L-fucosyltransferase (EC 2.4.1.65); galactoside alpha-1,3-L-fucosyltransferase (EC 2.4.1.152); glycoprotein alpha-1,3-L-fucosyltransferase (EC 2.4.1.214)
GT82	1	UDP-GalNAc: beta-1,4-N-acetylgalactosaminyltransferase (EC 2.4.1.-)
GT31	1	N-acetyllactosaminide beta-1,3-N-acetylglucosaminyltransferase (EC 2.4.1.149); Glycoprotein-N-acetylgalactosamine 3-beta-galactosyltransferase (EC 2.4.1.122); fucose-specific beta-1,3-N-acetylglucosaminyltransferase (EC 2.4.1.-); globotriosylceramide beta-1,3-GalNAc transferase (EC 2.4.1.79); chondroitin synthase (beta-1,3-GlcUA and beta-1,4-GalNAc transferase (EC 2.4.1.175); chondroitin beta-1,3…
GT25	1	lipopolysaccharide beta-1,4-galactosyltransferase (EC 2.4.1.-); beta-1,3-glucosyltransferase (EC 2.4.1.-); beta-1,2-glucosyltransferase (EC 2.4.1.-); beta-1,2-galactosyltransferase (EC 2.4.1.-); LPS beta-1,4-galactosyltransferase (EC 2.4.1.-); occidiofungin beta-xylosyltransferase (EC 2.4.2.-); UDP-Gal:procollagen beta-galactosyltransferase (EC 2.4.1.50)
GT17	1	beta-1,4-mannosyl-glycoprotein beta-1,4-N-acetylglucosaminyltransferase (EC 2.4.1.144).

## Sheet: AAs
# Copyright disclosure: This data is parsed from webpages of www.cazy.org.
AA0
AA10	AA10 (formerly CBM33) proteins are copper-dependent lytic polysaccharide monooxygenases (LPMOs); some proteins have been shown to act on chitin, others on cellulose; lytic cellulose monooxygenase (C1-hydroxylating) (EC 1.14.99.54); lytic cellulose monooxygenase (C4-dehydrogenating)(EC 1.14.99.56); lytic chitin monooxygenase (EC 1.14.99.53); lytic xylan monooxygenase / xylan oxidase (glycosidic bo…
AA11	AA11 proteins are copper-dependent lytic polysaccharide monooxygenases (LPMOs); cleavage of chitin chains with oxidation of C-1 has been demonstrated for a AA11 LPMO from Aspergillus oryzae;
AA12	The pyrroloquinoline quinone-dependent oxidoreductase activity was demonstrated for the CC1G_09525 protein of Coprinopsis cinerea.
AA13	AA13 proteins are copper-dependent lytic polysaccharide monooxygenases (LPMOs); cleavage of starch with oxidation of C-1 at the site of cleavage has been demonstrated for the LPMO encoded by gene NCU08746 from Neurospora crassa; lytic starch monooxygenase / starch oxidase (glycosidic bond-cleaving) (EC 1.14.99.55)
AA14	AA14 proteins are copper-dependent lytic polysaccharide monooxygenases (LPMOs); cleavage of xylan with oxidation of C-1 has been demonstrated for two AA14 LPMOs from Trametes coccinea (Pycnoporus coccineus); lytic xylan monooxygenase / xylan oxidase (glycosidic bond-cleaving) (EC 1.14.99.-)
AA15	lytic cellulose monooxygenase (C1-hydroxylating) (EC 1.14.99.54); lytic chitin monooxygenase (EC 1.14.99.53)
AA16	Lytic cellulose monooxygenase (C1-hydroxylating) (EC 1.14.99.54)
AA17	Lytic polygalacturonic acid monooxygenase (C4-hydroxylating) (EC 1.14.99.-)
AA1	Laccase / p-diphenol:oxygen oxidoreductase / ferroxidase (EC 1.10.3.2); ; ferroxidase (EC 1.10.3.-); Laccase-like multicopper oxidase (EC 1.10.3.-)
AA2	manganese peroxidase (EC 1.11.1.13); versatile peroxidase (EC 1.11.1.16); lignin peroxidase (EC 1.11.1.14); peroxidase (EC 1.11.1.-); cytochrome-c peroxidase (EC 1.11.1.5); ascorbate peroxidase (EC 1.11.1.11)
AA3	cellobiose dehydrogenase (EC 1.1.99.18); glucose 1-oxidase (EC 1.1.3.4); aryl alcohol oxidase (EC 1.1.3.7); alcohol oxidase (EC 1.1.3.13); pyranose oxidase (EC 1.1.3.10)
AA4	vanillyl-alcohol oxidase (EC 1.1.3.38)
AA5	Oxidase with oxygen as acceptor (EC 1.1.3.-); galactose oxidase (EC 1.1.3.9); glyoxal oxidase (EC 1.2.3.15); alcohol oxidase (EC 1.1.3.13); raffinose oxidase (EC 1.1.3.-)
AA6	1,4-benzoquinone reductase (EC. 1.6.5.6)
AA7	glucooligosaccharide oxidase (EC 1.1.3.-); chitooligosaccharide oxidase (EC 1.1.3.-); cellooligosaccharide dehydrogenase (EC 1.1.99.-)
AA8	Iron reductase domain
AA9	AA9 (formerly GH61) proteins are copper-dependent lytic polysaccharide monooxygenases (LPMOs); cleavage of cellulose chains with oxidation of carbons C1 and/or C4 and C-6); lytic cellulose monooxygenase (C1-hydroxylating) (EC 1.14.99.54); lytic cellulose monooxygenase (C4-dehydrogenating) (EC 1.14.99.56)
CBM0	Carbohydrate-binding modules not yet assigned to a family.
CBM10	Modules of approx. 50 residues. The cellulose-binding function has been demonstrated in one case.
CBM11	Modules of approx. 180-200 residues. The CBM11 of Clotridium thermocellum Cel26A-Cel5E has been shown to bind both beta-1,4-glucan and beta-1,3-1,4-mixed linked glucans.
CBM12	Modules of approx. 40-60 residues. The majority of these modules is found among chitinases where the function is chitin-binding. Distantly related to the CBM5 family.
CBM13	Modules of approx. 150 residues which always appear as a threefold internal repeat. The only apparent exception to this, xylanase II of Actinomadura sp. FC7 (GenBank U08894), is in fact not completely sequenced. These modules were first identified in several plant lectins such as ricin or agglutinin of Ricinus communis which bind galactose residues. The three-dimensional structure of a plant lect…
CBM14	Modules of approx. 70 residues. The chitin-binding function has been demonstrated in several cases. These modules are found attached to a number of chitinase catalytic domains, but also in non-catalytic proteins either in isolation or as multiple repeats; chitin binding (EC IIa.chitin)
CBM15	Binding to xylan and xylooligosaccharides has been demonstrated in the case of Xyn10C of Cellvibrio mixtus.
CBM16	Carbohydrate-binding module 16. Binding to cellulose and glucomannan demonstrated [B. Bae et al (2008) J Biol Chem. 283:12415-25 (PMID: 18025086)]
CBM17	Modules of approx. 200 residues. Binding to amorphous cellulose, cellooligosaccharides and derivatized cellulose has been demonstrated.
CBM18	Modules of approx. 40 residues. The chitin-binding function has been demonstrated in many cases. These modules are found attached to a number of chitinase catalytic domains, but also in non-catalytic proteins either in isolation or as multiple repeats.
CBM19	Modules of 60-70 residues with chitin-binding function.
CBM1	Modules of approx. 40 residues found almost exclusively in fungi. The cellulose-binding function has been demonstrated in many cases, and appears to be mediated by three aromatic residues separated by about 10.4 angstrom and which form a flat surface. The only non-fungal occurence of CBM1 is in an algal non-hydrolytic polysaccharide-binding protein which is composed of four repeated CBM1 modules.…
CBM20	The granular starch-binding function has been demonstrated in several cases. Interact strongly with cyclodextrins. Often designated as starch-binding domains (SBD).
CBM21	Modules of approx. 100 residues. The granular starch-binding function has been demonstrated in one case. Sometimes designated as starch-binding domains (SBD).
CBM22	A xylan binding function has been demonstrated in several cases and affinity with mixed beta-1,3/beta-1,4-glucans in one. In several cases a thermostabilizing effect has also been seen.
CBM23	Mannan-binding function demonstrated in one case.
CBM24	alpha-1,3-glucan (mutan)-binding function demonstrated in two cases (PMID:10636904)
CBM25	Starch-binding function demonstrated in one case.
CBM26	Starch-binding function demonstrated in two cases.
CBM27	Mannan-binding function demonstrated in two cases
CBM28	The module from the endo-1,4-glucanase of Bacillus sp. 1139 binds to non-crystalline cellulose, cellooligosaccharides, and beta-(1,3)(1,4)-glucans
CBM29	Binding to mannan/glucomannan has been demonstrated.
CBM2	Modules of approx. 100 residues and which are found in a large number of bacterial enzymes. The cellulose-binding function has been demonstrated in many cases. Several of these modules have been shown to also bind chitin or xylan.
CBM30	Binding to cellulose has been demonstrated for the N-terminal module of Fibrobacter succinogenes CelF.
CBM31	Binding to beta-1,3-xylan has been demonstrated for the C-terminal module of the beta-1,3-xylanase of Alcaligenes sp. XY234.
CBM32	Binding to galactose and lactose has been demonstrated for the module of Micromonospora viridifaciens sialidase (PMID: 16239725). Binding to polygalacturonic acid has been shown for a Yersinia member (PMID: 17292916). Binding to LacNAc (beta-D-galactosyl-1,4-beta-D-N-acetylglucosamine) has been shown for an N-acetylglucosaminidase from Clostridium perfingens (PMID: 16990278).
CBM33	Copper-dependent lytic polysaccharide monooxygenases now reclassified in family AA10
CBM34	Modules of approx. 120 residues. Granular starch-binding function has been demonstrated in the case of Thermoactinomyces vulgaris R-47 alpha-amylase 1 (TVAI).
CBM35	Modules of approx. 130 residues. A module that is conserved in three Cellvibrio xylan-degrading enzymes binds to xylan and the interaction is calcium dependent, while a module from a Cellvibrio mannanase binds to decorated soluble mannans and mannooligosaccharides. A module in a	Phanerochaete chrysosporium galactan 1,3-beta-galactosidase binds to beta-galactan.
CBM36	Modules of approx. 120-130 residues displaying structural similarities to CBM6 modules. The only CBM36 currently characterised, that from Paenbacillus polymyxa xylanase 43A, shows calcium-dependent binding of xylans and xylooligosaccharides. X-ray crystallography shows that there is a direct interaction between calcium and ligand.
CBM37	Modules of approx. 100 residues, conserved in numerous R. albus polysaccharide-degrading enzymes and other proteins from this bacterium. Several members of CBM37 have been shown to exhibit rather broad binding specificity to xylan, chitin, microcrystalline and phosphoric-acid swollen cellulose, as well as more heterogeneous substrates, such as alfalfa cell walls, banana stem and wheat straw.
CBM38	The inulin-binding function has been demonstrated in the case of the cycloinulo-oligosaccharide fructanotransferase from Paenibacillus macerans (Bacillus macerans) by Lee et al. (2004) FEMS Microbiol Lett 234:105-10. (PMID:15109727).
CBM39	Modules generally found at the N-terminus of a GH16 module (itself frequently lacking a catalytic machinery) and more seldomly in isolation. The beta-1,3-glucan binding function has been demonstrated, along with binding to lipopolysaccharide and lipoteichoic acid.
CBM3	Modules of approx. 150 residues found in bacterial enzymes. The cellulose-binding function has been demonstrated in many cases. In one instance binding to chitin has been reported.
CBM40	Modules of approx. 200 residues, found at the N-terminus of GH33 sialidases. Can also be found inserted in the beta-propeller of GH33 sialidases. The sialic acid binding function has been demonstrated for the N-terminal CBM40 of Vibrio cholerae sialidase (Moustafa et al. (2004) J Biol Chem 279:40819-26) (PMID: 15226294).
CBM41	Modules of approx. 100 residues found in primarily in bacterial pullulanases. The N-terminal module from Thermotoga maritima Pul13 has been shown to bind to the alpha-glucans amylose, amylopectin, pullulan, and oligosaccharide fragments derived from these polysaccharides (Lammerts van Bueren et al. (2004) Biochemistry 43:15633-42) (PMID: 15581376).
CBM42	Modules of approx. 160 residues found mostly at the C-terminus of GH54 catalytic domains. Binding to arabinofuranose (present in arabinoxylan) has been demonstrated.
CBM43	Modules of approx. 90-100 residues found at the C-terminus of GH17 or GH72 enzymatic modules and also sometimes isolated. CBM43 modules sometimes carry a C-terminal membrane anchor. The beta-1,3-glucan binding function has been demonstrated with the olive pollen protein Ole e 10.
CBM44	The C-terminal CBM44 module of the Clostridium thermocellum enzyme has been demonstrated to bind equally well cellulose and xyloglucan
CBM45	Modules of approx. 100 residues, found at the N-terminus of plastidial alpha-amylases and of alpha-glucan, water dikinases. Starch-binding activity demonstrated in the case of potato alpha-glucan, water dikinase.
CBM46	Modules of approx. 100 residues, found at the C-terminus of several GH5 cellulases. Cellulose-binding function demonstrated in one case.
CBM47	Modules of approx 150 residues. Fucose-binding activity demonstrated
CBM48	Modules of approx. 100 residues with glycogen-binding function, appended to GH13 modules. Also found in the beta subunit (glycogen-binding) of AMP-activated protein kinases (AMPK)
CBM49	Modules of approx. 100 residues found at the C-terminus of plant GH9 enzymes. Distantly related to CBM2 modules. Binding to crystalline cellulose demonstrated in the case of Solanum lycopersicum Cel8 enzyme (SlCel9C1).
CBM4	Modules of approx. 150 residues found in bacterial enzymes. Binding of these modules has been demonstrated with xylan, beta-1,3-glucan, beta-1,3-1,4-glucan, beta-1,6-glucan and amorphous cellulose but not with crystalline cellulose.
CBM50	Modules of approx. 50 residues found attached to various enzymes from families GH18, GH19, GH23, GH24, GH25 and GH73, i.e. enzymes cleaving either chitin or peptidoglycan. Binding to chitopentaose demonstrated in the case of Pteris ryukyuensis chitinase A [Ohnuma T et al. (2008) J. Biol. Chem. 283:5178-87 (PMID: 18083709)]. CBM50 modules are also found in a multitude of other enzymes targeting th…
CBM51	Modules of approx. 150 residues found attached to various enzymes from families GH2, GH27, GH31, GH95, GH98 and GH101 . Binding to galactose and to blood group A/B-antigens demonstrated in the case of C. perfringens GH95CBM51 and GH98CBM51 respectively [Gregg KJ et al. (2008) J. Biol. Chem. 283:12604-13 PMID: 18292090].
CBM52	Modules of approx. 60 residues attached to a few GH81 enzymes but present in other proteins. Binding to beta-1,3-glucan demonstrated for Schizosaccharomyces pombe 972h- endo-1,3-beta-glucanase Eng1 [Martin-Quadrado et al., Mol. Microbiol. (2008) 69:188-200 PMID:18466295]
CBM53	Starch-binding function demonstrated by Valdez et al. (2008) [PMID: 18260645]
CBM54	Binding to xylan, yeast cell wall glucan and chitin shown in Dvortsov et al., Microbiology UK (2009) in press.
CBM55	Binding to chitin demonstrated in the case of the CBM55 of Entamoeba histolytica chitinase (Van Dellen et al. (2002) Infect Immun. 70:3259芒鈧€�3263; PMID: 12011021).
CBM56	beta-1,3-glucan binding function demonstrated by Yamamoto et al. (1998) FEBS Letters 433:41-43 [PMID: 9738929]
CBM57	Created from reading Schallus et al (2008) Mol Biol Cell. 19:3404-3414 [PMID: 18524852] and finding related domains attached to various glycosidases.
CBM58	The CBM58 module of the Bacteroides thetaiotaomicron SusG protein has been shown to bind maltoheptaose
CBM59	Binding to mannan, xylan, and cellulose demonstrated for the CBM59 of ManF-X10 xylanase from an environmental genomic DNA library (Li et al. (2009) World Journal of Microbiology and Biotechnology 25:2071-2078; doi:10.1007/s11274-009-0111-6)
CBM5	Modules of approx. 60 residues found in bacterial enzymes. Chitin-binding described in several cases. Distantly related to the CBM12 family.
CBM60	Modules of approx 120 residues usually found appended to xylanases. The xylan-binding function and the relatedness (circular permutation) to family CBM36 has been demonstrated [PMID: 20659893].
CBM61	Modules of approx. 150 residues found appended to GH16, GH30, GH31, GH43, GH53 and GH66 catalytic domains. A beta-1,4-galactan binding function has been demonstrated for the CBM61 of Thermotoga maritima GH53 galactanase [PMID: 20826814].
CBM62	The CBM62 module of Clostridium thermocellum Cthe_2193 protein binds galactose moieties found on xyloglucan, arabinogalactan and galactomannan.
CBM63	The CBM63 module of Bacillus subtilis expansin EXLX1 has been shown to bind cellulose.
CBM64	Module found at C-term of several Spirochaeta thermophila proteins. Binding to cellulose shown by Angelov, Loderer, Pompei Liebl (2011) AEM, 77:5483-5489 [PMID - 21685171]
CBM65	CBM65A and CBM65B, derived from Eubacterium cellulosolvens endoglucanase EcCel5A, bind to a range of beta-glucans but, uniquely, display significant preference for xyloglucan
CBM66	The CBM66 module, derived from the Bacillus subtilis exo-acting beta-fructosidase SacC, targets the terminal fructoside residue of fructans.
CBM67	Fujimoto et al. [PMID : 23486481] disclosed the L-rhamnose binding activity and 3-D structure of the CBM67 of Streptomyces avermitilis alpha-L-rhamnosidase (SaRha78A);
CBM68	Binding to maltotriose and maltotetraose shown for the pullulanase of Anoxybacillus sp. LM18-11. Binding function derived from crystal structure and deletion of the CBM, which showed reduced specific activity and increased Km value compared to the wild type enzyme.
CBM69	starch-binding function demonstrated in one case; distantly related to families CBM20 and CBM48
CBM6	Modules of approx. 120 residues. The cellulose-binding function has been demonstrated in one case on amorphous cellulose and beta-1,4-xylan. Some of these modules also bind beta-1,3-glucan, beta-1,3-1,4-glucan, and beta-1,4-glucan.
CBM70	The hyaluronan-specific binding function of the N-terminal CBM70 module of Streptococcus pneumoniae hyaluronate lyase has been demonstrated.
CBM71	The two CBM71s of S. pneumoniae BgaA bind lactose and LacNAc.
CBM72	Modules of 130-180 residues found at the C-terminus glycoside hydrolases from various families, sometimes as tandem repeats. The CBM72 found on an endoglucanase from an uncultivated microorganism was found to bind a broad spectrum of polysaccharides including soluble and insoluble cellulose, beta-1,3/1,4-mixed linked glucans, xylan, and beta-mannan [PMID=26765840].
CBM73	Modules of approx 65 residues found on various enzymes active of chitin. Chitin-binding function demonstrated for the Cellvibrio japonicus CjLPMO10A protein.
CBM74	Modules of approx. 300 residues appended to several alpha-amylases. The starch-binding function has been demonstrated for the CBM74 appended to the GH13 alpha-amylase of Microbacterium aureum B8.A
CBM75	Modules of 290 residues appended to GH43_16 enzymes. So far found exclusively in Ruminococci. The xyloglucan-binding function was demonstrated for the R. flavefaciens protein.
CBM76	Modules of approx. 170 residues appended to GH44 enzymes. So far found exclusively in Ruminococci. Broad specificity binding to beta-glucans demontsrated for the R. flavefaciens module, which binds xyloglucan, glucomannan, and barley beta-glucan.
CBM77	Pectin binding modules of approx. 110 residues. The Ruminococcus flavefaciens CBM77 was shown to bind various pectins of low degree of esterification.
CBM78	Modules of approx. 150 residues appended to the C-terminus of GH5 and GH26 enzymes. So far found exclusively in Ruminococcal enzymes. The R. flavefaciens module has been shown to bind decorated beta-1,4-glucans with a preference for xyloglucan.
CBM79	Modules of approx. 130 residues found so far only in ruminococcal proteins. Binding to various beta-glucans was shown for the R. flavefaciens GH9 enzyme.
CBM7	Deleted entry
CBM80	Modules of approx. 90 residues found so far only in ruminococcal enzymes of families GH5 or GH26. Broad specificity for beta-glycans (xyloglucan, glucomannan, galactomannan, barley beta-glucan).
CBM81	Small family of modules of approx. 100 residues, appended to GH5_2 enzymes. So far found exclusively in a few gammaproteobacteria. The CBM81 from an uncultivated species was shown to have binding affinity for beta-1,4-, beta-1,3,-glucans, xyloglucan, avicel and cellooligosaccharides.
CBM82	The boundaries, structure and starch-binding function of the CBM82 module of Eubacterium rectale Amy13K have been reported by Cockburn and coworkers in Molec. Microbiol. (2017) (PMID=29139580)
CBM83	The boundaries, structure and starch-binding function of the CBM83 module of Eubacterium rectale Amy13K have been reported by Cockburn and coworkers in Molec. Microbiol. (2017) (PMID=29139580)
CBM84	Modules of approx. 140 aminoacids appended to enzymes of different families of CAZymes. A xanthan-binding function was reported for the GH9 xanthanase of Paenibacillus nanensis by Moroz et al. ACS Catal., 2018, 8 (7), pp 6021-6034.
CBM85
CBM86
CBM87	Binding to alpha-1,4-N-acetylgalactosamine-rich regions of galactosaminogalactan
CBM88	Binding to terminal galactose in galactoxyloglucan and galactomannan
CBM8	The cellulose-binding module from a cellulase of the slime mold Dictyostelium discoideum has been experimentally shown to bind cellulose.
CBM9	Modules of approx. 170 residues found so far only in xylanases. The cellulose-binding function has been demonstrated in one case.
CE0	See below.
CE10	arylesterase (EC 3.1.1.-); carboxyl esterase (EC 3.1.1.3); acetylcholinesterase (EC 3.1.1.7); cholinesterase (EC 3.1.1.8); sterol esterase (EC 3.1.1.13); brefeldin A esterase (EC 3.1.1.-).
CE11	UDP-3-0-acyl N-acetylglucosamine deacetylase (EC 3.5.1.108).
CE12	pectin acetylesterase (EC 3.1.1.-); rhamnogalacturonan acetylesterase (EC 3.1.1.-); acetyl xylan esterase (EC 3.1.1.72)
CE13	pectin acetylesterase (EC 3.1.1.-)
CE14	N-acetyl-1-D-myo-inosityl-2-amino-2-deoxy-alpha-D-glucopyranoside deacetylase (EC 3.5.1.89); diacetylchitobiose deacetylase (EC 3.5.1.-); mycothiol S-conjugate amidase (EC 3.5.1.-)
CE15	4-O-methyl-glucuronoyl methylesterase (EC 3.1.1.-)
CE16	acetylesterase (EC 3.1.1.6) active on various carbohydrate acetyl esters
CE17	acetylmannan esterase (3.1.1.-)
CE18	N-acetylgalactosamine deacetylase (EC 3.5.1.-)
CE19
CE1	acetyl xylan esterase (EC 3.1.1.72); cinnamoyl esterase (EC 3.1.1.-); feruloyl esterase (EC 3.1.1.73); carboxylesterase (EC 3.1.1.1); S-formylglutathione hydrolase (EC 3.1.2.12); diacylglycerol O-acyltransferase (EC 2.3.1.20); trehalose 6-O-mycolyltransferase (EC 2.3.1.122)
CE2	acetyl xylan esterase (EC 3.1.1.72).
CE3	acetyl xylan esterase (EC 3.1.1.72).
CE4	acetyl xylan esterase (EC 3.1.1.72); chitin deacetylase (EC 3.5.1.41); chitooligosaccharide deacetylase (EC 3.5.1.-); peptidoglycan GlcNAc deacetylase (EC 3.5.1.-); peptidoglycan N-acetylmuramic acid deacetylase (EC 3.5.1.-).
CE5	acetyl xylan esterase (EC 3.1.1.72); cutinase (EC 3.1.1.74)
CE6	acetyl xylan esterase (EC 3.1.1.72).
CE7	acetyl xylan esterase (EC 3.1.1.72); cephalosporin-C deacetylase (EC 3.1.1.41).
CE8	pectin methylesterase (EC 3.1.1.11).
CE9	N-acetylglucosamine 6-phosphate deacetylase (EC 3.5.1.25); N-acetylgalactosamine 6-phosphate deacetylase (EC 3.5.1.80)
GH0	Glycoside hydrolases not yet assigned to a family.
GH100	alkaline and neutral invertase (EC 3.2.1.26)
GH101	endo-alpha-N-acetylgalactosaminidase (EC 3.2.1.97)
GH102	peptidoglycan lytic transglycosylase (EC 3.2.1.-)
GH103	peptidoglycan lytic transglycosylase (EC 3.2.1.-)
GH104	peptidoglycan lytic transglycosylase (EC 3.2.1.-)
GH105	unsaturated rhamnogalacturonyl hydrolase (EC 3.2.1.172); d-4,5-unsaturated beta-glucuronyl hydrolase (EC 3.2.1.-); d-4,5-unsaturated alpha-galacturonidase (EC 3.2.1.-)
GH106	alpha-L-rhamnosidase (EC 3.2.1.40); rhamnogalacturonan alpha-L-rhamnohydrolase (EC 3.2.1.174)
GH107	endo-alpha-1,4-L-fucanase (EC 3.2.1.212)
GH108	N-acetylmuramidase (EC 3.2.1.17)
GH109	alpha-N-acetylgalactosaminidase (EC 3.2.1.49); beta-N-acetylhexosaminidase (EC 3.2.1.52)
GH10	endo-1,4-beta-xylanase (EC 3.2.1.8); endo-1,3-beta-xylanase (EC 3.2.1.32); tomatinase (EC 3.2.1.-); xylan endotransglycosylase (EC 2.4.2.-); endo-beta-1,4-glucanase (EC 3.2.1.4)
GH110	alpha-galactosidase (EC 3.2.1.22); alpha-1,3-galactosidase (EC 3.2.1.-)
GH111	keratan sulfate hydrolase (endo-beta-N-acetylglucosaminidase) (EC 3.2.1.-)
GH112	lacto-N-biose phosphorylase or galacto-N-biose phosphorylase (EC 2.4.1.211); D-galactosyl-beta-1,4-L-rhamnose phosphorylase (EC 2.4.1.247)
GH113	beta-mannanase (EC 3.2.1.78)
GH114	endo-alpha-1,4-polygalactosaminidase (EC 3.2.1.109)
GH115	xylan alpha-1,2-glucuronidase (3.2.1.131); alpha-(4-O-methyl)-glucuronidase (3.2.1.-)
GH116	beta-glucosidase (EC 3.2.1.21); beta-xylosidase (EC 3.2.1.37); acid beta-glucosidase/beta-glucosylceramidase (EC 3.2.1.45); beta-N-acetylglucosaminidase (EC 3.2.1.52)
GH117	beta-D-galactofuranosidase (EC 3.2.1.146); alpha-neoagaro-oligosaccharide hydrolase (EC 3.2.1.159)
GH118	beta-agarase (EC 3.2.1.81)
GH119	alpha-amylase (EC 3.2.1.1)
GH11	endo-beta-1,4-xylanase (EC 3.2.1.8); exo-1,4-beta-xylosidase (EC 3.2.1.-)
GH120	beta-xylosidase (EC 3.2.1.37)
GH121	beta-L-arabinobiosidase (EC 3.2.1.-)
GH122	alpha-glucosidase (EC 3.2.1.20)
GH123	beta-N-acetylgalactosaminidase (EC 3.2.1.53); glycosphingolipid beta-N-acetylgalactosaminidase (EC 3.2.1.-)
GH124	endoglucanase (EC 3.2.1.4)
GH125	exo-alpha-1,6-mannosidase (EC 3.2.1.-)
GH126	alpha-amylase (EC 3.2.1.-)
GH127	beta-L-arabinofuranosidase (EC 3.2.1.185); 3-C-carboxy-5-deoxy-L-xylose (aceric acid) hydrolase (EC 3.2.1.-); alpha-1,3-(3,6)-anhydro-D-galactosidase (EC 3.2.1.-)
GH128	beta-1,3-glucanase (EC 3.2.1.39); beta-1,3-glucosidase (EC 3.2.1.-)
GH129	alpha-N-acetylgalactosaminidase (EC 3.2.1.49); ; alpha-1,3-(3,6)-anhydro-D-galactosidase (EC 3.2.1.-)
GH12	endoglucanase (EC 3.2.1.4); xyloglucan hydrolase (EC 3.2.1.151); beta-1,3-1,4-glucanase (EC 3.2.1.73); xyloglucan endotransglycosylase (EC 2.4.1.207)
GH130	beta-1,4-mannosylglucose phosphorylase (EC 2.4.1.281); beta-1,4-mannooligosaccharide phosphorylase (EC 2.4.1.319); beta-1,4-mannosyl-N-acetyl-glucosamine phosphorylase (EC 2.4.1.320); beta-1,2-mannobiose phosphorylase (EC 2.4.1.-); beta-1,2-oligomannan phosphorylase (EC 2.4.1.-); beta-1,2-mannosidase (EC 3.2.1.-)
GH131	broad specificity exo-beta-1,3/1,6-glucanase with endo-beta-1,4-glucanase activity (EC 3.2.1.-);
GH132	Activity on beta-1,3-glucan (curdlan) shown for the Aspergillus fumigatus Sun4 protein; activity on laminarioligosaccharides shown for Aspergillus fumigatus Sun4 protein and Candida albicans Sun41 protein; transglycosylation activity reported in PMID 23508952; beta-1,3-glucosidase (EC 3.2.1.-)
GH133	amylo-alpha-1,6-glucosidase (EC 3.2.1.33);
GH134	endo-beta-1,4-mannanase (EC 3.2.1.78);
GH135	alpha-1,4-galactosaminogalactan hydrolase (EC 3.2.1.-)
GH136	lacto-N-biosidase (EC 3.2.1.140); Lacto-N-biosidase (Lewis antigen a/b specificity) (EC 3.2.1.-)
GH137	beta-L-arabinofuranosidase (EC 3.2.1.185)
GH138	rhamnogalacturonan alpha-1,2-galacturonohydrolase (EC 3.2.1.173)
GH139	alpha-2-O-Me-L-fucosidase (EC 3.2.1.-)
GH13	alpha-amylase (EC 3.2.1.1); pullulanase (EC 3.2.1.41); cyclomaltodextrin glucanotransferase (EC 2.4.1.19); cyclomaltodextrinase (EC 3.2.1.54); trehalose-6-phosphate hydrolase (EC 3.2.1.93); oligo-alpha-glucosidase (EC 3.2.1.10); maltogenic amylase (EC 3.2.1.133); neopullulanase (EC 3.2.1.135); alpha-glucosidase (EC 3.2.1.20); maltotetraose-forming alpha-amylase (EC 3.2.1.60); isoamylase (EC 3.2.1…
GH140	beta-1,2-apiosidase (EC 3.2.1.-)
GH141	alpha-L-fucosidase (EC 3.2.1.51); xylanase (EC 3.2.1.8)
GH142	beta-L-arabinofuranosidase (EC 3.2.1.185)
GH143	2-keto-3-deoxy-D-lyxo-heptulosaric acid hydrolase (EC 3.2.1.-)
GH144	endo-beta-1,2-glucanase (EC 3.2.1.71); beta-1,2-glucooligosaccharide sophorohydrolase (EC 3.2.1.-)
GH145	Deleted: now family PL42
GH146	beta-L-arabinofuranosidase (EC 3.2.1.185)
GH147	beta-galactosidase (EC 3.2.1.23)
GH148	beta-1,3-glucanase (EC 3.2.1.-)
GH149	beta-1,3-glucan phosphorylase (EC 2.4.1.97)
GH14	beta-amylase (EC 3.2.1.2)
GH150	Iota;-carrageenase (EC 3.2.1.162)
GH151	alpha-L-fucosidase (EC 3.2.1.51)
GH152	beta-1,3-glucanase (EC 3.2.1.39)
GH153	poly-beta-1,6-D-glucosamine hydrolase (EC 3.2.1.-)
GH154	beta-glucuronidase (3.2.1.31); beta-1,6-D-glucuronidase (EC 3.2.1.-); beta-1,6-D-glucuronidase (EC 3.2.1.-)
GH155	Deleted family!
GH156	exo-alpha-sialidase (EC 3.2.1.18)
GH157	endo-beta-1,3-glucanase / laminarinase (EC 3.2.1.39)
GH158	endo-beta-1,3-glucanase (EC 3.2.1.39)
GH159	beta-D-galactofuranosidase (EC 3.2.1.146)
GH15	glucoamylase (EC 3.2.1.3); glucodextranase (EC 3.2.1.70); alpha,alpha-trehalase (EC 3.2.1.28); dextran dextrinase (EC 2.4.1.2)
GH160	endo-beta-1,4-galactosidase (EC 3.2.1.-)
GH161	beta-1,3-glucan phosphorylase (EC 2.4.1.97)
GH162	endo-beta-1,2-glucanase (EC 3.2.1.71)
GH163	endo-beta-N-acetylglucosaminidase cleaving GlcNAc-beta-1,2-Man (EC 3.2.1.-)
GH164	beta-mannosidase (EC 3.2.1.25)
GH165	beta-galactosidase (EC 3.2.1.23)
GH166	alpha-1,4-galactosaminogalactan hydrolase (EC 3.2.1.-)
GH167	beta-carrageenase (EC 3.2.1.-)
GH168	endo-alpha-(1,3)-L-fucanase (EC 3.2.1.211)
GH169	beta-glucuronidase (EC 3.2.1.31); beta-1,4-D-glucuronidase (EC 3.2.1.-)
GH16	xyloglucan:xyloglucosyltransferase (EC 2.4.1.207); keratan-sulfate endo-1,4-beta-galactosidase (EC 3.2.1.103); endo-1,3-beta-glucanase / laminarinase (EC 3.2.1.39); endo-1,3(4)-beta-glucanase (EC 3.2.1.6); licheninase (EC 3.2.1.73); beta-agarase (EC 3.2.1.81); kappa;-carrageenase (EC 3.2.1.83); xyloglucanase (EC 3.2.1.151); endo-beta-1,3-galactanase (EC 3.2.1.181); [retaining] beta-porphyranase (…
GH170	6-phospho-N-acetylmuramidase (EC 3.2.1.-)
GH171	peptidoglycan beta-N-acetylmuramidase (EC 3.2.1.92)
GH17	glucan endo-1,3-beta-glucosidase (EC 3.2.1.39); licheninase (EC 3.2.1.73); ABA-specific beta-glucosidase (EC 3.2.1.175); beta-1,3-glucanosyltransglycosylase (EC 2.4.1.-); beta-1,3-glucosidase (EC 3.2.1.-)
GH18	chitinase (EC 3.2.1.14); lysozyme (EC 3.2.1.17); endo-beta-N-acetylglucosaminidase (EC 3.2.1.96); peptidoglycan hydrolase with endo-beta-N-acetylglucosaminidase specificity (EC 3.2.1.-); Nod factor hydrolase (EC 3.2.1.-); xylanase inhibitor; concanavalin B; narbonin
GH19	chitinase (EC 3.2.1.14); lysozyme (EC 3.2.1.17)
GH1	beta-glucosidase (EC 3.2.1.21); beta-galactosidase (EC 3.2.1.23); beta-mannosidase (EC 3.2.1.25); beta-glucuronidase (EC 3.2.1.31); beta-xylosidase (EC 3.2.1.37); beta-D-fucosidase (EC 3.2.1.38); phlorizin hydrolase (EC 3.2.1.62); exo-beta-1,4-glucanase (EC 3.2.1.74); 6-phospho-beta-galactosidase (EC 3.2.1.85); 6-phospho-beta-glucosidase (EC 3.2.1.86); strictosidine beta-glucosidase (EC 3.2.1.105…
GH20	beta-hexosaminidase (EC 3.2.1.52); lacto-N-biosidase (EC 3.2.1.140); beta-1,6-N-acetylglucosaminidase (EC 3.2.1.-); beta-6-SO3-N-acetylglucosaminidase (EC 3.2.1.-)
GH21	Deleted family!
GH22	lysozyme type C (EC 3.2.1.17); lysozyme type i (EC 3.2.1.17); alpha-lactalbumin
GH23	lysozyme type G (EC 3.2.1.17); peptidoglycan lyase (EC 4.2.2.n1) also known in the literature as peptidoglycan lytic transglycosylase; chitinase (EC 3.2.1.14)
GH24	lysozyme (EC 3.2.1.17)
GH25	lysozyme (EC 3.2.1.17)
GH26	beta-mannanase (EC 3.2.1.78); exo-beta-1,4-mannobiohydrolase (EC 3.2.1.100); beta-1,3-xylanase (EC 3.2.1.32); lichenase / endo-beta-1,3-1,4-glucanase (EC 3.2.1.73); mannobiose-producing exo-beta-mannanase (EC 3.2.1.-)
GH27	alpha-galactosidase (EC 3.2.1.22); alpha-N-acetylgalactosaminidase (EC 3.2.1.49); isomalto-dextranase (EC 3.2.1.94); beta-L-arabinopyranosidase (EC 3.2.1.88); galactan:galactan galactosyltransferase (EC 2.4.1.-)
GH28	polygalacturonase (EC 3.2.1.15); exo-polygalacturonase (EC 3.2.1.67); exo-polygalacturonosidase (EC 3.2.1.82); rhamnogalacturonase (EC 3.2.1.171); rhamnogalacturonan alpha-1,2-galacturonohydrolase (EC 3.2.1.173); xylogalacturonan hydrolase (EC 3.2.1.-)
GH29	alpha-L-fucosidase (EC 3.2.1.51); alpha-1,3/1,4-L-fucosidase (EC 3.2.1.111); alpha-1,2-L-fucosidase (EC 3.2.1.63)
GH2	beta-galactosidase (EC 3.2.1.23) ; beta-mannosidase (EC 3.2.1.25); beta-glucuronidase (EC 3.2.1.31); alpha-L-arabinofuranosidase (EC 3.2.1.55); mannosylglycoprotein endo-beta-mannosidase (EC 3.2.1.152); exo-beta-glucosaminidase (EC 3.2.1.165); alpha-L-arabinopyranosidase (EC 3.2.1.-); beta-galacturonidase (EC 3.2.1.-); beta-xylosidase (EC 3.2.1.37); beta-D-galactofuranosidase (EC 3.2.1.146); beta…
GH30	endo-beta-1,4-xylanase (EC 3.2.1.8); beta-glucosidase (3.2.1.21); beta-glucuronidase (EC 3.2.1.31); beta-xylosidase (EC 3.2.1.37); beta-fucosidase (EC 3.2.1.38); glucosylceramidase (EC 3.2.1.45); beta-1,6-glucanase (EC 3.2.1.75); glucuronoarabinoxylan endo-beta-1,4-xylanase (EC 3.2.1.136); endo-beta-1,6-galactanase (EC:3.2.1.164); [reducing end] beta-xylosidase (EC 3.2.1.-)
GH31	alpha-glucosidase (EC 3.2.1.20); alpha-galactosidase (EC 3.2.1.22); alpha-mannosidase (EC 3.2.1.24); alpha-1,3-glucosidase (EC 3.2.1.84); sucrase-isomaltase (EC 3.2.1.48) (EC 3.2.1.10); alpha-xylosidase (EC 3.2.1.177); alpha-glucan lyase (EC 4.2.2.13); isomaltosyltransferase (EC 2.4.1.-); oligosaccharide alpha-1,4-glucosyltransferase (EC 2.4.1.161); alpha-N-acetylgalactosaminidase (EC 3.2.1.49); …
GH32	invertase (EC 3.2.1.26); endo-inulinase (EC 3.2.1.7); beta-2,6-fructan 6-levanbiohydrolase (EC 3.2.1.64); endo-levanase (EC 3.2.1.65); exo-inulinase (EC 3.2.1.80); fructan beta-(2,1)-fructosidase/1-exohydrolase (EC 3.2.1.153); fructan beta-(2,6)-fructosidase/6-exohydrolase (EC 3.2.1.154); sucrose:sucrose 1-fructosyltransferase (EC 2.4.1.99); fructan:fructan 1-fructosyltransferase (EC 2.4.1.100); …
GH33	sialidase or neuraminidase (EC 3.2.1.18); trans-sialidase (EC 2.4.1.-); anhydrosialidase (EC 4.2.2.15); Kdo hydrolase (EC 3.2.1.-); 2-keto-3-deoxynononic acid hydrolase / KDNase (EC 3.2.1.-)
GH34	sialidase or neuraminidase (EC 3.2.1.18)
GH35	beta-galactosidase (EC 3.2.1.23); exo-beta-glucosaminidase (EC 3.2.1.165); exo-beta-1,4-galactanase (EC 3.2.1.-); beta-1,3-galactosidase (EC 3.2.1.-)
GH36	alpha-galactosidase (EC 3.2.1.22); alpha-N-acetylgalactosaminidase (EC 3.2.1.49); stachyose synthase (EC 2.4.1.67); raffinose synthase (EC 2.4.1.82)
GH37	alpha,alpha-trehalase (EC 3.2.1.28).
GH38	alpha-mannosidase (EC 3.2.1.24); mannosyl-oligosaccharide alpha-1,2-mannosidase (EC 3.2.1.113); mannosyl-oligosaccharide alpha-1,3-1,6-mannosidase (EC 3.2.1.114); alpha-2-O-mannosylglycerate hydrolase (EC 3.2.1.170); mannosyl-oligosaccharide alpha-1,3-mannosidase (EC 3.2.1.-)
GH39	alpha-L-iduronidase (EC 3.2.1.76); beta-xylosidase (EC 3.2.1.37); alpha-L-arabinofuranosidase (EC 3.2.1.55); beta-glucosidase (EC 3.2.1.21); beta-galactosidase (EC 3.2.1.23); exo-beta-1,4-glucanase / cellodextrinase (EC 3.2.1.74);
GH3	beta-glucosidase (EC 3.2.1.21); xylan 1,4-beta-xylosidase (EC 3.2.1.37); beta-glucosylceramidase (EC 3.2.1.45); beta-N-acetylhexosaminidase (EC 3.2.1.52); alpha-L-arabinofuranosidase (EC 3.2.1.55); glucan 1,4-beta-glucosidase (EC 3.2.1.74); isoprimeverose-producing oligoxyloglucan hydrolase (EC 3.2.1.120); coniferin beta-glucosidase (EC 3.2.1.126); exo-1,3-1,4-glucanase (EC 3.2.1.-); beta-N-acety…
GH40	Deleted family!
GH41	Deleted family!
GH42	beta-galactosidase (EC 3.2.1.23); alpha-L-arabinopyranosidase (EC 3.2.1.-)
GH43	beta-xylosidase (EC 3.2.1.37); alpha-L-arabinofuranosidase (EC 3.2.1.55); xylanase (EC 3.2.1.8); alpha-1,2-L-arabinofuranosidase (EC 3.2.1.-); exo-alpha-1,5-L-arabinofuranosidase (EC 3.2.1.-); [inverting] exo-alpha-1,5-L-arabinanase (EC 3.2.1.-); beta-1,3-xylosidase (EC 3.2.1.-); [inverting] exo-alpha-1,5-L-arabinanase (EC 3.2.1.-); [inverting] endo-alpha-1,5-L-arabinanase (EC 3.2.1.99); exo-beta…
GH44	endoglucanase (EC 3.2.1.4); xyloglucanase (EC 3.2.1.151)
GH45	endoglucanase (EC 3.2.1.4); xyloglucan-specific endo-beta-1,4-glucanase / endo-xyloglucanase (EC 3.2.1.151); endo-beta-1,4-mannanase (EC 3.2.1.78)
GH46	chitosanase (EC 3.2.1.132)
GH47	alpha-mannosidase (EC 3.2.1.113)
GH48	reducing end-acting cellobiohydrolase (EC 3.2.1.176); endo-beta-1,4-glucanase (EC 3.2.1.4); chitinase (EC 3.2.1.14)
GH49	dextranase (EC 3.2.1.11); isopullulanase (EC 3.2.1.57); dextran 1,6-alpha-isomaltotriosidase (EC 3.2.1.95); sulfated arabinan endo-1,4-beta-L-arabinanase (EC 3.2.1.-)
GH4	maltose-6-phosphate glucosidase (EC 3.2.1.122); alpha-glucosidase (EC 3.2.1.20); alpha-galactosidase (EC 3.2.1.22); 6-phospho-beta-glucosidase (EC 3.2.1.86); alpha-glucuronidase (EC 3.2.1.139); alpha-galacturonase (EC 3.2.1.67); palatinase (EC 3.2.1.-)
GH50	beta-agarase (EC 3.2.1.81).
GH51	endoglucanase (EC 3.2.1.4); endo-beta-1,4-xylanase (EC 3.2.1.8); beta-xylosidase (EC 3.2.1.37); alpha-L-arabinofuranosidase (EC 3.2.1.55); lichenase / endo-beta-1,3-1,4-glucanase (EC 3.2.1.73)
GH52	beta-xylosidase (EC 3.2.1.37).
GH53	endo-beta-1,4-galactanase (EC 3.2.1.89).
GH54	alpha-L-arabinofuranosidase (EC 3.2.1.55); beta-xylosidase (EC 3.2.1.37).
GH55	exo-beta-1,3-glucanase (EC 3.2.1.58); endo-beta-1,3-glucanase (EC 3.2.1.39)
GH56	hyaluronidase (EC 3.2.1.35); chondroitin hydrolase (EC 3.2.1.-)
GH57	alpha-amylase (EC 3.2.1.1); alpha-galactosidase (EC 3.2.1.22); amylopullulanase (EC 3.2.1.41); cyclomaltodextrinase (EC 3.2.1.54); branching enzyme (EC 2.4.1.18); 4-alpha-glucanotransferase (EC 2.4.1.25)
GH58	endo-N-acetylneuraminidase or endo-sialidase (EC 3.2.1.129)
GH59	beta-galactosidase (EC 3.2.1.23); galactocerebrosidase (EC 3.2.1.46)
GH5	endo-beta-1,4-glucanase / cellulase (EC 3.2.1.4); endo-beta-1,4-xylanase (EC 3.2.1.8); beta-glucosidase (EC 3.2.1.21); beta-mannosidase (EC 3.2.1.25); beta-glucosylceramidase (EC 3.2.1.45); glucan beta-1,3-glucosidase (EC 3.2.1.58); exo-beta-1,4-glucanase / cellodextrinase (EC 3.2.1.74); glucan endo-1,6-beta-glucosidase (EC 3.2.1.75); mannan endo-beta-1,4-mannosidase (EC 3.2.1.78); cellulose beta…
GH60	Deleted family!
GH61	Copper-dependent lytic polysaccharide monooxygenases now reclassified in family AA9
GH62	alpha-L-arabinofuranosidase (EC 3.2.1.55)
GH63	processing alpha-glucosidase (EC 3.2.1.106); alpha-1,3-glucosidase (EC 3.2.1.84); alpha-glucosidase (EC 3.2.1.20); mannosylglycerate alpha-mannosidase / mannosylglycerate hydrolase (EC 3.2.1.170); glucosylglycerate hydrolase (EC 3.2.1.208)
GH64	beta-1,3-glucanase (EC 3.2.1.39)
GH65	alpha,alpha-trehalase (EC 3.2.1.28); maltose phosphorylase (EC 2.4.1.8); trehalose phosphorylase (EC 2.4.1.64); kojibiose phosphorylase (EC 2.4.1.230); trehalose-6-phosphate phosphorylase (EC 2.4.1.216); nigerose phosphorylase (EC 2.4.1.279); 3-O-alpha-glucopyranosyl-L-rhamnose phosphorylase (EC 2.4.1.282); 2-O-alpha-glucopyranosylglycerol: phosphate beta-glucosyltransferase (EC 2.4.1.-); alpha-g…
GH66	cycloisomaltooligosaccharide glucanotransferase (EC 2.4.1.248); dextranase (EC 3.2.1.11).
GH67	alpha-glucuronidase (EC 3.2.1.139); xylan alpha-1,2-glucuronidase (EC 3.2.1.131)
GH68	levansucrase (EC 2.4.1.10); beta-fructofuranosidase (EC 3.2.1.26); inulosucrase (EC 2.4.1.9).
GH69	Deleted: now family PL16
GH6	endoglucanase (EC 3.2.1.4); cellobiohydrolase (EC 3.2.1.91); lichenase / endo-beta-1,3-1,4-glucanase (EC 3.2.1.73);
GH70	dextransucrase (EC 2.4.1.5); alternansucrase (EC 2.4.1.140); reuteransucrase (EC 2.4.1.-); alpha-4,6-glucanotransferase (EC 2.4.1.-); alpha-1,2-branched dextransucrase (EC 2.4.1.-); alpha-4,3-glucanotransferase (EC 2.4.1.-)
GH71	alpha-1,3-glucanase (EC 3.2.1.59).
GH72	beta-1,3-glucanosyltransglycosylase (EC 2.4.1.-)
GH73	lysozyme (EC 3.2.1.17); mannosyl-glycoprotein endo-beta-N-acetylglucosaminidase (EC 3.2.1.96); peptidoglycan hydrolase with endo-beta-N-acetylglucosaminidase specificity (EC 3.2.1.-)
GH74	endoglucanase (EC 3.2.1.4); oligoxyloglucan reducing end-specific cellobiohydrolase (EC 3.2.1.150); xyloglucanase (EC 3.2.1.151)
GH75	chitosanase (EC 3.2.1.132)
GH76	alpha-1,6-mannanase (EC 3.2.1.101); alpha-glucosidase (EC 3.2.1.20)
GH77	amylomaltase or 4-alpha-glucanotransferase (EC 2.4.1.25)
GH78	alpha-L-rhamnosidase (EC 3.2.1.40); rhamnogalacturonan alpha-L-rhamnohydrolase (EC 3.2.1.174); L-Rhap-alpha-1,3-D-Apif -specific alpha-1,3-L-rhamnosidase (EC 3.2.1.-)
GH79	beta-glucuronidase (EC 3.2.1.31); hyaluronoglucuronidase (EC 3.2.1.36); heparanase (EC 3.2.1.166); baicalin beta-glucuronidase (EC 3.2.1.167); beta-4-O-methyl-glucuronidase (EC 3.2.1.-)
GH7	endo-beta-1,4-glucanase (EC 3.2.1.4); reducing end-acting cellobiohydrolase (EC 3.2.1.176); chitosanase (EC 3.2.1.132); endo-beta-1,3-1,4-glucanase (EC 3.2.1.73)
GH80	chitosanase (EC 3.2.1.132)
GH81	endo-beta-1,3-glucanase (EC 3.2.1.39)
GH82	Iota;-carrageenase (EC 3.2.1.157)
GH83	neuraminidase (EC 3.2.1.18)
GH84	N-acetyl beta-glucosaminidase (EC 3.2.1.52); hyaluronidase (EC 3.2.1.35); [protein]-3-O-(GlcNAc)-L-Ser/Thr beta-N-acetylglucosaminidase (EC 3.2.1.169)
GH85	endo-beta-N-acetylglucosaminidase (EC 3.2.1.96)
GH86	beta-agarase (EC 3.2.1.81); beta-porphyranase (EC 3.2.1.178)
GH87	mycodextranase (EC 3.2.1.61); alpha-1,3-glucanase (EC 3.2.1.59)
GH88	d-4,5-unsaturated beta-glucuronyl hydrolase (EC 3.2.1.-)
GH89	alpha-N-acetylglucosaminidase (EC 3.2.1.50)
GH8	chitosanase (EC 3.2.1.132); cellulase (EC 3.2.1.4); licheninase (EC 3.2.1.73); endo-1,4-beta-xylanase (EC 3.2.1.8); reducing-end-xylose releasing exo-oligoxylanase (EC 3.2.1.156)
GH90	endorhamnosidase (EC 3.2.1.-)
GH91	inulin lyase [DFA-I-forming] (EC 4.2.2.17); inulin lyase [DFA-III-forming] (EC 4.2.2.18); difructofuranose 1,2':2,3' dianhydride hydrolase [DFA-IIIase] (EC 3.2.1.-)
GH92	mannosyl-oligosaccharide alpha-1,2-mannosidase (EC 3.2.1.113); mannosyl-oligosaccharide alpha-1,3-mannosidase (EC 3.2.1.-); mannosyl-oligosaccharide alpha-1,6-mannosidase (EC 3.2.1.-); alpha-mannosidase (EC 3.2.1.24); alpha-1,2-mannosidase (EC 3.2.1.-); alpha-1,3-mannosidase (EC 3.2.1.-); alpha-1,4-mannosidase (EC 3.2.1.-); mannosyl-1-phosphodiester alpha-1,P-mannosidase (EC 3.2.1.-)
GH93	exo-alpha-L-1,5-arabinanase (EC 3.2.1.-)
GH94	cellobiose phosphorylase (EC 2.4.1.20); laminaribiose phosphorylase (EC 2.4.1.31); cellodextrin phosphorylase (EC 2.4.1.49); chitobiose phosphorylase (EC 2.4.1.-); cyclic beta-1,2-glucan synthase (EC 2.4.1.-); cellobionic acid phosphorylase (EC 2.4.1.321); beta-1,2-oligoglucan phosphorylase (EC 2.4.1.-)
GH95	alpha-L-fucosidase (EC 3.2.1.51); alpha-1,2-L-fucosidase (EC 3.2.1.63); alpha-L-galactosidase (EC 3.2.1.-)
GH96	alpha-agarase (EC 3.2.1.158)
GH97	glucoamylase (EC 3.2.1.3); alpha-glucosidase (EC 3.2.1.20); alpha-galactosidase (EC 3.2.1.22)
GH98	blood-group endo-beta-1,4-galactosidase (EC 3.2.1.102); blood group A- and B-cleaving endo-beta-1,4-galactosidase (EC 3.2.1.-); endo-beta-1,4-xylanase (EC 3.2.1.8);
GH99	glycoprotein endo-alpha-1,2-mannosidase (EC 3.2.1.130); mannan endo-1,2-alpha-mannanase (3.2.1.-)
GH9	endoglucanase (EC 3.2.1.4); endo-beta-1,3(4)-glucanase / lichenase-laminarinase (EC 3.2.1.6); lichenase / endo-beta-1,3-1,4-glucanase (EC 3.2.1.73); exo-beta-1,4-glucanase / cellodextrinase (EC 3.2.1.74); cellobiohydrolase (EC 3.2.1.91); xyloglucan-specific endo-beta-1,4-glucanase / endo-xyloglucanase (EC 3.2.1.151); exo-beta-glucosaminidase (EC 3.2.1.165); endo-beta-1,4-glucanase (xanthanase) (E…
GT0	Glycosyltransferases not yet assigned to a family
GT100	alpha-sialyltransferase (EC 2.4.99.-)
GT101	beta-glucosyltransferase (EC 2.4.1.-)
GT102	dTDP-beta-L-Rhap : O-antigen-polysaccharide alpha-1,3-L-rhamnosyltransferase (EC 2.4.1.289)
GT103	UDP-alpha-L-GlcpNAc: O-antigen-polysaccharide beta-1,4-N-acetylglucosaminyltransferase (EC 2.4.1.56)
GT104	dTDP-beta-L-Rhap : arginine alpha-L-rhamnosyltransferase (EC 2.4.1.-)
GT105	Dol-P-beta-D-Man: protein alpha-D-mannosyltransferase (EC 2.4.1.109);
GT106	UDP-beta-L-rhamnose:rhamnogalacturonan I 4-alpha-rhamnosyltransferase (EC 2.4.1.351)
GT107	CMP-beta-KDO: beta-2,4-KDO transferase (EC 2.4.99.-); CMP-beta-KDO: beta-2,7-KDO transferase (EC 2.4.99.-)
GT108	GDP-alpha-D-Manp: beta-1,2-D-mannosyltransferase (EC 2.4.1.374)
GT109	UDP-GalNAc: beta-1,4-N-acetylgalactosaminyltransferase (EC 2.4.1.-)
GT10	galactoside alpha-1,3/1,4-L-fucosyltransferase (EC 2.4.1.65); galactoside alpha-1,3-L-fucosyltransferase (EC 2.4.1.152); glycoprotein alpha-1,3-L-fucosyltransferase (EC 2.4.1.214)
GT110	UDP-D-xylose:ribitol-5-phosphate beta-1,4-xylosyltransferase (EC 2.4.2.-)
GT111	UDP-Galf: beta-1,3-galactofuranosyltransferase (EC 2.4.1.-)
GT112	ADP-glyceromannoheptose: glycoprotein O-heptosyltransferase (EC 2.4.99.-)
GT113	Glucosyltransferase (2.4.1.-); Hexosyltransferase (2.4.1.-)
GT114	beta-xylosyltransferase (EC 2.4.1.-)
GT11	GDP-L-Fuc: galactoside alpha-1,2-L-fucosyltransferase (EC 2.4.1.69); GDP-L-Fuc: beta-LacNac alpha-1,3-L-fucosyltransferase (EC 2.4.1.-)
GT12	[N-acetylneuraminyl]-galactosylglucosylceramide N-acetylgalactosaminyltransferase (EC 2.4.1.92).
GT13	alpha-1,3-mannosyl-glycoprotein beta-1,2-N-acetylglucosaminyltransferase (EC 2.4.1.101)
GT14	beta-1,3-galactosyl-O-glycosyl-glycoprotein beta-1,6-N-acetylglucosaminyltransferase (EC 2.4.1.102); N-acetyllactosaminide beta-1,6-N-acetylglucosaminyltransferase (EC 2.4.1.150); protein O-beta-xylosyltransferase (EC 2.4.2.26); UDP-GlcA:arabinogalactan beta-glucuronosyltransferase (EC 2.4.1.-)
GT15	glycolipid 2-alpha-mannosyltransferase (EC 2.4.1.131); GDP-Man: alpha-1,2-mannosyltransferase (EC 2.4.1.-).
GT16	alpha-1,6-mannosyl-glycoprotein beta-1,2-N-acetylglucosaminyltransferase (EC 2.4.1.143).
GT17	beta-1,4-mannosyl-glycoprotein beta-1,4-N-acetylglucosaminyltransferase (EC 2.4.1.144).
GT18	alpha-1,3(6)-mannosylglycoprotein beta-1,6-N-acetyl-glucosaminyltransferase (EC 2.4.1.155).
GT19	lipid-A-disaccharide synthase (EC 2.4.1.182).
GT1	UDP-glucuronosyltransferase (EC 2.4.1.17); zeatin O-beta-xylosyltransferase (EC 2.4.2.40); 2-hydroxyacylsphingosine 1-beta-galactosyltransferase (EC 2.4.1.45); N-acylsphingosine galactosyltransferase (EC 2.4.1.47); flavonol 3-O-glucosyltransferase (EC 2.4.1.91); anthocyanidin 3-O-glucosyltransferase (EC 2.4.1.115); sinapate 1-glucosyltransferase (EC 2.4.1.120); indole-3-acetate beta-glucosyltrans…
GT20	alpha,alpha-trehalose-phosphate synthase [UDP-forming] (EC 2.4.1.15); Glucosylglycerol-phosphate synthase (EC 2.4.1.213); trehalose-6-P phosphatase (EC 3.1.3.12); [retaining] GDP-valeniol: validamine 7-phosphate valeniolyltransferase (EC 2.-.-.-)
GT21	UDP-Glc: ceramide beta-glucosyltransferase (EC 2.4.1.80).
GT22	Dol-P-Man: Man6GlcNAc2-PP-Dol alpha-1,2-mannosyltransferase (EC 2.4.1.259); Dol-P-Man: Man8GlcNAc2-PP-Dol alpha-1,2-mannosyltransferase (EC 2.4.1.261); Dol-P-Man: Man2-GlcNAc-phosphatidylinositol alpha-1,2-mannosyltransferase (EC 2.4.1.-); Dol-P-Man: Man3-GlcNAc-phosphatidylinositol alpha-1,2-mannosyltransferase (EC 2.4.1.-)
GT23	N-acetyl-beta-D-glucosaminide alpha-1,6-L-fucosyltransferase (EC 2.4.1.68); chitin-oligosaccharide alpha-1,6-L-fucosyltransferase (EC 2.4.1.-)
GT24	UDP-Glc: glycoprotein alpha-glucosyltransferase (EC 2.4.1.-).
GT25	lipopolysaccharide beta-1,4-galactosyltransferase (EC 2.4.1.-); beta-1,3-glucosyltransferase (EC 2.4.1.-); beta-1,2-glucosyltransferase (EC 2.4.1.-); beta-1,2-galactosyltransferase (EC 2.4.1.-); LPS beta-1,4-galactosyltransferase (EC 2.4.1.-); occidiofungin beta-xylosyltransferase (EC 2.4.2.-); UDP-Gal:procollagen beta-galactosyltransferase (EC 2.4.1.50)
GT26	UDP-ManNAcA: beta-N-acetyl mannosaminuronyltransferase (EC 2.4.1.-); UDP-ManNAc: beta-N-acetyl-mannosaminyltransferase (EC 2.4.1.-); UDP-Glc: beta-1,4-glucosyltransferase (EC 2.4.1.-); beta-1,4-galactosyltransferase (EC 2.4.1.-)
GT27	polypeptide alpha-N-acetylgalactosaminyltransferase (EC 2.4.1.41)
GT28	1,2-diacylglycerol 3-beta-galactosyltransferase (EC 2.4.1.46); 1,2-diacylglycerol 3-beta-glucosyltransferase (EC 2.4.1.157); UDP-GlcNAc: Und-PP-MurAc-pentapeptide beta-N-acetylglucosaminyltransferase (EC 2.4.1.227); digalactosyldiacylglycerol synthase (EC 2.4.1.241)
GT29	sialyltransferase (EC 2.4.99.-); beta-galactoside alpha-2,6-sialyltransferase (EC 2.4.99.1); alpha-N-acetylgalactosaminide alpha-2,6-sialyltransferase (EC 2.4.99.3); beta-galactoside alpha-2,3-sialyltransferase (EC 2.4.99.4); N-acetyllactosaminide alpha-2,3-sialyltransferase (EC 2.4.99.6); (alpha-N-acetyl-neuraminyl-2,3-beta-galactosyl-1,3)-N-acetylgalactosaminide alpha-2,6-sialyltransferase (EC …
GT2	cellulose synthase (EC 2.4.1.12); chitin synthase (EC 2.4.1.16); dolichyl-phosphate beta-D-mannosyltransferase (EC 2.4.1.83); dolichyl-phosphate beta-glucosyltransferase (EC 2.4.1.117); N-acetylglucosaminyltransferase (EC 2.4.1.-); N-acetylgalactosaminyltransferase (EC 2.4.1.-); hyaluronan synthase (EC 2.4.1.212); chitin oligosaccharide synthase (EC 2.4.1.-); beta-1,3-glucan synthase (EC 2.4.1.34…
GT30	CMP-beta-KDO: alpha-3-deoxy-D-manno-octulosonic-acid (KDO) transferase (EC 2.4.99.-).
GT31	N-acetyllactosaminide beta-1,3-N-acetylglucosaminyltransferase (EC 2.4.1.149); Glycoprotein-N-acetylgalactosamine 3-beta-galactosyltransferase (EC 2.4.1.122); fucose-specific beta-1,3-N-acetylglucosaminyltransferase (EC 2.4.1.-); globotriosylceramide beta-1,3-GalNAc transferase (EC 2.4.1.79); chondroitin synthase (beta-1,3-GlcUA and beta-1,4-GalNAc transferase (EC 2.4.1.175); chondroitin beta-1,3…
GT32	alpha-1,6-mannosyltransferase (EC 2.4.1.-); alpha-1,4-N-acetylglucosaminyltransferase (EC 2.4.1.-); alpha-1,4-N-acetylgalactosaminyltransferase (EC 2.4.1.-); GDP-Man: inositol-phosphorylceramide transferase (EC 2.4.1.-); UDP-Gal: beta-galactoside alpha-1,4-galactosyltransferase (EC 2.4.1.-); UDP-Gal: lactose/N-acetyl-lactosamine alpha-1,4-galactosyltransferase (EC 2.4.1.-); UDP-Glc: protein alpha…
GT33	GDP-Man: chitobiosyldiphosphodolichol beta-mannosyltransferase (EC 2.4.1.142).
GT34	UDP-Gal: galactomannan alpha-1,6-galactosyltransferase (EC 2.4.1.-); UDP-Xyl: xyloglucan alpha-1,6-xylosyltransferase (EC 2.4.2.39); alpha-1,2-galactosyltransferase (EC 2.4.1.-)
GT35	glycogen or starch phosphorylase (EC 2.4.1.1).
GT36	Deleted: now family GH94
GT37	galactoside 2-L-fucosyltransferase (EC 2.4.1.69)
GT38	polysialyltransferase (EC 2.4.-.-)
GT39	Dol-P-Man: protein alpha-mannosyltransferase (EC 2.4.1.109)
GT3	glycogen synthase (EC 2.4.1.11).
GT40	beta-1,3-galactofuranosyltransferases (EC 2.4.1.-)
GT41	UDP-GlcNAc: peptide beta-N-acetylglucosaminyltransferase (EC 2.4.1.255); UDP-Glc: peptide N-beta-glucosyltransferase (EC 2.4.1.-); GDP-L-Fuc: protein O-alpha-L-fucosyltransferase (EC 2.4.1.221)
GT42	CMP-NeuAc alpha-2,3-sialyltransferase (EC 2.4.99.-)
GT43	beta-glucuronyltransferase (EC 2.4.1.135); UDP-Xyl: xylan beta-1,4-xylosyltransferase (EC 2.4.2.-)
GT44	UDP-Glc: alpha-glucosyltransferase (EC 2.4.1.-); UDP-GlcNAc: alpha-N-acetylglucosaminyltransferase (EC 2.4.1.-).
GT45	alpha-N-acteylglucosaminyltransferase (EC 2.4.1.-)
GT46	Deleted
GT47	heparan beta-glucuronyltransferase (EC 2.4.1.225); xyloglucan beta-galactosyltransferase (EC 2.4.1.-); heparan synthase (EC 2.4.1.-); arabinan alpha-L-arabinosyltransferase (EC 2.4.2.-).
GT48	1,3-beta-glucan synthase (EC 2.4.1.34)
GT49	beta-1,3-N-acetylglucosaminyltransferase (EC 2.4.1.-).
GT4	sucrose synthase (EC 2.4.1.13); sucrose-phosphate synthase (EC 2.4.1.14); alpha-glucosyltransferase (EC 2.4.1.52); lipopolysaccharide N-acetylglucosaminyltransferase (EC 2.4.1.56); phosphatidylinositol alpha-mannosyltransferase (EC 2.4.1.57); GDP-Man: Man1GlcNAc2-PP-dolichol alpha-1,3-mannosyltransferase (EC 2.4.1.132); GDP-Man: Man3GlcNAc2-PP-dolichol/Man4GlcNAc2-PP-dolichol alpha-1,2-mannosyltr…
GT50	Dol-P-Man alpha-1,4-mannosyltransferase (EC 2.4.1.-)
GT51	murein polymerase (EC 2.4.1.129).
GT52	alpha-2,3-sialyltransferase (EC 2.4.99.4); alpha-glucosyltransferase (EC 2.4.1.-)
GT53	UDP-L-Ara: alpha-L-arabinosyltransferase (EC 2.4.2.-); DecapreP-Araf: alpha-(1,3)-arabinosyltransferase (EC 2.4.2.-); DecapreP-Araf: Lipoarabinomannan alpha-(1,5)-arabinosyltransferase (EC 2.4.2.-)
GT54	UDP-GlcNAc: alpha-1,3-D-mannoside beta-1,4-N-acetylglucosaminyltransferase (EC 2.4.1.145)
GT55	GDP-Man: mannosyl-3-phosphoglycerate synthase (EC 2.4.1.217)
GT56	TDP-Fuc4NAc: lipid II Fuc4NAc transferase (EC 2.4.1.-)
GT57	Dol-P-Glc: alpha-1,3-glucosyltransferase (EC 2.4.1.-)
GT58	Dol-P-Man: Man5GlcNAc2-PP-Dol alpha-1,3-mannosyltransferase (EC 2.4.1.258)
GT59	Dol-P-Glc: Glc2Man9GlcNAc2-PP-Dol alpha-1,2-glucosyltransferase (EC 2.4.1.256)
GT5	UDP-Glc: glycogen glucosyltransferase (EC 2.4.1.11); ADP-Glc: starch glucosyltransferase (EC 2.4.1.21); NDP-Glc: starch glucosyltransferase (EC 2.4.1.242); UDP-Glc: alpha-1,3-glucan synthase (EC 2.4.1.183) UDP-Glc: alpha-1,4-glucan synthase (EC 2.4.1.-)
GT60	UDP-GlcNAc: polypeptide alpha-N-acetylglucosaminyltransferase (EC 2.4.1.-); UDP-GlcNAc: hydroxyproline polypeptide alpha-N-acetylglucosaminyltransferase (EC 2.4.1.-)
GT61	beta-1,2-xylosyltransferase (EC 2.4.2.38) ; protein O-beta-N-acetylglucosaminyltransferase (EC 2.4.1.94) ; xylan alpha-1,3-arabinofuranosyltransferase (EC 2.4.2.-) ; UDP-GlcNAc: protein O-beta-N-acetylglucosaminyltransferase (EC 2.4.1.255); protein O-mannose 脦虏-1,4-N-acetylglucosaminyltransferase (EC 2.4.1.312)
GT62	alpha-1,2-mannosyltransferase (EC 2.4.1.-); alpha-1,6-mannosyltransferase (EC 2.4.1.-)
GT63	UDP-Glc: DNA beta-glucosyltransferase (EC 2.4.1.27)
GT64	UDP-GlcNAc: heparan alpha-N-acetylhexosaminyltransferase (EC 2.4.1.224)
GT65	GDP-Fuc: protein O-alpha-fucosyltransferase (EC 2.4.1.-)
GT66	dolichyl-diphosphooligosaccharide芒鈧€漰rotein glycotransferase (EC 2.4.99.18); undecaprenyl-diphosphooligosaccharide芒鈧€漰rotein glycotransferase (EC 2.4.99.19)
GT67	UDP-Gal: phosphoglycan beta-1,3-galactosyltransferase 1 (SCG1) (EC 2.4.1.-); UDP-GlcNAc beta-1,2-N-acetylglucosaminyltransferase (EC 2.4.1.-)
GT68	GDP-Fuc: protein O-alpha-fucosyltransferase (EC 2.4.1.-)
GT69	GDP-Man: alpha-1,3-mannosyltransferase (EC 2.4.1.-)
GT6	alpha-1,3-galactosyltransferase (EC 2.4.1.87); alpha-1,3 N-acetylgalactosaminyltransferase (EC 2.4.1.40); alpha-galactosyltransferase (EC 2.4.1.37); globoside alpha-N-acetylgalactosaminyltransferase (EC 2.4.1.88).
GT70	UDP-GlcA: beta-glucuronosyltransferase (EC 2.4.1.17)
GT71	alpha-mannosyltransferase (EC 2.4.1.-)
GT72	UDP-Glc: DNA alpha-glucosyltransferase (EC 2.4.1.26)
GT73	CMP-beta-KDO: alpha-3-deoxy-D-manno-octulosonic-acid (KDO) transferase (EC 2.4.99.-).
GT74	alpha-1,2-L-fucosyltransferase (EC 2.4.1.69)
GT75	UDP-Glc: self-glucosylating beta-glucosyltransferase (EC 2.4.1.-); UDP-L-arabinopyranose mutase (EC 5.4.99.-)
GT76	Dol-P-Man: alpha-1,6-mannosyltransferase (EC 2.4.1.-)
GT77	alpha-xylosyltransferase (EC 2.4.2.39); alpha-1,3-galactosyltransferase (EC 2.4.1.37); arabinosyltransferase (EC 2.4.2.-);
GT78	GDP-Man: alpha-mannosyltransferase (mannosylglycerate synthase) (EC 2.4.1.-)
GT79	GDP-D-Ara: phosphoglycan alpha-1,2-D-arabinopyranosyltransferase 1 (EC 2.4.2.-)
GT7	lactose synthase (EC 2.4.1.22); beta-N-acetylglucosaminyl-glycopeptide beta-1,4-galactosyltransferase (EC 2.4.1.38); N-acetyllactosamine synthase (EC 2.4.1.90); xylosylprotein beta-4-galactosyltransferase (EC 2.4.1.133); UDP-Gal: neolactotriaosylceramide beta-1,4-galactosyltransferase (EC 2.4.1.275); beta-1,4-N-acetylglucosaminyltransferase (EC 2.4.1.-); UDP-GalNAc: beta-1,3-glucuronyl-N-acetylga…
GT80	beta-galactoside alpha-2,6-sialyltransferase (EC 2.4.99.1); beta-galactoside alpha-2,3-sialyltransferase (EC 2.4.99.4)
GT81	NDP-Glc: glucosyl-3-phosphoglycerate synthase (EC 2.4.1.266); NDP-Man: mannosyl-3-phosphoglycerate synthase (EC 2.4.1.217);
GT82	UDP-GalNAc: beta-1,4-N-acetylgalactosaminyltransferase (EC 2.4.1.-)
GT83	undecaprenyl phosphate-alpha-L-Ara4N: 4-amino-4-deoxy-beta-L-arabinosyltransferase (EC 2.4.2.43); dodecaprenyl phosphate-beta-galacturonic acid: lipopolysaccharide core alpha-galacturonosyl transferase (EC 2.4.1.-)
GT84	cyclic beta-1,2-glucan synthase (EC 2.4.1.-)
GT85	beta-D-arabinofuranosyl monophosphoryldecaprenol: galactan alpha-D-arabinofuranosyltransferase (EC 2.4.2.-)
GT86	Deleted.
GT87	polyprenol-P-Man: alpha-1,2-mannosyltransferase (EC 2.4.1.-)
GT88	UDP-Glc: alpha-glucosyltransferase (EC 2.4.1.-)
GT89	beta-D-arabinofuranosyl-1-monophosphoryldecaprenol : arabinan beta-1,2-arabinofuranosyltransferase (EC 2.4.2.-)
GT8	lipopolysaccharide alpha-1,3-galactosyltransferase (EC 2.4.1.44); UDP-Glc: (glucosyl)lipopolysaccharide alpha-1,2-glucosyltransferase (EC 2.4.1.-); lipopolysaccharide glucosyltransferase 1 (EC 2.4.1.58); glycogenin glucosyltransferase (EC 2.4.1.186); inositol 1-alpha-galactosyltransferase (galactinol synthase) (EC 2.4.1.123); homogalacturonan alpha-1,4-galacturonosyltransferase (EC 2.4.1.43); UDP…
GT90	UDP-Xyl: (mannosyl) glucuronoxylomannan/galactoxylomannan beta-1,2-xylosyltransferase (EC 2.4.2.-); UDP-Glc: protein O-beta-glucosyltransferase (EC 2.4.1.-); UDP-Xyl: protein O-beta-xylosyltransferase (EC 2.4.2.-)
GT91	beta-1,2-mannosyltransferase (EC 2.4.1.-)
GT92	UDP-Gal: N-glycan core alpha-1,6-fucoside beta-1,4-galactosyltransferase (EC 2.4.1.-); UDP-Gal: beta-galactoside beta-1,4-galactosyltransferase (EC 2.4.1.-)
GT93	UDP-GluA : alpha-glucuronyltransferase (EC 2.4.1.-) involved in GAG polymerization
GT94	GDP-Man: GlcA-beta-1,2-Man-alpha-1,3-Glc-beta-1,4-Glc-alpha-1-PP-undecaprenol beta-1,4-mannosyltransferase (2.4.1.251)
GT95	UDP-beta-L-Araf:hydroxyproline beta-L-arabinofuranosyltransferase (EC 2.4.2.-);
GT96	UDP-Gal: peptidyl serine alpha-galactosyltransferase (EC 2.4.1.-)
GT97	CMP-Neu5Ac:alpha-galactoside alpha-2,6-sialyltransferase (EC 2.4.99.-); CMP-Neu5Ac:alpha-glucoside alpha-2,6-sialyltransferase (EC 2.4.99.-);
GT98	Dol-P-Man : protein [tryptophan] alpha-C-mannosyltransferase (EC 2.4.1.-)
GT99	CMP-beta-KDO 3-deoxy-beta-D-manno-oct-2-ulosonic acid transferase (EC 2.4.99.-)
GT9	lipopolysaccharide N-acetylglucosaminyltransferase (EC 2.4.1.56); heptosyltransferase (EC 2.4.-.-).
PL0	Polysaccharide lyases not yet assigned to a family.
PL10	pectate lyase (EC 4.2.2.2)
PL11	rhamnogalacturonan endolyase (EC 4.2.2.23); rhamnogalacturonan exolyase (EC 4.2.2.24)
PL12	heparin-sulfate lyase (EC 4.2.2.8); heparin lyase / heparin lyase I (EC 4.2.2.7)
PL13	heparin lyase (EC 4.2.2.7);
PL14	alginate lyase (EC 4.2.2.3); exo-oligoalginate lyase (EC 4.2.2.26); beta-1,4-glucuronan lyase (EC 4.2.2.14); alginate lyase (EC 4.2.2.-)
PL15	alginate lyase (EC 4.2.2.3); oligoalginate lyase / exo-alginate lyase (EC 4.2.2.26); heparin lyase / heparin lyase I (EC 4.2.2.7); heparin-sulfate lyase / heparin lyase III (EC 4.2.2.8)
PL16	hyaluronan lyase (EC 4.2.2.1).
PL17	alginate lyase (EC 4.2.2.3); oligoalginate lyase (EC 4.2.2.26)
PL18	alginate lyase (EC 4.2.2.3); poly(alpha-L-guluronate) lyase / G-specific alginate lyase (EC 4.2.2.11); MG-specific alginate lyase (EC 4.2.2.-)
PL19	Deleted: now family GH91
PL1	pectate lyase (EC 4.2.2.2); exo-pectate lyase (EC 4.2.2.9); pectin lyase (EC 4.2.2.10).
PL20	endo-beta-1,4-glucuronan lyase (EC 4.2.2.14)
PL21	heparin lyase (EC 4.2.2.7); heparin-sulfate lyase (EC 4.2.2.8); acharan-sulfate lyase (EC 4.2.2.-)
PL22	oligogalacturonate lyase / oligogalacturonide lyase (EC 4.2.2.6)
PL23	chondroitin lyase (EC 4.2.2.-);
PL24	ulvan lyase (EC 4.2.2.-).
PL25	ulvan lyase (EC 4.2.2.-).
PL26	rhamnogalacturonan exolyase (EC 4.2.2.24).
PL27	L-rhamnose-alpha-1,4-D-glucuronate lyase (EC 4.2.2.-)
PL28	ulvan lyase (EC 4.2.2.-)
PL29	chondroitin-sulfate ABC endolyase (EC 4.2.2.20)
PL2	pectate lyase (EC 4.2.2.2); exo-polygalacturonate lyase (EC 4.2.2.9).
PL30	hyaluronate lyase (EC 4.2.2.1)
PL31	endo-beta-1,4-glucuronan lyase (EC 4.2.2.14); poly(beta-mannuronate) lyase / M-specific alginate lyase (EC 4.2.2.3)
PL32	poly(beta-mannuronate) lyase / M-specific alginate lyase (EC 4.2.2.3)
PL33	hyaluronate lyase (EC 4.2.2.1); gellan lyase (EC 4.2.2.25); chondroitin sulfate lyase (EC 4.2.2.20)
PL34	alginate lyase (EC 4.2.2.-)
PL35	chondroitin lyase / chondroitinase (EC 4.2.2.-)
PL36	poly(beta-mannuronate) lyase / M-specific alginate lyase (EC 4.2.2.3)
PL37	chondroitin-sulfate ABC endolyase (EC 4.2.2.20); heparin-sulfate lyase / heparin lyase III (EC 4.2.2.8); ulvan lyase (EC 4.2.2.-)
PL38	endo-beta-1,4-glucuronan lyase (EC 4.2.2.14)
PL39	alginate lyase (EC 4.2.2.-)
PL3	pectate lyase (EC 4.2.2.2).
PL40	ulvan lyase (EC 4.2.2.-)
PL41	alginate lyase (EC 4.2.2.3)
PL42	L-rhamnose-alpha-1,4-D-glucuronate lyase (EC 4.2.2.-); L-Rhalpha-alpha-1,4-GlcA alpha-L-rhamnohydrolase (EC 3.2.1.-)
PL4	rhamnogalacturonan endolyase (EC 4.2.2.23).
PL5	alginate lyase (EC 4.2.2.3); endo-beta-1,4-glucuronan lyase (EC 4.2.2.14)
PL6	alginate lyase (EC 4.2.2.3); chondroitinase B (EC 4.2.2.19); MG-specific alginate lyase (EC 4.2.2.-); poly(alpha-L-guluronate) lyase / G-specific alginate lyase (EC 4.2.2.11); oligoalginate lyase / exo-alginate lyase (EC 4.2.2.26)
PL7	poly(beta-mannuronate) lyase / M-specific alginate lyase (EC 4.2.2.3); alpha-L-guluronate lyase / G-specific alginate lyase (EC 4.2.2.11); poly-(MG)-lyase / MG-specific alginate lyase (EC 4.2.2.-); endo-beta-1,4-glucuronan lyase (EC 4.2.2.14); oligoalginate lyase / exo-alginate lyase (EC 4.2.2.26)
PL8	hyaluronate lyase (EC 4.2.2.1); chondroitin AC lyase (EC 4.2.2.5); xanthan lyase (EC 4.2.2.12); chondroitin ABC lyase (EC 4.2.2.20); heparin lyase / heparin lyase I (EC 4.2.2.7); poly(beta-mannuronate) lyase / M-specific alginate lyase (EC 4.2.2.3)
PL9	pectate lyase (EC 4.2.2.2); exopolygalacturonate lyase (EC 4.2.2.9); thiopeptidoglycan lyase (EC 4.2.2.-); rhamnogalacturonan endolyase (EC 4.2.2.23)

## Sheet: metabolites
COM	Name	ST226	ST233	ST247	ST253	ST274	ST283	ST289	ST292	ST297	ST299	ST302	ST304	ST305	ST308	ST311	ST316
COM_pos_1	Oleamide	9.37466e+10	5.84196e+10	103180153212	9.5731e+10	129373419972	42608565222	7.23565e+10	8.99267e+10	6.07244e+10	6.10621e+10	9.07042e+10	5.4389e+10	6.97048e+10	5.76554e+10	7.41868e+10	5.99042e+10
COM_pos_2	L-Tryptophan	2.94576e+10	2.97316e+06	4.12702e+10	2.89306e+10	0	3.72015e+10	2.23892e+10	1.44424e+10	1.20485e+10	9.67224e+09	1.41513e+10	1.52991e+10	1.08876e+10	6.09822e+09	2.09372e+10	1.66651e+10
COM_pos_3	Hypoxanthine	2.05496e+10	1.44534e+10	4.69043e+09	1.98796e+10	1.62969e+10	0	6.58597e+09	5.63148e+09	1.36191e+10	0	1.32724e+10	1.58257e+10	1.34522e+10	5.79565e+09	1.40292e+10	0
COM_pos_4	Oleoyl ethylamide	1.39842e+10	7.23002e+09	1.47275e+10	1.43118e+10	2.21587e+10	2.85636e+09	9.28191e+09	1.40617e+10	5.4683e+09	5.34895e+09	8.13908e+09	4.81084e+09	6.92699e+09	4.14064e+09	8.14387e+09	3.74752e+09
COM_pos_5	Choline	1.48839e+10	1.41202e+10	1.1015e+10	10982303906	1.09265e+10	8.88663e+09	9.95908e+09	8.90101e+09	6.49958e+09	6.49428e+09	5.42996e+09	8.08109e+09	6.07455e+09	4.20536e+09	6.35297e+09	5.67422e+09
COM_pos_6	2-Hydroxycinnamic acid	1.1898e+10	3.06272e+09	1.56544e+10	4.70444e+09	3.5383e+09	1.42939e+10	8.37313e+09	1.01732e+10	6.43962e+09	2.06663e+09	2.67158e+09	5.7045e+09	5.35709e+09	3.29932e+09	1.36225e+10	2.55095e+09
COM_pos_7	Ursodeoxycholic acid	9.24369e+06	1.4318e+10	0	0	2.78943e+10	1.20919e+09	1.84195e+09	9.75474e+09	3.18456e+09	1.17135e+10	0	0	9.65817e+09	2.93974e+09	1.57143e+07	1.42228e+10
COM_pos_8	Isoleucine	0	0	0	0	0	7.48457e+10	0	0	0	2.70445e+10	0	10299240200	0	0	0	0
COM_pos_9	D-Phenylalanine	0	5.78729e+07	0	0	6.32153e+07	4.17383e+10	0	2.21391e+10	3.88433e+07	2.92714e+07	0	0	0	7.96692e+09	0	1.74113e+10
COM_pos_10	Hexadecanamide	3.86467e+09	5.70254e+09	1.23973e+10	4.7276e+09	1.3676e+10	2.15512e+09	4.34517e+09	3.00877e+09	2.82064e+09	1.76281e+09	7.11362e+09	1.81707e+09	4.28029e+09	1.68372e+09	6.08854e+09	3.03075e+09
COM_pos_11	3-Indoleacrylic acid	5.02079e+09	3.44132e+10	3.58206e+07	1.17186e+08	2.21889e+10	0	3.74057e+09	2.89703e+09	1.63712e+09	1.65165e+09	3.27931e+06	1.62169e+09	3.60842e+07	1.49291e+09	0	5.19878e+07
COM_pos_12	Creatine	9.26864e+09	1.0598e+10	5.56143e+09	4.67109e+09	5.37413e+09	2.55535e+09	2.92927e+09	3.7536e+09	3.20522e+09	2.97216e+09	2.25902e+09	3.67469e+09	2.76185e+09	2.58463e+09	3.34539e+09	3.36032e+09
COM_pos_13	D-(+)-Proline	9.71555e+09	8.50482e+09	0	7.06196e+09	7.57028e+09	0	5.64749e+09	4.79801e+09	0	0	0	5.27811e+09	4.2955e+09	3.6258e+09	2.04961e+08	5.26194e+09
COM_pos_14	Leucylproline	5.03036e+08	1.48255e+08	1.8767e+09	3.07797e+09	0	1.31177e+10	1.2904e+10	1.0377e+10	2.96026e+09	2.50795e+09	5.77944e+09	8.0697e+08	1.39934e+09	5.50294e+08	4.94946e+09	2.05853e+09
COM_pos_15	Nicotinic acid	4.61014e+09	5.00695e+09	3.73956e+09	4.59741e+09	3.44546e+09	1.65933e+09	9.79089e+08	3.49726e+09	4.5896e+09	3.31926e+09	2.60767e+09	4.10989e+09	2.99288e+09	3.63404e+09	3.67975e+09	2.8244e+09
COM_pos_16	Uracil	5.41708e+09	4.99713e+09	3.19043e+09	3.64938e+09	2.6968e+09	3.78309e+09	2.88648e+09	3.92814e+09	3.47993e+09	2.99465e+09	2.60976e+09	1.05345e+09	3.22352e+09	2.31356e+09	3.26687e+09	3.98967e+09
COM_pos_17	9-Oxo-ODE	7.8919e+08	1.69531e+09	1.01087e+10	6.00522e+09	8.35174e+08	2.39178e+09	7.46794e+07	6.19869e+09	0	6.02966e+09	2.26502e+09	5.69763e+09	3.92893e+09	2.76596e+09	7.04278e+07	2.60442e+09
COM_pos_18	2-Amino-1,3,4-octadecanetriol	0	0	2.23036e+07	2.98439e+07	0	5.87716e+09	4.76827e+09	6.16654e+09	1.76206e+09	4.81444e+09	1.07602e+09	4.89533e+09	5.30841e+09	3.54483e+09	3.6351e+09	2.62734e+09
COM_pos_19	Thymine	3.61806e+09	5.24058e+09	2.38404e+09	3.35184e+09	2.8539e+08	5.77917e+08	1.02001e+09	3.06416e+09	1.99689e+09	2.74735e+09	1.02412e+09	2.93836e+09	4.93961e+09	2.21914e+09	2.19449e+09	2.12897e+09
COM_pos_20	Valine	0	4.79497e+09	0	3.50687e+09	3.2835e+09	8.47852e+09	0	4.72524e+09	2.31323e+09	0	2.25288e+09	2.34033e+09	1.5293e+09	1.50668e+09	4.0325e+09	3.16613e+09
COM_pos_21	7-Ketolithocholic acid	0	6.00567e+09	3.74531e+07	0	0	9.60013e+09	0	0	0	0	0	0	0	4724072328	4.88447e+09	8.53034e+09
COM_pos_22	L-Valine	6.24183e+09	5.92453e+09	4.2903e+09	0	4.88296e+09	4.12212e+09	3.70329e+09	3.29076e+09	0	1.85302e+09	0	0	0	0	5.27217e+09	0
COM_pos_23	Palmitic Acid	0	0	0	0	0	7.82258e+09	0	0	2.22267e+09	5.0847e+09	2.03942e+09	0	5.97039e+09	4.524e+09	0	3.12441e+09
COM_pos_24	methyl isoquinoline-3-carboxylate	0	0	0	5.31215e+10	0	0	0	0	0	0	0	0	0	0	0	0
COM_pos_25	α-Linolenic acid	6.43489e+09	2.00583e+09	9.29587e+09	5.25737e+09	2.83205e+09	0	4.50804e+09	3.05657e+09	0	2.17029e+09	0	1.78429e+09	0	1.46779e+09	0	0
COM_pos_26	octadec-9-ynoic acid	5.20013e+08	7.65801e+08	1.66089e+09	4.07158e+08	4.74939e+07	1.63898e+08	1.95653e+08	1.14365e+09	2.17968e+07	5.38565e+08	24932202058	1.75239e+08	8.34883e+07	2.36116e+07	1.78571e+08	1.07524e+08
COM_pos_27	Proline	0	0	8.36495e+09	0	6.69157e+08	7.05798e+09	0	0	4.37511e+09	4.01947e+09	3.74995e+09	0	0	0	5.67943e+09	0
COM_pos_28	Xanthine	0	0	0	6.92157e+09	0	0	0	0	9.7023e+09	0	0	0	1.03553e+10	0	0	0
COM_pos_29	5-[(10Z)-14-(3,5-dihydroxyphenyl)tetradec-10-en-1-yl]benzene-1,3-diol	1.90721e+09	2.1477e+09	2.12089e+09	3.09464e+09	2.37104e+09	4.03034e+09	7.77099e+08	7.21558e+08	2.08124e+09	1.19427e+09	1.59761e+09	1.18845e+09	1.00819e+09	1.50348e+09	7.09418e+07	2.59346e+09
COM_pos_30	L-(-)-Methionine	3.36833e+09	3.65328e+09	0	0	2.17865e+09	1.14618e+10	0	2.08409e+09	3.79217e+08	1.06958e+09	2.07809e+09	0	0	2.1193e+09	2.06885e+09	0
COM_pos_31	Palmitoleic Acid	6.2209e+09	1.85259e+08	1.06547e+10	7.83421e+07	7.87225e+08	9.08379e+08	1.76097e+09	1.55123e+09	5.45138e+08	1.46514e+09	7.05795e+08	1.3976e+09	1.00096e+09	9.32598e+08	9.35582e+08	4.72203e+08
COM_pos_32	Isoquinoline	1.31302e+09	7.38933e+07	5.37506e+09	2.42746e+09	2.22502e+09	6.75393e+07	1.41814e+08	1.62194e+08	4.82489e+07	2.32983e+09	2.63638e+09	2.93558e+08	6.43427e+07	3.14451e+09	2.05053e+09	3.63085e+09
COM_pos_33	DL-Lysine	4.10355e+09	6.01772e+08	4.04111e+09	4.08535e+08	2.64064e+09	0	3.29075e+09	2.06213e+09	1.38023e+09	0	1.52175e+09	1.80551e+09	1.42994e+09	0	0	1.75251e+09
COM_pos_34	L-Tyrosine	4.1366e+09	6.71749e+09	0	0	0	0	0	0	0	3.28953e+09	4.10703e+09	0	7.50259e+07	0	0	4.62897e+09
COM_pos_35	2-hydroxy-6-[(8Z,11Z)-pentadeca-8,11,14-trien-1-yl]benzoic acid	2.47918e+09	4.80771e+08	3.04342e+09	3.22121e+09	2.13776e+07	1.40464e+09	1.54997e+09	1.93765e+09	7.35035e+08	1.84948e+09	5.5456e+08	1.55115e+09	1.37043e+09	7.06282e+08	1.19762e+09	1.74027e+09
COM_pos_36	Stercobilin	3.2014e+08	4.01656e+09	8.13231e+08	1.70365e+09	7.04974e+08	1.98984e+08	1.04044e+09	3.71434e+08	9.93077e+08	1.72424e+09	9.00834e+08	1.87534e+09	2.1722e+09	1.17562e+09	9.22137e+08	1.25235e+09
COM_pos_37	Pantothenic acid	1.87046e+09	1.58325e+09	7.56788e+08	6.53785e+08	1.37021e+09	1.00702e+09	1.53973e+09	1.29439e+09	2.20189e+09	1.91959e+09	7.85089e+08	1.60913e+09	8.99459e+08	1.60713e+09	7.79776e+08	4.20782e+08
COM_pos_38	Betaine	0	0	6.97728e+09	0	0	0	0	0	0	3.79968e+09	0	4.05922e+08	0	2.83335e+09	0	4.71018e+09
COM_pos_39	9-Oxo-10(E),12(E)-octadecadienoic acid	8.70061e+09	4.47547e+07	0	0	6.67962e+07	0	5.38554e+09	0	3.28926e+09	0	0	0	1.66806e+08	0	2.60594e+09	0
COM_pos_40	L-Glutamic acid	0	0	0	0	2.55698e+09	0	8.74013e+08	1.07836e+09	1.49678e+09	1.45556e+09	1.291e+09	1.77277e+09	1.52448e+09	1.66009e+09	1.14377e+09	1.47542e+09
COM_pos_41	N'-{6-[(5-chloro-3-pyridyl)oxy]-3-pyridyl}-N,N-dimethyliminoformamide	0	8.30417e+07	0	0	0	0	2.42357e+09	2.3914e+09	1.59515e+09	1.30535e+09	1.19939e+09	1.87977e+09	7.2178e+08	9.38701e+08	1.0667e+09	1.20411e+09
COM_pos_42	DL-Arginine	1.28493e+09	2.85422e+08	3.23596e+09	2.5046e+09	2.8918e+08	2.05884e+09	1.59448e+09	9.98053e+08	8.80285e+08	4.89188e+08	0	1.24355e+09	8.21183e+08	4.83144e+08	1.01464e+09	6.15454e+08
COM_pos_43	DL-Carnitine	9.7378e+08	9.64466e+08	5.29064e+08	5.71448e+08	5.79919e+08	7.7037e+08	6.96851e+08	8.84913e+08	1.69933e+09	1.19592e+09	9.35012e+08	1.02732e+09	1.12533e+09	1.16688e+09	6.41359e+08	1.12833e+09
COM_pos_44	Stearamide	8.77319e+08	1.06211e+09	3.19878e+09	9.59925e+08	6.42173e+09	4.07367e+08	1.33696e+09	5.33913e+08	3.43658e+08	0	1.21872e+09	0	6.61167e+08	0	1.48528e+09	0
COM_pos_45	Glycyl-L-leucine	8.14031e+08	1.26432e+09	6.43738e+09	2.09162e+09	9.23092e+08	2.74902e+09	1.07097e+09	9.74887e+08	1.97396e+08	1.52536e+08	3.92676e+08	6.12444e+08	1.38771e+08	1.35287e+08	6.17576e+08	3.29008e+08
COM_pos_46	N-Benzylformamide	5.48919e+09	0	5.32007e+09	8.69944e+07	3.0646e+09	6.56968e+09	0	0	0	0	0	0	0	0	0	0
COM_pos_47	Docosapentaenoic acid	8.20653e+09	0	2.71309e+09	6.09733e+09	6.96461e+08	0	1.1246e+09	0	0	0	0	5.05819e+08	0	0	0	0
COM_pos_48	Valylproline	0	0	3.30335e+08	5.0279e+08	0	3.9517e+09	3.57341e+09	2.67889e+09	4.26204e+08	3.9652e+08	1.66822e+09	1.94831e+08	1.77584e+08	2.52049e+08	9.93996e+08	0
COM_pos_49	LSD-d3	3.75579e+07	1.16251e+08	4.35281e+08	6.80623e+08	7.46124e+08	3.25665e+09	6.49565e+07	4.31933e+07	2.66387e+07	3.66324e+07	1.63636e+08	3.44188e+07	1.35923e+09	2.16027e+09	1.09885e+09	2.17522e+09
COM_pos_50	8-Hydroxyquinoline	1.90787e+09	0	2.60958e+09	1.75502e+09	1.63134e+08	2.62162e+09	2.40623e+08	8.75984e+08	1.84323e+08	5.90827e+08	1.9754e+07	2.36176e+08	6.51045e+08	1.77686e+08	1.29834e+09	1.05141e+09
COM_pos_51	Nicotinamide N-oxide	8.12813e+08	567147	6.97086e+08	9.33531e+08	9.29652e+08	1.45758e+09	8.4882e+08	1.26529e+09	8.48028e+08	7.93426e+08	0	8.85644e+08	1.12045e+09	5.69749e+08	1.71858e+08	8.27392e+08
COM_pos_52	Luteolin	2.77043e+08	2.45341e+08	3.27538e+09	1.23864e+10	8.482e+08	3.26718e+07	4.83167e+07	6.47377e+07	0	1.06588e+08	5.54608e+07	7.61007e+07	3.84765e+07	2.54617e+07	2.55759e+07	4.41802e+07
COM_pos_53	4-Methyl-5-thiazoleethanol	8.28326e+08	6.41e+08	6.58547e+08	6.04656e+08	3.17787e+08	8.54075e+08	9.11233e+08	6.94185e+08	1.01455e+09	7.7632e+08	5.67847e+08	5.58923e+08	6.55469e+08	5.88259e+08	7.87359e+08	8.17843e+08
COM_pos_54	PC (14:0e/2:0)	2.91151e+09	0	2.65279e+09	1.04779e+10	0	2.32891e+06	0	0	0	0	0	0	0	0	0	0
COM_pos_55	(+/-)12(13)-DiHOME	0	0	0	0	0	0	0	0	1.28352e+09	2.90326e+09	0	0	2.28466e+09	0	0	2.00671e+09
COM_pos_56	delta-Tocopherol	1.81077e+08	2.17376e+09	4.03526e+06	1.43107e+09	5.47203e+06	5.74443e+06	5.27768e+06	3.61318e+06	3.10395e+06	1.2409e+09	5.15984e+08	1.57465e+09	7.78711e+08	1.37472e+09	1.63649e+07	0
COM_pos_57	Acetyl-β-methylcholine	4.06e+08	0	5.10718e+08	4.14419e+08	3.31296e+08	0	1.85144e+08	8.26687e+08	1.10263e+09	8.34742e+08	9.21688e+08	5.40676e+08	8.50164e+08	1.18873e+09	0	9.0078e+08
COM_pos_58	5,6-dimethoxy-2-(2-methoxyphenyl)-4H-chromen-4-one	4.18181e+08	4.7248e+08	4.19099e+08	2.69701e+08	2.9418e+08	6.99407e+08	3.38946e+08	4.30601e+08	8.83274e+08	3.72016e+08	9.01102e+08	5.70601e+08	1.04512e+09	7.71303e+08	5.2001e+08	9.33507e+08
COM_pos_59	Diosmetin	1.37822e+09	2.34605e+08	2.0619e+09	9.86017e+09	6.4705e+08	2.8517e+07	1.96101e+07	3.55251e+07	3.86193e+07	3.79035e+07	5.16113e+06	7.58564e+07	2.38939e+07	1.46391e+07	1.61668e+07	2.78129e+07
COM_pos_60	Inosine	6.15546e+08	6.33679e+08	1.1874e+09	7.27379e+08	3.93658e+08	1.02906e+09	1.22088e+09	7.55812e+08	4.48161e+08	3.11223e+08	8.37674e+08	3.46745e+08	2.40015e+08	3.12909e+08	8.33128e+08	3.25611e+08
COM_pos_61	α-Eleostearic acid	0	0	0	0	0	1.61404e+09	0	0	8.85495e+08	0	8.20434e+08	2.57526e+09	2.38857e+09	0	0	0
COM_pos_62	5-(6-hydroxy-6-methyloctyl)-2,5-dihydrofuran-2-one	2.87583e+08	2.7222e+08	2.31261e+08	2.55089e+08	1.37691e+08	5.66699e+08	5.95447e+08	5.41975e+08	7.26797e+08	9.35237e+08	9.49687e+08	2.46088e+08	7.1451e+07	8.1994e+08	7.47115e+08	1.12971e+09
COM_pos_63	Pyridoxamine	1.05221e+08	8.65608e+08	7.73701e+08	8.52029e+08	1.01805e+09	9.90814e+08	7.63517e+08	7.74411e+08	3.59598e+08	4.12672e+08	3.69651e+08	6.80055e+08	3.36411e+08	3.49785e+08	8.79875e+06	8.06364e+08
COM_pos_64	3-(2-Hydroxyethyl)indole	3.89987e+08	3.8662e+08	1.0518e+09	2.2466e+08	0	1.0684e+09	2.25577e+09	1.92948e+09	2.4206e+08	2.55394e+08	3.02441e+08	0	2.07297e+08	0	7.88159e+08	6.41883e+08
COM_pos_65	Cholecalciferol	2.35807e+08	8.32493e+08	2.77757e+09	7.52207e+07	5.3487e+08	2.46134e+09	1.80539e+09	7.0819e+06	4.33061e+07	3.34063e+07	3.10916e+07	2.11837e+07	0	9.41918e+07	1.59073e+08	1.4765e+09
COM_pos_66	Linoleoyl Ethanolamide	1.1622e+09	8.82057e+08	1.96538e+09	1.26686e+09	3.03158e+08	0	0	6.45121e+08	5.36372e+08	4.84789e+08	3.13599e+08	5.72136e+08	3.08343e+08	4.03438e+08	3.81663e+08	3.77783e+08
COM_pos_67	Riboflavin	5.07403e+08	5.28607e+08	5.44372e+08	3.07493e+08	4.46122e+08	6.69446e+08	5.98682e+08	6.19506e+08	5.54953e+08	5.03669e+08	4.25247e+08	5.33913e+08	5.4935e+08	3.89462e+08	5.68893e+08	6.74907e+08
COM_pos_68	D-(+)-Pipecolinic acid	0	0	0	0	0	3.65373e+09	0	0	0	1.10479e+09	0	0	0	1.07806e+09	2383055647	0
COM_pos_69	Isotretinoin	1.08644e+09	2.2506e+08	1.06223e+09	0	5.54999e+08	0	7.11918e+08	1.22353e+09	0	1.1068e+09	0	5.49807e+08	5.32659e+08	1.20533e+08	5.30836e+08	3.994e+08
COM_pos_70	(3β,5ξ,9ξ)-3,6,19-Trihydroxyurs-12-en-28-oic acid	3.66422e+08	2.55547e+07	7.28907e+08	2.2459e+08	1.02004e+09	2.23126e+08	3.25824e+07	5.00909e+06	3.96966e+08	6.99589e+08	4.31259e+07	8.62312e+06	7.3025e+07	7.58659e+08	2.99279e+09	5.68131e+07
COM_pos_71	gamma-Glutamylleucine	1.20786e+09	8.23522e+08	9.53626e+08	7.76043e+08	4.76466e+08	8.17499e+08	8.13657e+08	4.89844e+08	3.84769e+08	3.15601e+08	2.74901e+08	1.85728e+08	1.47573e+08	9.95626e+07	5.06998e+08	3.78803e+08
COM_pos_72	6-Methylquinoline	3.8523e+07	0	1.43913e+09	1.06832e+09	1.08728e+08	1.49362e+09	8.41308e+08	5.30186e+08	3.05601e+08	3.80694e+08	5.28653e+08	4.39256e+08	3.90276e+08	2.44801e+08	0	6.21312e+08
COM_pos_73	Gly-Phe	5.4066e+08	5.46005e+07	2.11754e+09	1.21022e+09	1.52846e+08	1.72711e+09	7.54906e+08	5.2255e+08	8.22852e+07	8.96548e+07	5.13845e+08	3.19223e+08	6.99321e+07	7.938e+07	5.98052e+08	1.73972e+08
COM_pos_74	L-(+)-Citrulline	4.44475e+08	1.81866e+09	4.92955e+08	4.36785e+08	1.66028e+09	9.19588e+08	4.55979e+08	2.77258e+08	1.07689e+08	1.03031e+08	3.15749e+08	3.46357e+08	1.22443e+08	1.66681e+08	3.43499e+08	8.48629e+07
COM_pos_75	α-Aspartylphenylalanine	4.06627e+08	2.27463e+08	7.36014e+08	2.88154e+08	2.55824e+08	2.9689e+08	2.51006e+08	5.21185e+08	5.13013e+08	9.99506e+08	4.11179e+08	5.84736e+07	5.29039e+08	7.38797e+08	7.25533e+07	4.82841e+08
COM_pos_76	Kynurenic acid	1.72678e+09	8.65249e+08	1.78284e+09	3.87404e+09	9.77419e+08	4.58574e+07	2.10693e+07	1.61749e+07	5.87117e+07	2.09258e+07	3.08883e+07	1.08744e+08	1.87757e+07	2.65354e+07	3.29219e+07	2.10793e+07
COM_pos_77	tert-Butyl N-[1-(aminocarbonyl)-3-methylbutyl]carbamate	3.97049e+07	5.01778e+08	1.86082e+09	2.01614e+09	2.17913e+08	7.89192e+08	7.99806e+08	3.26109e+08	1.82188e+08	5.0323e+07	4.59063e+08	1.32437e+08	3.94179e+07	6.21129e+07	6.98454e+08	1.85436e+08
COM_pos_78	SM (d20:0/22:2)	0	0	0	0	0	0	0	0	0	0	0	0	0	0	0	5.83213e+09
COM_pos_79	L-Pyroglutamic acid	5.90149e+08	0	3.45018e+08	0	5.70812e+08	5.03268e+08	5.2226e+08	0	1.29871e+08	1.49372e+08	6.66216e+08	3.24263e+08	524444668	6.44301e+08	6.24656e+08	6.89086e+08
COM_pos_80	PC (18:1/18:1)	0	0	0	0	0	3.97614e+09	0	0	0	0	0	0	0	2.54895e+09	0	0
COM_pos_81	TKK	4.55936e+06	0	0	0	0	0	6.47894e+09	7.05414e+06	0	0	0	0	0	0	1.01956e+07	0
COM_pos_82	Indole	1.28179e+08	1.33182e+09	1.79377e+08	2.10522e+08	8.46573e+08	1.31797e+08	8.3513e+08	5.42741e+08	1.18441e+08	4.18085e+07	2.17328e+08	5.23845e+08	7.36508e+07	2.30681e+08	7.82647e+08	1.12811e+08
COM_pos_83	N-Acetyl-L-leucine	1.0049e+09	1.24584e+09	6.91104e+08	4.10076e+08	7.15183e+08	9.84119e+08	5.08801e+08	2.69076e+08	1.99177e+08	1.58777e+08	1.53872e+08	2.09654e+08	8.45913e+07	9.31212e+07	2.17581e+08	1.62837e+08
COM_pos_84	Styrene	0	5.67289e+07	1.44781e+08	1.5177e+08	3.36566e+07	1.90194e+09	2.86888e+08	7.64117e+07	1.05944e+08	9.95496e+07	8.28866e+08	5.65855e+08	6.69785e+07	4.14861e+07	2.03013e+09	4.33222e+07
COM_pos_85	SM (d21:2/21:1)	0	0	0	0	0	0	6.32834e+09	0	0	0	0	0	0	0	0	0
COM_pos_86	Urocanic acid	0	0	0	9.59849e+08	9.00911e+08	1.59194e+09	1.79465e+09	0	0	0	1.82702e+08	0	0	0	1.53048e+09	0
COM_pos_87	Mevalonic acid	0	0	0	0	0	4.7408e+08	1.39188e+08	0	5.70894e+08	3.37074e+08	8.34148e+08	5.92122e+08	1.00203e+09	6.16519e+08	4.84604e+08	0
COM_pos_88	N-Tetradecanamide	3.44598e+08	3.91957e+08	9.78014e+06	3.88367e+08	8.0349e+08	2.33169e+08	6.17745e+06	4.18591e+08	4.41787e+08	2.96253e+06	6.48558e+08	2.92472e+08	4.00955e+08	3.2457e+08	4.94987e+08	3.44624e+08
COM_pos_89	Indole-3-lactic acid	3.85375e+08	9.10714e+08	9.45277e+08	1.84303e+08	2.93969e+08	9.4097e+08	4.66867e+08	4.98864e+08	1.87999e+08	1.05629e+08	2.19865e+08	2.6734e+08	1.53604e+08	8.01063e+07	2.23573e+08	2.31931e+08
COM_pos_90	Guanine	3.39685e+08	2.52022e+08	2.79649e+08	0	1.68218e+08	2.57027e+08	5.73803e+08	4.70723e+08	0	3.92782e+08	4.81226e+08	8.45016e+08	3.87629e+08	3.46735e+08	2.01023e+08	0
COM_pos_91	L-Threonine	2.73664e+08	3.49732e+08	5.69725e+08	0	0	5.11655e+08	0	0	3.51372e+06	3.42109e+08	4.08861e+08	4.29518e+08	5.57391e+08	5.11243e+08	5.46855e+08	4.85559e+08
COM_pos_92	SM (d21:2/21:0)	0	0	0	0	0	0	0	0	0	0	4.71877e+09	0	0	0	0	0
COM_pos_93	Pipecolic acid	4.5935e+08	0	0	0	3.99034e+08	1.85492e+08	0	3.55428e+08	5.47079e+08	5.06399e+08	3.01287e+08	0	5.92459e+08	3.13055e+08	0	8.51001e+08
COM_pos_94	2-[3-methyl-2-(methylimino)-4-oxo-1,3-thiazolan-5-yl]acetic acid	4.75631e+08	0	0	0	7.35784e+08	0	0	0	0	0	0	1.10408e+09	0	9.53006e+08	9.1587e+08	0
COM_pos_95	LPE 16:1	1.68865e+09	4.87112e+07	2.50741e+09	2.42243e+09	4.66226e+07	0	0	2.30707e+08	0	0	0	0	0	0	0	0
COM_pos_96	N-Stearoyl taurine	4.76e+08	0	0	1.25823e+08	6.48982e+06	0	0	3.86867e+09	0	0	0	6.01632e+08	0	0	0	0
COM_pos_97	(5-L-Glutamyl)-L-Amino Acid	9.3693e+07	2.25392e+08	5.01852e+08	2.14291e+08	2.90562e+08	3.82539e+08	4.32045e+08	5.71339e+08	0	2.07017e+08	3.29588e+08	3.63952e+08	2.37527e+08	2.0014e+08	4.38839e+08	3.6234e+08
COM_pos_98	Thr-Leu	5.28074e+07	2.54998e+08	1.71761e+09	1.8541e+09	3.76307e+07	7.41645e+08	8.38575e+08	2.03208e+06	3.02919e+06	3.23376e+07	7.15664e+06	1.06809e+07	3.59951e+07	1.57905e+06	4.39448e+08	5.59529e+07
COM_pos_99	Skatole	3.68229e+07	5.57251e+08	2.32654e+08	1.53125e+09	2.73381e+08	7.71231e+08	3.12222e+07	4.05721e+07	2.14249e+08	3.26506e+08	3.8721e+08	2.41009e+08	1.14055e+08	2.52616e+08	1.64422e+07	8.85534e+07
COM_pos_100	4-Hydroxybenzaldehyde	3.38944e+08	3.77881e+08	6.81806e+08	3.85865e+08	2.88137e+08	1.56658e+08	5.75133e+07	9.20618e+08	7.37093e+07	1.60864e+08	6.19887e+08	0	2.84872e+08	1.99417e+07	2.59514e+08	3.39715e+08
COM_pos_101	5-Fluoro-2-[(3S)-1-(2-methylbenzyl)-3-pyrrolidinyl]-1H-benzimidazole	9.82492e+08	5.83383e+06	2.34626e+08	2.16013e+08	0	1.89679e+08	0	1.95793e+08	0	0	7.49458e+08	1.6049e+09	0	9.35049e+07	9.47179e+06	1.13865e+08
COM_pos_102	5,7-dihydroxy-3,8-dimethoxy-2-phenyl-4H-chromen-4-one	0	0	6.77314e+09	0	0	0	0	0	0	0	0	0	0	0	0	0
COM_pos_103	2-Arachidonyl Glycerol ether	2.28051e+08	0	0	0	1.69208e+07	1.61653e+07	4.24425e+09	0	0	9.75089e+06	0	1.52148e+07	7.70634e+06	0	1.3981e+07	0
COM_pos_104	SM (d22:0/18:1)	0	0	0	0	0	0	0	0	0	0	0	0	0	0	0	3.78356e+09
COM_pos_105	5-oxoproline	8.50819e+08	4.28388e+08	0	9.94249e+08	0	0	1.73209e+08	0	6.48985e+08	6.53117e+08	0	6.23274e+08	0	0	0	0
COM_pos_106	5α-Dihydrotestosterone	0	3.07178e+08	1.33124e+09	7.86618e+08	3.20235e+08	2.57467e+08	3.36396e+08	2.85215e+08	7.55721e+07	2.22248e+08	1.34826e+08	2.16166e+08	1.24639e+08	1.33679e+08	2.0924e+08	5.7484e+07
COM_pos_107	N3,N4-Dimethyl-L-arginine	4.51093e+08	6.2114e+08	2.11312e+08	0	1.55243e+08	3.6457e+08	4.9488e+08	2.82593e+08	2.09353e+08	1.8932e+08	1.40841e+08	4.2832e+08	2.60751e+08	0	0	3.43714e+08
COM_pos_108	Methanandamide	4.08969e+06	0	1.03267e+09	0	0	0	4.96661e+07	6.29121e+07	0	8.42056e+08	0	1.77453e+09	0	0	0	0
COM_pos_109	2,4-dihydroxyheptadec-16-en-1-yl acetate	1.33773e+08	1.7125e+08	2.16933e+09	3.61662e+08	2.10237e+08	4.21681e+07	1.89146e+08	4.89722e+07	3.37652e+08	5.1433e+08	9.18119e+07	3.00184e+08	7.20263e+06	3.86452e+07	2.40951e+07	4.80689e+06
COM_pos_110	Acetylcholine	0	0	0	0	0	6.75661e+08	5.3893e+08	0	1.29597e+09	0	1.05276e+09	0	0	0	0	0
COM_pos_111	Gamma-Aminobutyric acid	0	2.61798e+08	2.76669e+08	0	1.07797e+08	1.31943e+09	1.13564e+09	0	0	1.70086e+08	0	0	2.49524e+08	3.0219e+08	2.58769e+08	0
COM_pos_112	Oleanolic acid	5.28884e+08	0	1.03879e+07	1.82039e+07	2.10355e+08	4.37462e+08	4.23088e+08	2.68662e+08	1.75693e+08	1.04807e+08	2.71212e+07	4.41692e+07	3.03151e+08	5.89108e+08	8.13558e+07	2.75128e+08
COM_pos_113	Oleoyl ethanolamide	5.70615e+08	2.30206e+08	7.10576e+08	4.56547e+08	1.00936e+08	2.4414e+08	1.75251e+08	2.22123e+08	1.72187e+08	1.44945e+08	7.70713e+07	2.13976e+08	1.13216e+08	1.303e+08	1.39997e+08	2.22757e+08
COM_pos_114	Maltotriose	1.35158e+08	2.13884e+08	2.02666e+08	0	1.33557e+08	9.72996e+07	0	1.95357e+08	6.30531e+08	0	3.66249e+08	0	3.42143e+08	2.86155e+08	2.40185e+08	3.49614e+08
COM_pos_115	SM (d26:1/14:0)	0	0	0	0	0	0	0	0	0	0	3.29472e+09	0	0	0	0	0
COM_pos_116	6-Gingerol	0	0	1.23261e+09	0	0	0	0	0	2.8654e+08	1.9272e+07	5.01784e+08	0	0	0	1.61477e+09	0
COM_pos_117	RKK	1.94037e+08	1.47848e+07	2.53056e+07	2.44211e+07	0	1.03892e+06	0	4.62467e+08	1.79496e+09	0	3.76982e+08	1.28525e+07	1.12541e+07	0	1.179e+07	8.83862e+06
COM_pos_118	Prostaglandin K2	4.44695e+08	2.38424e+08	1.09898e+09	6.16486e+08	3.60617e+08	1.33467e+08	2.2046e+08	0	1.20017e+08	2.93695e+08	1.64706e+08	0	5.9988e+07	1.78594e+08	1.32844e+08	0
COM_pos_119	1,4-dihydroxyheptadec-16-en-2-yl acetate	6.41423e+08	1.47353e+08	3.80849e+08	3.79187e+07	2.30098e+08	1.59448e+08	3.82476e+07	6.19197e+08	6.58181e+07	1.65423e+08	5.46904e+07	2.33137e+08	1.61334e+08	6.04269e+07	4.08027e+08	1.35455e+08
COM_pos_120	SM (d30:3/12:0)	0	0	0	0	0	0	0	0	0	0	0	0	0	0	3.08608e+09	0
COM_pos_121	MAG (18:3)	5.98315e+08	3.37337e+08	0	4.21396e+08	3.44548e+08	1.88706e+08	1.99113e+08	0	0	4.29407e+08	1.61115e+07	8.85275e+07	2.55542e+08	2.23728e+08	0	2.59122e+08
COM_pos_122	2-(2-amino-3-methylbutanamido)-3-phenylpropanoic acid	1.00724e+08	9.61522e+07	1.35664e+09	2.36639e+09	7.56329e+07	1.15588e+08	9.01734e+07	4.40271e+07	5.96469e+07	5.96859e+06	3.5934e+07	2.26697e+07	5.36606e+06	5.29321e+06	2.86369e+07	4.56994e+07
COM_pos_123	Eicosapentaenoic acid	0	1.08935e+09	1.09097e+09	1.17481e+09	0	0	0	0	0	0	0	3.57835e+08	0	0	0	0
COM_pos_124	5,7-dihydroxy-2-(2,3,4-trihydroxyphenyl)-4H-chromen-4-one	0	2.35334e+07	1.49243e+08	4.2067e+09	1.60387e+08	0	0	0	6.51125e+06	0	0	0	0	0	0	0
COM_pos_125	(12Z)-9,10,11-trihydroxyoctadec-12-enoic acid	3.44279e+08	1.9907e+08	5.3617e+08	5.97007e+08	4.04821e+08	1.68944e+08	7.27829e+07	1.13337e+08	1.05908e+08	1.38348e+08	4.6995e+07	2.66088e+08	1.10342e+08	7.97474e+07	5.49618e+07	1.16367e+08
COM_pos_126	Guanosine	0	9.27207e+07	0	0	0	5.66469e+07	0	0	4.98872e+08	4.0309e+08	4.84658e+08	0	4.52874e+08	1.84034e+08	2.86132e+08	0
COM_pos_127	1-Methylguanine	5.29001e+08	3.82792e+08	3.49894e+07	5.99108e+07	2.05962e+08	5.23439e+08	1.96665e+07	2.50672e+08	4.32638e+07	2.52066e+07	2.4295e+08	3.21669e+08	2.8619e+07	2.26282e+07	3.41467e+08	5.15438e+06
COM_pos_128	Dehydrocholic acid	1.73687e+07	5.17367e+08	6.62054e+06	1.11896e+08	1.54171e+08	1.37515e+08	5.05908e+08	3.39091e+08	5.38675e+07	1.17781e+08	0	2.08236e+08	1.21817e+08	1.37923e+08	2.07697e+08	1.14664e+08
COM_pos_129	2,3-dihydroxypropyl 12-methyltridecanoate	1.87771e+08	1.15718e+08	5.19657e+07	2.01898e+08	3.8088e+07	3.06065e+08	3.84064e+08	2.02707e+08	1.48871e+08	2.03178e+08	1.28548e+08	1.9272e+08	1.53908e+08	1.80361e+07	2.85876e+08	1.65783e+08
COM_pos_130	Cafestol	2.08037e+09	0	0	1.52802e+08	6.64445e+07	5.34719e+07	0	5.54058e+08	2.62778e+07	1.02199e+08	2.74297e+07	5.65132e+07	7.27468e+07	6.5242e+07	0	0
COM_pos_131	Dihomo-γ-linolenic acid ethyl ester	0	0	6.54789e+08	2.9491e+08	6.60876e+08	0	0	0	1.1201e+09	0	0	0	0	0	5.27544e+07	0
COM_pos_132	Quinoline	0	2.77862e+09	0	0	0	0	0	0	0	0	0	0	0	0	0	0
COM_pos_133	Ala-Ile	0	1.15706e+08	1.35603e+09	1.40244e+09	0	2.46021e+08	4.65354e+08	0	0	0	1.37202e+08	0	0	0	0	0
COM_pos_134	Octadeca-11E,13E,15Z-trienoic acid	0	0	0	0	4.92896e+08	0	0	0	8.18539e+08	4.13273e+07	3.10662e+08	0	5.71257e+08	3.0443e+07	2.08366e+07	9.85719e+06
COM_pos_135	(11E,15Z)-9,10,13-trihydroxyoctadeca-11,15-dienoic acid	4.29118e+08	1.06282e+08	9.93869e+08	3.31656e+07	6.26061e+08	7.27478e+07	7.65664e+06	2.02846e+08	1.02422e+08	0	0	3.51626e+08	3.50124e+06	3.79362e+06	1.5727e+08	9.46271e+06
COM_pos_136	C-8 Ceramide-1-phosphate	3.17015e+08	9.53537e+06	1.09991e+09	2.41725e+09	0	0	0	1.02691e+08	0	0	0	0	0	0	0	0
COM_pos_137	2-[5-(2-hydroxypropyl)oxolan-2-yl]propanoic acid	1.82927e+08	1.45098e+08	2.40752e+08	2.28136e+08	3.67272e+08	2.34582e+08	2.10625e+07	2.57987e+08	2.01883e+08	1.5933e+07	2.12629e+08	2.59173e+08	2.20459e+08	7.73209e+06	1.51391e+08	1.31489e+07
COM_pos_138	Ornithine	6.31819e+08	1.05398e+09	0	0	0	0	0	0	0	0	8.09674e+07	9.40376e+07	1.72251e+08	0	0	5.52256e+08
COM_pos_139	D-(-)-Glutamine	0	0	0	0	0	0	0	0	6.66565e+08	6.53117e+08	0	6.39335e+08	0	0	0	0
COM_pos_140	15-Deoxy-Δ12,14-prostaglandin A1	4.23765e+08	4.36149e+08	0	8.7273e+08	0	0	4.69714e+08	8.61573e+07	1.35954e+08	5.52696e+07	1.29693e+08	3.50116e+07	5.2126e+07	3.13179e+07	5.56103e+07	4.60212e+07
COM_pos_141	17α-Methyl-androstan-3-hydroxyimine-17β-ol	3.79456e+08	3.05836e+08	4.95824e+07	1.85883e+08	1.26746e+07	0	7.38407e+08	4.74917e+08	0	0	0	1.35903e+08	0	0	2.25932e+08	1.46522e+08
COM_pos_142	Bicyclo prostaglandin E2	7.09696e+08	0	0	0	0	0	6.56182e+08	6.97746e+08	0	0	1.73244e+07	2.96589e+07	5.01908e+08	0	0	0
COM_pos_143	SM (d24:3/18:0)	0	0	0	0	0	0	0	0	0	0	0	0	0	0	2.30009e+09	0
COM_pos_144	3-hydroxy-2-octylpentanedioic acid	7.94672e+06	4.96382e+07	1.43475e+07	8.49851e+07	7.84175e+07	6.07884e+07	1.13276e+08	6.18697e+07	3.67224e+08	9.50769e+08	3.30937e+07	5.0098e+07	1.49781e+08	8.1683e+07	1.60378e+07	2.56948e+07
COM_pos_145	DL-2-(acetylamino)-3-phenylpropanoic acid	2.5506e+08	2.5925e+08	2.79457e+08	1.62217e+08	2.05066e+08	2.28916e+08	2.53443e+08	1.48548e+08	1.30979e+08	8.50466e+07	1.10285e+08	1.0603e+08	8.17553e+07	6.53069e+07	1.02544e+08	1.39977e+08
COM_pos_146	Methionine	0	0	0	0	0	0	0	0	0	0	0	0	1.15677e+09	6.59033e+08	0	0
COM_pos_147	(2E,4E)-N-(2-methylpropyl)dodeca-2,4-dienamide	1.87621e+08	2.90385e+08	1.93889e+08	0	0	8.873e+07	2.316e+08	2.5625e+08	0	2.31551e+08	4.26837e+08	1.06427e+08	0	1.62925e+08	9.05827e+06	1.80565e+08
COM_pos_148	Monoolein	0	1.68439e+07	1.53996e+09	1.37122e+08	8.74256e+07	4.949e+07	5.66984e+07	0	0	2.28719e+07	0	1.7517e+08	1.02057e+08	7.48132e+07	5.16947e+08	2.02439e+07
COM_pos_149	Diosgenin	0	8.13515e+07	1.23634e+09	2.0992e+08	1.05359e+09	4.63792e+06	3.11413e+07	2.88285e+07	6.28598e+06	1.66708e+07	3.23607e+07	5.17764e+07	7.93587e+07	3.11211e+07	2.82933e+07	3.50079e+07
COM_pos_150	tetranor-12(R)-HETE	0	0	0	1.60153e+08	0	1.24475e+08	0	1.13007e+08	5.39719e+07	4.03241e+07	3.29121e+08	0	3.49078e+08	0	2.23767e+08	6.9701e+08
COM_pos_151	Beta-Muricholic acid	0	2.15414e+09	0	0	1.83485e+06	3.07095e+07	3.7169e+07	0	6.84996e+06	0	0	0	4.30569e+07	0	0	0
COM_pos_152	D-(+)-Maltose	3.40414e+07	7.37965e+07	1.06737e+08	1.89882e+08	6.22798e+07	1.10512e+08	7.75322e+07	1.70194e+08	2.50844e+08	2.01817e+08	1.31707e+08	1.32664e+08	8.95862e+07	1.00755e+08	2.69977e+08	1.0003e+08
COM_pos_153	Hydroxyprogesterone caproate	2.95556e+07	1.58402e+08	0	1.67598e+08	2.2046e+08	2.57938e+08	0	3.87779e+07	3.82682e+08	4.97155e+07	5.67051e+08	1.44943e+08	4.45502e+07	0	7.64203e+07	2.6324e+07
COM_pos_154	Ergosta-5,7,9(11),22-Tetraen-3-beta-Ol	2.02268e+07	1.71681e+07	1.37575e+08	1.15831e+08	5.9979e+07	4.15549e+08	0	9.85781e+07	0	0	1.65506e+08	6.13299e+07	0	0	1.18145e+09	4.81661e+06
COM_pos_155	6-Hydroxynicotinic acid	3.11052e+08	1.36176e+08	7.70556e+07	1.22869e+08	1.25383e+08	3.15466e+08	1.66506e+08	0	2.08081e+08	2.70564e+08	2.24393e+08	8.84126e+07	0	0	0	1.76458e+08
COM_pos_156	3-Acetyl-11-keto-β-boswellic acid	3.23387e+07	0	2.41081e+08	0	0	1.03237e+08	1.5538e+08	8.73388e+07	7.88574e+07	3.63855e+08	2.05088e+07	0	2.23241e+07	6.25793e+08	7.84794e+07	3.42189e+07
COM_pos_157	18-β-Glycyrrhetinic acid	0	0	0	0	0	0	3.06752e+08	0	0	8.92089e+08	0	1.24026e+08	0	3.8772e+08	0	0
COM_pos_158	16,16-Dimethyl prostaglandin A1	2.58367e+08	2.60941e+08	5.08874e+07	2.0307e+08	9.81333e+06	5.40477e+08	9.52995e+06	1.26901e+08	6.64132e+06	8.7283e+07	8.88615e+07	7.17731e+07	8.55167e+07	1.89852e+08	1.54528e+08	9.85596e+07
COM_pos_159	L-Palmitoylcarnitine	1.25995e+08	0	4.67395e+08	6.66389e+08	1.40138e+08	3.29624e+08	3.57948e+08	2.05083e+08	0	0	0	0	0	0	3.48569e+08	0
COM_pos_160	LPE 18:2	8.20484e+08	1.23559e+07	1.01558e+09	1.05287e+09	2.31999e+07	0	0	8.4705e+07	0	0	0	0	0	0	0	0
COM_pos_161	SM (d21:0/21:1)	0	0	0	0	0	0	0	0	0	1.72471e+09	0	0	0	0	0	0
COM_pos_162	4-Hydroxyisoleucine	0	0	0	0	1.67863e+07	0	5.68138e+08	3.20544e+08	0	0	3.29689e+08	3.17259e+08	0	0	3.46915e+08	2.1597e+07
COM_pos_163	16,16-Dimethyl prostaglandin A2	5.0145e+08	2.34622e+08	5.05133e+08	3.55753e+08	1.03251e+08	0	0	0	1.66074e+08	0	1.30626e+08	3.04185e+08	0	0	0	0
COM_pos_164	Gly-Val	0	0	3.17018e+08	2.16206e+08	1.5783e+08	5.62105e+08	3.35677e+08	2.67808e+08	0	0	1.87082e+08	0	0	0	3.06836e+08	0
COM_pos_165	Ursolic acid	0	0	9.36436e+08	0	9.87368e+08	0	0	0	4.04912e+08	0	0	0	0	0	0	0
COM_pos_166	(2R,3S,4S,5R,6R)-2-(hydroxymethyl)-6-(propan-2-yloxy)oxane-3,4,5-triol	2.32877e+07	0	0	0	0	0	2.27165e+08	2.63853e+08	1.8074e+08	2.6131e+08	0	2.65403e+08	3.44242e+06	1.82481e+08	2.07372e+08	3.22324e+07
COM_pos_167	(3β,5ξ,9ξ)-3,23-Dihydroxy-1-oxoolean-12-en-28-oic acid	1.54227e+08	0	0	3.338e+08	1.37047e+08	0	4.88991e+08	0	0	0	3.02975e+07	0	1.85094e+08	4.32443e+08	0	0
COM_pos_168	13,14-dihydro-15-keto Prostaglandin A2	0	6.71637e+07	2.74612e+08	1.0692e+08	8.00662e+07	0	2.49529e+08	1.97421e+08	1.67933e+07	1.76629e+08	0	1.20111e+08	1.50143e+08	1.14077e+08	1.43982e+08	9.74331e+07
COM_pos_169	N-Acetylmethionine	0	0	2.16076e+08	1.71018e+08	0	3.3299e+08	2.08704e+08	1.54624e+08	0	1.10775e+08	1.36809e+08	1.48802e+08	1.3886e+08	8.28591e+07	2.04204e+08	0
COM_pos_170	SM (d30:2/12:1)	0	0	0	0	0	0	1.85571e+09	0	0	0	0	0	0	0	0	0
COM_pos_171	9,10-Dihome	1.67445e+09	0	0	2.05133e+07	4.70525e+07	0	0	1.74745e+08	0	2.41384e+07	3.81995e+07	0	0	7.03953e+07	6.84005e+07	8.03088e+07
COM_pos_172	Methylimidazoleacetic acid	1.00847e+08	0	0	0	0	5.80778e+08	4.43493e+08	2.23019e+08	1.96007e+08	0	0	0	1.68648e+08	0	0	1.97999e+08
COM_pos_173	Eicosapentaenoic acid ethyl ester	1.09649e+09	1.13506e+07	2.81189e+08	0	0	3.33305e+07	0	0	0	3.26471e+08	0	0	0	2.50245e+08	0	0
COM_pos_174	(S)-beta-Aminoisobutyric Acid	1.88469e+08	1.3388e+07	0	1.66668e+08	0	0	0	8.10943e+08	1.34129e+07	0	3.22709e+08	1.41721e+08	1.76367e+06	0	0	1.99464e+08
COM_pos_175	Sebacic acid	8.36806e+06	3.2879e+06	4.6831e+06	3.4256e+07	4.5473e+06	0	4.10059e+08	1.71774e+07	2.02161e+07	3.21522e+08	3.3273e+06	1.83532e+07	2.4042e+07	5.41354e+08	1.26511e+07	1.93507e+07
COM_pos_176	2-Arachidonoyl glycerol	7.37251e+07	4.56625e+07	1.19929e+08	6.429e+08	4.61165e+07	4.30679e+07	1.31143e+08	2.51213e+07	9.97975e+07	1.20897e+08	1.59914e+08	1.76175e+08	2.90871e+07	2.49222e+07	1.35769e+08	3.64142e+07
COM_pos_177	(5ξ,9ξ,16ξ)-17-Hydroxykauran-19-oic acid	3.36996e+08	2.3463e+08	2.23039e+08	2.62502e+08	1.48885e+08	1.95899e+08	3.41843e+07	9.53939e+07	0	6.74166e+07	0	1.16461e+08	5.18147e+07	5.40971e+07	7.10921e+07	8.62032e+07
COM_pos_178	7-Ketodeoxycholic acid	5.41893e+08	0	7.77249e+07	0	0	3.38939e+07	2.14354e+07	4.91444e+07	5.969e+08	4.99041e+07	2.79479e+07	4.41596e+07	0	1.60449e+07	4.88323e+07	1.16903e+08
COM_pos_179	LPE 18:1	4.48149e+08	0	1.4703e+09	5.02616e+08	8.41315e+07	0	0	0	0	0	0	0	0	0	0	0
COM_pos_180	Myricetin	0	6.68726e+06	8.27853e+08	1.0931e+09	3.60952e+08	0	0	7.60064e+07	0	0	0	6.40544e+07	0	0	0	0
COM_pos_181	Sedanolide	4.68664e+07	1.83428e+07	7.16858e+08	8.34492e+07	5.39703e+08	3.01685e+07	1.39479e+08	4.81002e+07	2.49915e+07	3.24688e+07	2.08565e+07	2.85395e+07	6.2811e+07	3.03323e+07	1.14577e+08	9.20399e+07
COM_pos_182	Norfenefrine	2.65081e+07	9.58431e+08	2.39981e+07	0	9.2377e+08	0	0	0	0	0	0	0	0	0	0	0
COM_pos_183	2,4-Dimethylbenzaldehyde	1.63438e+08	1.46478e+08	1.45484e+08	1.91012e+08	1.69854e+08	8.70231e+07	1.49997e+08	8.61521e+07	1.32508e+08	1.50091e+08	4.38879e+07	8.56234e+07	9.72139e+07	0	8.67738e+07	5.27783e+07
COM_pos_184	Avocadyne 1-acetate	0	1.64908e+08	3.17863e+08	6.71713e+08	1.61808e+08	2.42075e+08	0	0	1.49493e+08	4.06372e+06	0	1.823e+08	0	7.9966e+06	0	9.41556e+07
COM_pos_185	7-Ketocholesterol	5.19764e+07	2.08824e+08	0	0	4.10629e+07	1.00322e+07	3.51173e+07	2.27591e+07	5.31091e+08	1.2575e+08	7.48192e+07	2.74126e+07	1.17683e+07	9.0715e+07	2.49714e+07	1.53875e+08
COM_pos_186	1,2-dihydroxyheptadec-16-yn-4-yl acetate	2.58657e+08	2.64421e+08	2.85788e+07	1.68226e+08	2.73115e+08	1.93095e+08	4.53807e+07	2.93007e+08	1.27251e+07	9.89504e+06	3.18508e+07	7.58737e+06	4.27244e+07	8.09741e+06	1.89625e+08	6.63466e+07
COM_pos_187	Glycylproline	0	0	0	0	0	5.94525e+08	4.56165e+08	3.76812e+08	0	0	2.98151e+08	0	0	9.1861e+07	0	0
COM_pos_188	L-Glutamic acid monosodium salt	2.26162e+08	0	2.37581e+08	0	0	0	1.30547e+08	1.2507e+08	1.28525e+08	1.10391e+08	1.30413e+08	1.45749e+08	1.07591e+08	1.27209e+08	9.7007e+07	0
COM_pos_189	SM (d26:0/16:1)	0	1.66787e+09	0	0	0	0	0	0	0	0	0	0	0	0	0	0
COM_pos_190	Sphingosine (d18:1)	8.01463e+07	4.75279e+07	1.14763e+09	3.63228e+08	1.50441e+08	1.8237e+08	1.35131e+08	1.0179e+08	0	0	0	1.0231e+07	0	0	0	0
COM_pos_191	D-Glucosamine 6-phosphate	1.62309e+08	1.0374e+08	7.39652e+07	6.21968e+07	5.73201e+07	1.1156e+08	1.9215e+08	1.33586e+08	528316	8.32931e+07	5.79443e+07	1.07566e+08	8.04221e+07	1.03784e+08	9.4034e+07	1.30363e+08
COM_pos_192	Docosatrienoic acid	0	0	0	0	8.296e+07	6.77035e+06	0	0	6.39354e+07	2.99433e+08	4.61887e+07	0	6.48216e+06	2.49265e+08	9.41729e+07	4.36934e+08
COM_pos_193	Deoxyinosine	2.51868e+07	1.9101e+07	4.49445e+07	9.88584e+08	1.14807e+06	1.11611e+06	1.15546e+06	939078	1.36135e+08	8.39029e+07	4.34446e+07	9.52923e+07	1.27684e+08	2.38037e+07	1.26078e+08	3.96683e+07
COM_pos_194	4-(2,3-dihydro-1,4-benzodioxin-6-yl)butanoic acid	6.04959e+07	3.3271e+06	1.60142e+08	1.13725e+07	7.83947e+07	1.36098e+08	4.13411e+06	0	8.31791e+07	4.31602e+06	2.48886e+06	6.33936e+06	3.20119e+06	2.12285e+06	8.6183e+07	8.23512e+08
COM_pos_195	trans-Cinnamaldehyde	3.14397e+07	4.51022e+07	8.36656e+07	3.04942e+08	3.91233e+07	1.17051e+08	9.83305e+07	3.64512e+07	7.78263e+07	1.09128e+08	1.27742e+08	3.56e+07	7.08318e+07	2.02827e+08	6.82179e+07	5.5662e+07
COM_pos_196	11-α-Hydroxy-17-methyltestosterone	5.85038e+08	1.41449e+08	2.92427e+08	2.2004e+08	2.63641e+08	0	0	0	4.18462e+07	2.6443e+08	0	0	0	0	0	0
COM_pos_197	L-Aspartic acid β-benzyl ester	0	0	0	0	3.62733e+07	2.56438e+08	3.82457e+08	5.90674e+08	1.52093e+08	0	7.59565e+07	0	0	5.93526e+07	0	0
COM_pos_198	Ureidoisobutyric Acid	8.78314e+08	1.74538e+08	0	1.01297e+09	0	0	0	0	0	0	0	0	0	0	0	0
COM_pos_199	diethyl 2-[(4-benzhydrylpiperidino)methylidene]malonate	5.28307e+08	4.32557e+06	7.42819e+08	3.76496e+08	2.39617e+08	0	0	1.45523e+07	2.0847e+07	0	4.12492e+07	4.64486e+06	0	0	0	5.32532e+07
COM_pos_200	TMK	0	0	0	0	0	0	2.59923e+08	1.65067e+08	1.34713e+08	1.2369e+08	1.03284e+08	1.20404e+08	1.23811e+08	9.82988e+07	0	1.47248e+08
COM_pos_201	7-Methylguanine	0	0	0	0	0	0	0	0	3.56801e+08	2.95788e+08	0	0	2.46323e+08	2.0599e+08	0	0
COM_pos_202	SM (d15:0/26:1)	0	0	0	0	0	0	0	0	1.08071e+09	0	0	0	0	0	0	0
COM_pos_203	Heptadecanoic Acid	0	0	4.03754e+06	0	0	0	7.76922e+08	0	4.41247e+06	3.62338e+06	2.04337e+08	0	3.5151e+08	3.30826e+06	0	3.66045e+06
COM_pos_204	5,8-dihydroxy-10-methyl-5,8,9,10-tetrahydro-2H-oxecin-2-one	7.23622e+08	0	4.75383e+07	4.05555e+07	3.44186e+08	6.56913e+07	4.79726e+07	8.82067e+07	1.98567e+07	0	7.47681e+06	8.68035e+06	1.3697e+07	1.07033e+08	4.23083e+07	8.78894e+07
COM_pos_205	Glycerol 3-phosphate	0	0	0	0	0	0	0	0	1.74555e+08	0	0	2.49496e+08	3.37249e+08	2.87123e+08	0	0
COM_pos_206	cis-Resveratrol	0	0	5.25571e+07	0	0	0	0	0	7.52682e+08	1.66923e+08	0	0	1.20285e+08	0	0	0
COM_pos_207	Histamine	1.72135e+08	9.12004e+07	4.90521e+07	1.39864e+08	3.94242e+07	1.96353e+08	1.12386e+08	5.57574e+07	3.25631e+07	8.61043e+07	9.30745e+07	6.64814e+07	2.62801e+08	1.74774e+07	2.55625e+07	0
COM_pos_208	3-methyl-5-oxo-5-(4-toluidino)pentanoic acid	0	7.21135e+08	4.13849e+08	0	0	0	1.15779e+08	8.18056e+07	8.16592e+07	0	0	0	0	0	9.59267e+07	0
COM_pos_209	2-[(3S)-1-Benzyl-3-pyrrolidinyl]-1,3-benzothiazole	0	1.36959e+08	4.52124e+08	9.04838e+08	1.6253e+08	0	2.19403e+08	0	0	0	0	0	0	0	0	0
COM_pos_210	α-Lapachone	0	2.7304e+07	0	4.73974e+07	0	0	0	4.40279e+07	1.53343e+08	1.85859e+08	5.87949e+07	3.91118e+07	7.99167e+06	4.29523e+08	5.87882e+07	0
COM_pos_211	Desacetyl diltiazem	0	2.14727e+08	0	0	0	3.96508e+07	0	0	0	0	9.26688e+08	0	6.80681e+07	0	0	2.41916e+07
COM_pos_212	3-(3,4,5-trimethoxyphenyl)propanoic acid	4.8869e+06	1.09287e+09	6.97078e+06	2.02113e+07	3.51077e+07	2.68943e+07	1.14514e+07	1.29e+07	3.79071e+07	8.11619e+06	2.99936e+07	4.13499e+07	1.11974e+07	0	692476	1.96757e+07
COM_pos_213	(R)-3-Hydroxy myristic acid	0	0	0	0	0	7.72948e+07	0	8.02396e+07	4.3604e+07	1.77853e+08	1.08031e+08	1.88994e+08	1.75402e+08	1.16442e+08	0	1.55304e+08
COM_pos_214	N-Oleoyl dopamine	0	0	0	0	0	0	0	7.54495e+06	2.78554e+07	6.98514e+06	1.17228e+09	0	0	5.5478e+06	1.01531e+07	0
COM_pos_215	2-methyl-2,3,4,5-tetrahydro-1,5-benzoxazepin-4-one	4.51018e+07	1.72973e+08	7.83343e+07	1.6391e+08	2.53943e+08	1.11702e+08	1.11878e+08	1.49731e+08	6.04835e+07	3.77799e+07	2.36522e+07	2.90288e+07	5.47357e+07	5.20999e+07	2.96433e+07	5.27982e+07
COM_pos_216	Lysopc 16:1	0	0	9.60648e+08	9.04424e+08	2.50995e+07	8.41863e+06	5.3032e+06	0	5.06867e+06	8.10656e+06	0	7.91751e+06	0	8.02642e+06	1.33713e+06	5.51428e+06
COM_pos_217	5-Hydroxytryptophan	1.99168e+08	1.48743e+08	0	5.72824e+07	5.22235e+07	2.9641e+08	1.3683e+08	1.49298e+08	4.97941e+07	5.82962e+07	3.49729e+07	4.07176e+07	4.8613e+07	1.64926e+07	5.66483e+07	4.8707e+07
COM_pos_218	5-phenyl-3-(phenylmethylene)furan-2(3H)-one	0	6.72369e+07	5.59584e+07	3.62877e+07	0	5.60822e+07	1.09991e+08	0	1.15455e+08	1.10542e+08	5.05314e+07	4.66408e+07	9.98409e+07	1.66294e+08	1.1545e+08	9.3515e+07
COM_pos_219	Etiocholanolone	1.67268e+07	3.23491e+07	1.73548e+07	0	8.80657e+07	1.54248e+08	4.03116e+07	2.13849e+07	1.61959e+08	6.50368e+06	1.91861e+08	2.16849e+07	1.17035e+08	1.36084e+08	5.3287e+07	9.81918e+07
COM_pos_220	LPE 18:0	1.57666e+09	0	0	0	7.58185e+07	0	0	0	0	0	0	0	0	0	0	0
COM_pos_221	16-Heptadecyne-1,2,4-triol	1.8437e+06	3.69203e+07	3.66021e+08	1.20039e+08	5.77102e+07	2.77479e+07	1.15319e+08	1.84251e+08	4.34994e+07	1.11952e+08	7.44207e+07	4.39954e+07	5.07311e+07	4.69275e+07	2.57273e+07	5.0801e+07
COM_pos_222	Methionine sulfoxide	2.43928e+08	0	2.50026e+08	1.73479e+08	3.20354e+08	0	0	0	0	0	0	0	0	3.5482e+08	0	0
COM_pos_223	SM (d15:0/26:2)	0	0	0	0	0	0	1.24742e+09	0	0	0	0	0	0	0	0	0
COM_pos_224	Testosterone undecanoate	0	0	0	0	1.03726e+08	1.31152e+08	8.10177e+07	1.25368e+08	8.79816e+07	1.37812e+07	1.93838e+07	1.38532e+08	4.40137e+07	1.08191e+08	2.46477e+08	2.88302e+07
COM_pos_225	6β-Naltrexol	2.17351e+08	1.33844e+08	0	8.51981e+07	0	4.5429e+08	1.49948e+08	0	0	2.11812e+08	2.67994e+07	0	0	8.10031e+07	0	0
COM_pos_226	Anandamide (AEA)	1.73621e+08	7.17603e+07	7.65992e+07	4.83324e+07	0	3.29869e+08	1.93048e+08	9.37462e+07	4.06016e+07	4.67754e+07	0	6.10498e+07	3.17782e+07	0	9.9785e+07	5.99393e+07
COM_pos_227	2-(acetylamino)-3-[4-(acetylamino)phenyl]acrylic acid	2.89464e+07	0	0	0	0	3.82384e+08	0	0	2.02199e+08	0	9.83437e+07	4.66545e+07	0	7.28831e+07	1.72876e+08	1.48296e+08
COM_pos_228	(1α,2α,3β,5ξ,9ξ,18ξ)-1,2,3,19-Tetrahydroxyurs-12-en-28-oic acid	4.48742e+08	0	9.92791e+07	1.3842e+08	4.20664e+07	7.77231e+08	0	0	8.20108e+07	0	0	0	0	0	0	0
COM_pos_229	Spermidine	0	0	0	1.02085e+08	0	0	0	0	2.98976e+08	413810331	0	0	0	1.45541e+08	0	0
COM_pos_230	Gly-Tyr	1.71292e+08	1.05624e+08	3.556e+08	4.02139e+08	0	3.10895e+08	1.30726e+08	0	0	0	0	0	0	0	8.55491e+07	0
COM_pos_231	SM (d29:2/12:0)	0	0	0	0	0	0	0	0	0	0	0	0	0	0	1.06853e+09	0
COM_pos_232	2-Hydroxy-6-Aminopurine	555613	0	2.28518e+07	0	1.45471e+08	0	0	0	0	0	0	0	734605	0	0	8.58272e+08
COM_pos_233	DPH	0	0	0	2.74252e+07	0	9.34572e+07	3.49335e+08	1.03278e+08	8.88781e+07	1.02943e+08	8.00396e+07	0	0	7.44626e+07	5.43123e+07	9.57856e+07
COM_pos_234	2,3-Dinor-11β-prostaglandin F2α	2.28909e+08	0	5.02929e+07	3.40292e+08	1.13089e+08	0	0	0	0	0	0	4.63321e+08	0	0	0	0
COM_pos_235	1-(2-furyl)pentane-1,4-dione	8.37181e+07	1.39963e+08	6.68397e+07	3.29131e+07	2.64491e+07	1.79779e+08	1.53099e+08	7.14015e+07	3.38132e+06	4.32767e+07	6.30063e+07	7.8659e+07	6.14509e+07	6.48645e+06	7.28416e+07	8.76133e+07
COM_pos_236	Octanedioic acid	7.2264e+07	8.2365e+07	7.91557e+07	6.30093e+07	3.15991e+07	1.00381e+08	1.33911e+08	1.10097e+08	1.02148e+08	1.06254e+08	0	4.07444e+06	9.87946e+07	1.56427e+07	0	1.28664e+08
COM_pos_237	Glu-Thr	1.95144e+08	0	3.63011e+08	0	2.25644e+08	0	0	2.25191e+08	0	0	1.57193e+08	0	0	0	1.56257e+08	0
COM_pos_238	N-Acetylneuraminic acid	2.85881e+08	1.30664e+08	1.11989e+08	8.61621e+07	1.20949e+08	0	2.17887e+07	0	6.14884e+07	6.26504e+07	0	1.05829e+08	0	7.84394e+07	2.80746e+07	5.81049e+07
COM_pos_239	Methyl acetoacetate	0	0	0	0	0	0	0	0	0	5.36752e+08	0	0	0	3.05126e+08	0	0
COM_pos_240	5-Hydroxyindole-3-acetic acid	1.44689e+07	2.80521e+08	1.33314e+07	0	4.7728e+06	3.49221e+07	2.00712e+08	9.35842e+07	3.45566e+07	3.32939e+07	1.1432e+07	2.33209e+08	1.87457e+07	1.58263e+07	2.17544e+07	1.11129e+07
COM_pos_241	2,6-Di-tert-butyl-1,4-benzoquinone	4.6899e+07	1.27292e+08	1.67074e+08	1.79911e+08	9.51154e+07	7.90649e+07	1.12544e+08	3.12596e+07	6.78562e+07	5.34913e+07	4.73488e+07	3.78305e+07	2.82836e+07	3.26215e+07	5.18301e+07	3.13761e+07
COM_pos_242	4-Acetamidobutyric Acid	1.04941e+08	1.651e+08	1.54363e+08	1.17068e+08	0	0	0	3.50047e+08	0	0	0	0	4.69646e+07	0	2.62202e+08	0
COM_pos_243	Cytidine	1.01075e+08	0	6.778e+07	0	0	3.83637e+06	1.20211e+08	9.95756e+07	2.82044e+07	1.04015e+08	5.46803e+07	1.62835e+08	6.12841e+07	9.54223e+07	5.62898e+07	2.57484e+07
COM_pos_244	DLK	3.58204e+07	4.24072e+07	3.67617e+07	1.39711e+07	2.9604e+07	1.15323e+08	1.73929e+07	5.4255e+07	7.56156e+07	1.10835e+08	1.92527e+08	2.02222e+06	6.07486e+07	1.0524e+07	1.71425e+08	6.65104e+07
COM_pos_245	Ergocalciferol	1.39093e+07	8.63716e+06	5.04154e+07	1.48968e+08	4.70342e+07	2.56612e+08	4.63096e+07	1.13618e+08	3.76266e+06	6.6488e+06	2.22396e+07	2.86837e+08	2.43155e+07	2.63109e+06	6.40876e+07	1.39941e+07
COM_pos_246	Glycerol 1-hexadecanoate	0	0	0	6.47738e+08	0	0	3.6137e+06	0	1.91806e+06	1.03623e+08	9.69156e+07	0	5.30975e+07	2.67219e+06	3.02265e+08	0
COM_pos_247	N6,N6,N6-Trimethyl-L-lysine	9.12446e+07	8.82552e+07	1.09828e+08	9.29829e+07	5.96804e+07	1.01546e+08	0	7.13964e+07	5.34066e+07	0	1.42914e+07	6.70141e+07	1.29395e+08	3.89401e+07	8.0367e+07	8.12289e+07
COM_pos_248	N-Acetyl-D-galactosamine	1.33147e+08	4.16455e+08	0	9.90855e+07	0	0	0	0	0	9.83164e+07	0	0	1.37561e+08	1.15308e+08	0	0
COM_pos_249	Purine	0	8.5257e+07	3.38354e+07	0	2.09217e+07	1.12513e+08	1.69656e+08	0	0	8.64267e+07	7.0937e+07	1.0299e+08	0	1.1595e+08	0	1.46544e+08
COM_pos_250	Cuminaldehyde	0	0	1.40241e+08	1.30395e+08	1.20755e+08	5.92429e+07	3.00854e+08	5.50416e+07	0	0	0	0	2.9219e+08	0	0	0
COM_pos_251	13,14-dihydro-15-keto-tetranor Prostaglandin E2	0	9.47895e+07	1.71753e+08	7.44497e+07	1.08562e+07	9.08459e+07	0	5.38303e+07	1.93811e+08	0	0	1.04328e+08	1.31763e+08	0	8.1011e+07	0
COM_pos_252	3-(5-phenyl-1,3-oxazol-2-yl)-4-(trifluoromethyl)pyridine	6.04602e+07	5.2403e+07	0	0	8.23925e+07	0	0	8.71958e+06	8.55175e+07	7.38269e+07	6.12041e+07	7.1755e+07	8.02336e+07	1.22237e+08	9.29337e+07	9.18145e+07
COM_pos_253	3',4'-dimethyl-α-Pyrrolidinovalerophenone	0	3.59514e+07	0	1.07048e+09	3.81806e+07	1.37684e+08	1.67294e+08	0	0	0	0	0	0	0	0	0
COM_pos_254	2-(2,6-dimethoxyphenyl)-5,6-dimethoxy-4H-chromen-4-one	2.59296e+07	7.75591e+07	2.32647e+08	1.42379e+08	0	9.41782e+07	1.91336e+08	1.03691e+08	1.67853e+06	0	1.47177e+08	0	0	0	1.48735e+08	0
COM_pos_255	3-Methyl-2-oxobutanoic acid	0	0	0	1.93198e+06	0	2.28292e+08	2.18233e+08	2.45077e+08	0	0	0	1.0464e+08	7.83065e+07	0	0	1.47427e+08
COM_pos_256	L-(+)-Arginine	1.31937e+09	0	0	0	0	0	0	0	0	0	0	0	0	0	0	0
COM_pos_257	Maslinic acid	2.25022e+08	3.46456e+07	0	0	0	1.85244e+08	3.35859e+08	0	4.03083e+07	4.34008e+07	9.45672e+07	0	0	1.92664e+07	6.41159e+07	2.71229e+07
COM_pos_258	16(R)-HETE	7.3536e+08	0	0	0	0	0	0	0	0	3.63001e+08	0	0	0	0	0	0
COM_pos_259	7Z, 10Z, 13Z, 16Z, 19Z-docosapentaenoic acid	1.30835e+07	8.58801e+06	3.89184e+08	0	5.61026e+06	6.99428e+07	1.25949e+07	0	0	0	4.34584e+07	0	3.48742e+06	7.00186e+06	6.14355e+06	4.91492e+08
COM_pos_260	Phenylpropiolic acid	1.29948e+07	7.50994e+08	0	3.06431e+07	1.30246e+07	6.55596e+06	1.93978e+07	8.51343e+06	1.53671e+07	2.00186e+07	0	4.08343e+07	1.31909e+07	1.08625e+07	2.84265e+07	1.81026e+07
COM_pos_261	Tiglic acid	6.21038e+07	6.20652e+07	6.61871e+07	8.55516e+07	7.62286e+07	0	1.08632e+08	4.79874e+07	0	0	1.25607e+08	4.12608e+07	6.65767e+07	8.28152e+07	5.42675e+07	9.47969e+07
COM_pos_262	3-[4-methyl-1-(2-methylpropanoyl)-3-oxocyclohexyl]butanoic acid	1.9653e+07	0	0	2.3239e+07	1.24277e+07	0	0	0	0	3.4936e+08	0	9.46722e+07	2.6348e+08	0	0	5.9626e+07
COM_pos_263	Prostaglandin B1	0	2.07958e+08	2.24247e+08	1.93323e+08	1.86597e+08	0	1.04339e+08	1.11173e+08	0	0	0	0	0	3.43096e+07	0	7.98094e+07
COM_pos_264	Palmitoylethanolamide	2.23035e+08	3.79847e+06	0	3.51149e+08	9.95881e+07	6.70175e+07	5.88513e+07	8.03481e+07	0	4.26095e+07	5.94234e+07	7.40291e+07	2.95836e+06	2.869e+07	4.0086e+07	0
COM_pos_265	Arachidonoyl serinol	4.46272e+07	1.91289e+08	2.66813e+08	9.36343e+07	9.02147e+07	1.02941e+08	8.32803e+07	2.35908e+07	7.96177e+07	0	0	3.51986e+07	3.86e+07	0	0	2.93874e+07
COM_pos_266	3-Acetyl-2,5-dimethylfuran	8.834e+07	2.47729e+07	5.63886e+07	3.06163e+07	3.22315e+07	3.21951e+07	3.32059e+07	0	6.89017e+07	1.46615e+07	7.12898e+07	0	1.3495e+08	1.83525e+08	3.11955e+07	4.2359e+07
COM_pos_267	Azetidine-2-carboxylic acid	1.35066e+08	0	0	7.05562e+07	0	3.05477e+08	0	0	0	1.54541e+08	1.49514e+08	0	0	0	0	1.93127e+08
COM_pos_268	gamma-Glutamyltyrosine	1.12458e+08	8.12262e+07	8.77687e+07	7.4276e+07	6.75998e+07	9.78092e+07	8.0174e+07	5.07555e+07	4.42702e+07	3.36758e+07	2.91403e+07	4.81864e+07	4.42e+07	2.74933e+07	5.5614e+07	3.99633e+07
COM_pos_269	delta8-THC-d9	0	0	0	0	0	5.47797e+08	5.37476e+08	0	0	0	0	0	0	0	0	0
COM_pos_270	Menaquinone	0	3.45321e+08	0	0	0	0	2.1372e+06	0	0	3.2389e+08	0	0	1.16427e+08	0	7.90599e+06	0
COM_pos_271	13-HPODE	0	0	0	0	0	0	0	0	8.14095e+06	0	0	0	3.70518e+08	0	0	3.40252e+08
COM_pos_272	O-Arachidonoyl ethanolamine	6.64191e+07	4.68568e+07	0	0	6.67036e+07	0	0	6.58159e+08	4.62849e+07	0	0	0	0	2.49823e+07	0	0
COM_pos_273	Indole-3-acetic acid	6.72019e+07	7.46056e+07	8.176e+07	2.77149e+07	2.62342e+07	1.31108e+08	8.65496e+07	8.78954e+07	4.64754e+07	2.23678e+07	5.60027e+07	4.18749e+07	5.04588e+07	3.69008e+07	0	4.32514e+07
COM_pos_274	6α-Naltrexol	0	0	4.67323e+07	0	9.47376e+07	1.31268e+07	3.51715e+08	1.88203e+08	1.45375e+07	0	0	1.13326e+08	6.92519e+06	1.58203e+07	4.99659e+06	0
COM_pos_275	Asp-Phe methyl ester	7.21328e+06	1.29886e+07	2.47916e+07	8.63533e+06	0	1.93039e+08	2.71249e+07	0	4.96393e+07	2.92819e+07	5.01792e+07	2.51927e+08	1.01409e+07	1.42659e+07	1.97286e+07	7.95957e+07
COM_pos_276	PC (16:2e/2:0)	4.7759e+08	0	3.09467e+08	4.10088e+08	0	0	0	0	0	0	0	0	0	0	0	0
COM_pos_277	3-methoxy-2-phenyl-4H-furo[2,3-h]chromen-4-one	0	0	0	0	0	0	0	0	0	0	0	0	0	5.56026e+08	0	0
COM_pos_278	4-oxododecanedioic acid	4.34128e+07	6.28204e+07	0	6.9817e+07	2.47546e+07	5.24295e+07	2.78328e+08	1.77311e+07	9.90475e+07	1.90263e+07	5.12723e+06	2.24022e+07	4.60217e+07	1.89818e+07	1.06625e+07	3.31581e+07
COM_pos_279	Tropolone	0	0	0	0	0	0	2.94495e+08	0	333742	0	0	1.94497e+08	0	1.72639e+08	0	0
COM_pos_280	Lysope 18:1	0	570442	0	9.02757e+08	2.22843e+06	0	0	1.44293e+08	0	0	0	5.42934e+07	3.35415e+06	0	0	0
COM_pos_281	LPE 17:1	1.59943e+08	0	6.34886e+08	3.73797e+08	0	0	0	0	0	0	0	0	0	0	0	0
COM_pos_282	1-Methylguanosine	0	0	0	0	1.31541e+08	3.45299e+06	0	5.44006e+07	1.04911e+06	6.02967e+07	5.0557e+07	9.48898e+07	6.56334e+07	1.78022e+07	9.89768e+07	1.34113e+08
COM_pos_283	N8-Acetylspermidine	0	0	2.55899e+07	0	0	1.36239e+08	1.01227e+08	8.70727e+07	0	5.63519e+07	9.31389e+07	5.68357e+07	4.98715e+07	0	7.11657e+07	7.61747e+07
COM_pos_284	12,13-EODE	0	0	0	0	0	0	2.19557e+08	2.63965e+08	0	0	9.85118e+06	5.6713e+06	2.20554e+08	0	0	7.00425e+06
COM_pos_285	1,3-Dimethyluracil	0	8.06217e+07	0	0	5.44867e+07	0	0	0	0	1.28935e+08	1.36354e+08	1.11439e+08	0	1.25567e+08	0	0
COM_pos_286	Acetophenone	4.84315e+07	4.24962e+07	5.14785e+07	6.47431e+07	5.50064e+07	5.18288e+07	5.03609e+07	4.16263e+07	5.2869e+07	4.37403e+07	3.86867e+07	2.73817e+07	3.24216e+07	5.44863e+07	4.62351e+07	5.12166e+07
COM_pos_287	3-amino-2-phenyl-2H-pyrazolo[4,3-c]pyridine-4,6-diol	7.17953e+07	6.31304e+07	4.34742e+07	3.41299e+07	6.98864e+07	0	0	0	3.49839e+07	0	6.41585e+07	6.36461e+07	7.52263e+07	9.31707e+07	0	8.13915e+07
COM_pos_288	N-acetyl-L-ornithine	0	0	0	0	0	1.94702e+06	1.13459e+08	8.46995e+07	0	5.8899e+07	0	1.2763e+08	0	5.63339e+07	9.72154e+07	1.08558e+08
COM_pos_289	Kaempferol	0	7.63026e+07	4.04906e+08	0	6.41637e+07	0	9.25054e+07	0	8.12537e+07	4.28574e+07	2.9779e+07	0	0	2.52772e+07	0	1.94339e+07
COM_pos_290	Tyrosylalanine	0	1.12846e+07	5.80418e+07	1.82096e+08	0	7.88181e+07	6.41977e+07	0	5.0177e+07	0	8.20185e+07	0	0	1.33851e+08	4.65742e+07	3.62675e+07
COM_pos_291	11(Z),14(Z),17(Z)-Eicosatrienoic acid	7.68228e+08	1.04854e+07	0	0	0	5.02887e+07	1.27125e+07	0	0	9.79091e+06	0	0	2.04468e+07	0	4.63215e+07	3.13866e+06
COM_pos_292	N6-Acetyl-L-lysine	1.06088e+08	1.44796e+08	5.67694e+08	0	1.36063e+08	2.67902e+07	0	0	0	0	0	0	0	0	3.0667e+06	0
COM_pos_293	(+/-)11(12)-DiHET	0	0	0	1.11063e+09	0	0	0	0	0	0	0	0	0	0	0	0
COM_pos_294	2'-Deoxyguanosine	0	0	0	2.61084e+08	0	0	0	0	0	0	1.17313e+08	1.85248e+08	1.0071e+08	0	0	4.52573e+07
COM_pos_295	(2E,4E)-N-(2-methylpropyl)deca-2,4-dienamide	6.87259e+07	4.76676e+07	1.04713e+08	6.28712e+07	2.77309e+07	2.46141e+07	0	0	9.58487e+07	4.4052e+07	1.46883e+08	0	0	8.23427e+07	0	0
COM_pos_296	3-benzyl-4-hydroxy-5-(4-hydroxyphenyl)-2,5-dihydrofuran-2-one	1.33426e+07	1.14244e+07	3.83086e+07	1.67368e+07	1.5115e+07	3.27946e+07	3.53225e+07	0	6.46433e+07	7.74451e+07	2.38387e+07	1.61204e+07	4.45951e+07	1.58082e+08	2.57527e+07	3.00135e+07
COM_pos_297	Choline bitartrate	1.00247e+08	7.41433e+07	7.28784e+07	6.90275e+07	7.34513e+07	1.03145e+08	0	0	0	1.59225e+08	3.34557e+07	0	0	2.14959e+07	3.48104e+07	3.11684e+07
COM_pos_298	3,14-dihydro-15-keto-tetranor Prostaglandin E2	3.56989e+07	1.29196e+08	0	0	0	9.23022e+07	6.8537e+07	1.68579e+07	0	0	0	0	0	9.13003e+07	0	2.26102e+08
COM_pos_299	Palmitoyl sphingomyelin	4.90146e+07	4.551e+07	4.02357e+06	0	8.94569e+07	0	0	3.97512e+06	3.3219e+06	3.91918e+08	1.80638e+07	1.52932e+07	1.71177e+06	8.58233e+06	5.47005e+06	5.28966e+06
COM_pos_300	O-Phospho-L-serine	1.11482e+08	1.32463e+08	6.06096e+07	4.78519e+07	7.17939e+07	3.36717e+07	2.3533e+07	2.46169e+07	4.09692e+07	3.58119e+07	1.72139e+07	2.23042e+07	2.82218e+07	2.64013e+07	2.231e+07	3.20227e+07
COM_pos_301	Apocynin	6.50037e+07	2.58044e+07	5.5651e+07	4.38199e+07	3.45855e+07	3.93466e+07	6.6868e+07	6.3176e+07	1.4074e+07	1.99336e+07	2.90874e+07	3.68e+07	3.84148e+07	8.43111e+07	2.2693e+07	4.40411e+07
COM_pos_302	1-(4-methyl-2-pyridyl)pyrrolidine-2,5-dione	0	0	0	0	0	0	0	0	3.25749e+08	0	0	0	0	0	2.24154e+08	0
COM_pos_303	Methyltestosterone	0	0	7.11733e+08	0	0	0	0	0	1.38067e+08	0	0	1.21186e+07	0	0	896611	0
COM_pos_304	Androsterone	0	8.82858e+07	8.04338e+07	8.57199e+07	1.90235e+07	5.71541e+07	1.62232e+07	3.15164e+07	2.70303e+07	5.18509e+07	8.62366e+06	6.01953e+07	2.40421e+07	5.75492e+07	3.89584e+07	2.93624e+07
COM_pos_305	3-Phosphoglyceric acid	0	0	0	0	0	2.53022e+07	0	5.36208e+07	5.25498e+07	6.01166e+07	7.32892e+07	7.40884e+07	8.01237e+07	6.86095e+07	2.35727e+07	4.81593e+07
COM_pos_306	4-methyl-5-oxo-2-pentyl-2,5-dihydrofuran-3-carboxylic acid	3.31157e+07	4.4612e+07	6.2871e+07	3.14268e+06	8.36893e+07	0	0	1.31636e+07	1.12532e+08	1.63171e+07	2.00674e+07	3.48172e+06	2.20473e+07	8.31191e+07	1.10808e+07	9.32386e+07
COM_pos_307	p-Mentha-1,3,8-triene	3.06274e+07	2.40952e+07	2.02704e+08	1.22458e+08	3.39228e+07	3.77967e+07	6.37204e+07	2.39104e+07	2.71764e+07	4.68252e+07	2.74561e+07	5.52078e+07	0	2.60337e+07	2.2147e+07	0
COM_pos_308	VLK	2.65701e+07	7.68176e+06	3.40287e+07	3.57562e+07	5.13543e+06	2.80862e+07	1.4788e+08	1.65657e+07	3.62987e+07	3.63892e+07	1.51115e+08	1.12159e+07	2.99143e+07	2.72405e+07	4.35778e+07	0
COM_pos_309	o-Toluic Acid	0	0	0	0	0	0	0	0	0	0	0	4.90047e+08	0	0	0	344045
COM_pos_310	PC (18:4e/2:0)	3.68621e+08	0	0	5.58443e+08	0	0	0	0	0	0	0	0	0	0	0	0
COM_pos_311	PLK	0	0	0	0	0	1.61879e+08	1.9756e+08	5.86365e+07	7.21941e+07	0	0	0	1.99182e+07	0	1.34978e+08	7.28432e+06
COM_pos_312	H-Gly-Pro-OH	5.70505e+07	2.39909e+07	1.02158e+08	0	1.6802e+07	0	0	0	9.43749e+07	9.19829e+07	0	8.3756e+07	5.19804e+07	0	0	6.37611e+07
COM_pos_313	indoline-2-carboxylic acid	0	0	0	0	0	1.1829e+08	1.81901e+08	8.32944e+07	1.22513e+08	0	0	9.93589e+07	0	0	0	0
COM_pos_314	Lagochilin	2.36895e+07	7.06365e+07	0	0	1.13508e+08	4.24902e+07	2.7599e+07	2.88094e+07	1.05571e+07	0	4.21304e+06	6.24827e+06	9.71232e+07	3.09639e+07	0	1.52097e+08
COM_pos_315	L-beta-Imidazolelactic acid	0	4.1838e+07	6.89184e+08	0	0	0	0	0	0	0	0	1.8367e+07	8.61328e+07	0	0	0
COM_pos_316	Isophorone	2.28355e+07	2.618e+07	3.07583e+07	3.41027e+07	6.40949e+07	2.94957e+07	6.38407e+07	4.37784e+07	2.09698e+07	3.81453e+07	3.62669e+07	3.29377e+07	2.30189e+07	8.46148e+07	2.08719e+07	2.92804e+07
COM_pos_317	2,3-Dinor-8-epi-prostaglandin F2α	7.13416e+07	0	8.63005e+07	3.96897e+07	0	0	0	5.28979e+08	0	0	0	0	0	0	0	0
COM_pos_318	ethyl 4-amino-2-(methylsulfanyl)-1,3-thiazole-5-carboxylate	0	0	0	0	0	0	0	0	0	0	0	0	0	4.11381e+08	0	0
COM_pos_319	Sulfamerazine	0	0	0	0	0	0	0	0	0	0	0	0	0	2.382e+08	2.3778e+08	0
COM_pos_320	Catechin	0	2.59077e+08	1.63216e+08	1.53532e+08	5.03975e+07	0	0	4.16108e+07	5.91828e+06	0	0	4.10455e+07	0	4.7237e+06	0	0
COM_pos_321	4-(benzoylamino)-3-hydroxybutanoic acid	0	0	0	0	4.22637e+07	0	0	0	1.3236e+08	1.65723e+07	0	0	1.21817e+08	1.07495e+07	0	1.78506e+08
COM_pos_322	3-[(4-hydroxyphenyl)methyl]-octahydropyrrolo[1,2-a]pyrazine-1,4-dione	4.02884e+07	1.33424e+08	5.39709e+08	0	1.08499e+08	0	0	0	0	0	0	0	0	0	0	0
COM_pos_323	N-Acetylvaline	1.28698e+08	1.5118e+07	5.91992e+07	8.8581e+07	1.1409e+08	0	6.94863e+07	3.54839e+07	2.70891e+07	1.90628e+07	1.90261e+07	2.42439e+07	1.0827e+07	1.33077e+07	2.12396e+07	2.91164e+07
COM_pos_324	Coumarin	0	0	0	9.0489e+07	1.42323e+08	6.05151e+07	6.36252e+07	5.60615e+07	0	5.06385e+07	8.71657e+07	0	4.63853e+07	0	0	5.16339e+07
COM_pos_325	1-Aminocyclohexanecarboxylic acid	0	0	0	0	0	4.79618e+08	2.67699e+08	0	0	0	0	0	0	0	0	0
COM_pos_326	SM (d29:1/12:1)	0	0	0	0	0	0	0	0	0	0	0	0	0	0	5.48817e+08	0
COM_pos_327	Linolelaidic Acid (C18:2N6T)	4.12762e+07	1.39515e+07	2.35465e+07	3.54504e+06	4.34455e+07	2.51232e+07	6.04541e+07	4.07133e+07	1.03415e+07	2.94341e+07	0	8.09895e+07	2.89682e+07	6.97102e+07	3.23151e+07	4.31297e+07
COM_pos_328	7-Hydroxy-4-chromone	0	0	0	9.13625e+08	0	0	0	0	0	0	0	0	0	0	0	0
COM_pos_329	SM (d19:0/20:1)	0	0	0	0	0	0	5.99268e+08	0	0	0	0	0	0	0	0	0
COM_pos_330	1-Naphthol	7.16626e+06	1.05994e+07	2.15745e+07	1.17144e+07	0	2.67667e+07	2.33705e+07	8.49359e+06	2.22957e+08	2.58359e+07	3.29739e+07	8.70781e+06	1.74249e+07	4.58228e+07	1.64713e+07	1.23065e+07
COM_pos_331	(2R)-2-[(2R,5S)-5-[(2S)-2-hydroxybutyl]oxolan-2-yl]propanoic acid	2.56941e+06	7.22001e+06	9.41075e+07	7.03164e+07	8.33274e+06	6.21978e+06	1.33982e+08	4.50249e+07	9.28438e+06	6e+06	2.02764e+07	1.41495e+08	1.56608e+07	1.01228e+07	5.65173e+06	6.20377e+06
COM_pos_332	FNK	1.37407e+08	4.81958e+07	1.68345e+08	7.41248e+07	5.36501e+07	0	0	5.30832e+06	0	0	0	0	0	0	0	1.83415e+08
COM_pos_333	ILK	3.60643e+07	1.03564e+07	1.19587e+08	3.57352e+07	0	1.3013e+08	4.87352e+07	3.42317e+07	1.44031e+07	2.03985e+07	7.72106e+07	1.9401e+07	1.92385e+07	1.30229e+07	3.56021e+07	2.47859e+07
COM_pos_334	SM (d16:2/26:1)	0	0	0	0	0	0	0	0	0	0	0	0	0	0	5.21828e+08	0
COM_pos_335	Threonine	0	0	0	0	7.07885e+08	0	0	0	0	0	0	0	0	0	0	0
COM_pos_336	SM (d30:0/12:1)	0	0	0	0	0	0	0	0	0	4.70592e+08	0	0	0	0	0	0
COM_pos_337	MLK	8.77729e+06	1.00801e+07	1.45546e+08	2.47385e+08	1.84811e+07	4.78597e+07	6.70997e+07	1.87583e+07	0	1.36489e+07	3.84463e+07	9.77092e+06	1.1543e+07	1.38577e+07	3.64312e+07	1.00526e+07
COM_pos_338	1-Stearoylglycerol	0	0	2.52459e+08	0	0	0	0	1.94883e+08	0	0	0	1.60037e+08	0	0	0	0
COM_pos_339	2'-O-Methylguanosine	1.17475e+08	1.65664e+08	1.55979e+08	0	0	1.09052e+08	1.29187e+08	0	0	0	0	0	0	0	0	0
COM_pos_340	Isohomovanillic acid	0	0	0	0	0	7.81004e+07	1.44713e+08	3.67428e+07	1.42442e+08	0	0	8.65916e+07	1.74448e+07	0	0	0
COM_pos_341	Biotin	2.5725e+07	2.67723e+07	0	0	1.77486e+07	6.85356e+07	1.02795e+07	3.54177e+07	5.24744e+07	4.43286e+07	3.59271e+07	3.1499e+07	6.10885e+07	4.62542e+07	4.106e+07	8.24757e+06
COM_pos_342	2-Linoleoyl glycerol	6.45026e+08	6.1104e+07	0	0	0	0	0	0	0	0	0	0	0	0	0	0
COM_pos_343	1-(4-chlorophenyl)-2-phenylethan-1-one	1.35691e+07	3.55607e+07	3.67865e+07	0	3.76238e+07	2.86321e+06	6.3989e+07	3.89599e+07	7.08025e+07	4.4128e+07	0	3.5732e+07	3.11789e+07	2.91266e+07	2.80783e+07	3.51048e+07
COM_pos_344	Ala-trp	0	1.32467e+07	2.42772e+08	2.9695e+08	6.15609e+06	4.13739e+07	9.17639e+07	2.56616e+07	0	0	1.70998e+07	3.69731e+06	0	0	5.21335e+06	0
COM_pos_345	11-Deoxy prostaglandin F1α	2.22245e+08	0	2.04529e+07	1.50585e+08	0	8.90881e+07	0	1.26578e+08	6.1172e+07	0	0	0	0	0	0	0
COM_pos_346	Lysope 16:0	2.16371e+08	0	2.33658e+08	2.69075e+08	1.17179e+07	5.68308e+06	3.89726e+06	1.00383e+07	6.44317e+06	2.10747e+06	0	0	0	3.91616e+06	0	0
COM_pos_347	11β-Prostaglandin F2α	0	5.4983e+08	0	0	0	0	0	0	0	0	0	0	0	0	0	0
COM_pos_348	1-(3-methoxy-2-nitrostyryl)pyrrolidine	0	0	0	7.63059e+08	6.6174e+06	0	2.41678e+07	0	0	0	0	0	0	0	7.22574e+06	0
COM_pos_349	Valerophenone	0	0	0	2.26828e+08	0	0	3.85104e+08	0	0	0	0	0	0	0	0	0
COM_pos_350	Serotonin	0	4.1541e+07	1.01498e+08	908023	0	1.17327e+08	1.31109e+08	6.69752e+06	0	0	1.0494e+08	6.09388e+07	0	0	0	0
COM_pos_351	LPE 18:3	2.63763e+08	0	2.59395e+08	2.21602e+08	0	0	0	0	0	0	0	0	0	0	0	0
COM_pos_352	DL-Homoserine	0	0	0	0	0	0	0	5.5996e+08	0	0	0	0	0	0	0	0
COM_pos_353	Lysopa 18:0	4.21952e+07	2.93882e+07	4.3212e+06	2.81137e+08	8.78362e+07	2.57171e+07	0	3.58729e+07	3.47574e+07	4.28925e+06	1.82923e+07	1.44066e+07	7.43423e+06	7.83472e+06	2.09702e+07	9.24277e+06
COM_pos_354	6-(3-hydroxybutan-2-yl)-5-(hydroxymethyl)-4-methoxy-2H-pyran-2-one	4.60361e+06	1.28379e+07	9.52578e+06	6.75979e+06	1.10858e+07	2.26049e+07	3.7847e+08	1.2283e+07	1.52088e+07	6.29696e+06	1.19708e+07	1.84895e+06	7.39273e+06	5.21571e+06	7.69593e+06	6.21982e+06
COM_pos_355	Stearoyl ethanolamide	0	4.61317e+07	1.95473e+08	7.30392e+07	8.78292e+07	0	4.57953e+07	3.26595e+07	0	0	2.09307e+07	2.18769e+07	1.97877e+07	0	4.09364e+07	1.83279e+07
COM_pos_356	KKK	3.0175e+06	0	2.99747e+07	3.70311e+06	0	8.68268e+06	1.11516e+08	3.03978e+07	7.82891e+07	1.04472e+08	0	0	1.09455e+07	0	2.80578e+07	5.70519e+07
COM_pos_357	6-Pentyl-2H-pyran-2-one	6.13311e+07	3.79023e+07	2.98062e+07	2.45883e+07	2.36937e+07	3.28724e+07	5.49414e+07	0	1.87021e+07	1.71051e+07	1.25075e+07	1.71122e+07	1.94076e+07	4.20995e+07	9.7139e+07	1.68941e+07
COM_pos_358	Loxoprofen	0	0	0	0	0	7.30068e+08	0	0	0	0	0	0	0	0	0	0
COM_pos_359	APK	4.48636e+07	1.43594e+07	4.03194e+07	3.52399e+07	1.32085e+07	6.67895e+07	3.56078e+07	2.77266e+07	0	2.2277e+07	1.0794e+08	0	8.33599e+07	1.37863e+07	2.46768e+07	0
COM_pos_360	17β-Hydroxy-androstano[3,2-c]isoxazole	0	1.57737e+08	2.26218e+08	0	8.06055e+06	0	8.13144e+07	1.38364e+07	0	0	5.24719e+07	0	0	0	4.48174e+07	0
COM_pos_361	HKK	1.79558e+08	6.01436e+07	1.71581e+08	1.02541e+08	1.7268e+07	0	5.99471e+06	6.51659e+07	0	3.30692e+06	0	1.8888e+07	7.30112e+06	0	0	1.15401e+07
COM_pos_362	13,14-Dihydro prostaglandin E1	0	2.12658e+07	6.52711e+07	0	0	3.08433e+07	0	0	2.49677e+07	0	4.38376e+07	1.26692e+08	4.42112e+07	0	6.4171e+07	4.14305e+07
COM_pos_363	N-Carbobenzoxy-β-alanine	3.07798e+07	1.70102e+08	0	0	0	0	0	0	0	0	0	2.38811e+08	0	0	0	0
COM_pos_364	FIBF-d7	8.9429e+07	4.41474e+07	0	2.31137e+07	0	0	7.79035e+07	0	4.03015e+07	5.1987e+07	0	0	4.97004e+07	4.76037e+07	0	3.66671e+07
COM_pos_365	PC (14:1e/2:0)	4.55474e+08	2.28916e+07	0	1.09609e+08	0	0	0	4.02112e+07	0	0	0	0	1.29831e+07	0	0	0
COM_pos_366	Uracil 1-beta-D-arabinofuranoside	2.13248e+06	0	4.47035e+07	0	0	3.42194e+06	7.09529e+06	0	0	0	8.59873e+07	0	9.02131e+07	6.60211e+07	0	1.26828e+08
COM_pos_367	Decanoylcarnitine	9.5046e+07	2.22188e+07	3.12842e+07	3.80277e+07	6.09924e+06	3.38745e+07	6.35469e+07	1.21857e+08	0	0	0	4.3144e+07	0	0	7.46993e+07	0
COM_pos_368	Prolylleucine	6.57513e+07	1.72139e+08	7.02128e+07	9.03341e+07	4.85048e+07	0	0	0	0	0	0	2.94679e+07	1.76169e+07	3.88097e+07	0	0
COM_pos_369	4-Methoxycinnamic Acid	7.54717e+06	1.4973e+07	4.60394e+07	2.44545e+07	0	0	1.10224e+07	1.07788e+07	1.66284e+08	1.46424e+07	5.43679e+07	0	1.19047e+07	2.59279e+07	3.31572e+07	3.92609e+06
COM_pos_370	2-(tert-butyl)-6,7-dimethoxy-4H-3,1-benzoxazin-4-one	0	2.38127e+08	0	0	4.416e+07	0	0	0	2.0871e+07	0	0	1.06781e+07	3.30622e+07	3.34705e+07	0	6.7249e+07
COM_pos_371	2-(14,15-Epoxyeicosatrienoyl) glycerol	0	6.73775e+07	2.4373e+07	4.22296e+07	0	7.23745e+06	1.6447e+07	5.69187e+07	0	0	0	9.6348e+06	6.92976e+07	0	1.56453e+08	2.27887e+07
COM_pos_372	nor-6β-Oxycodol	9.4963e+06	0	0	0	0	0	0	5.30881e+07	0	0	0	1.66971e+08	1.55329e+08	0	6.72463e+06	0
COM_pos_373	Citral	2.76997e+07	4.10194e+07	7.93902e+07	2.85883e+07	0	4.48098e+07	0	3.4955e+07	3.76103e+07	3.23631e+07	0	3.98247e+07	3.10543e+07	0	5.76924e+07	3.21741e+07
COM_pos_374	Shikonin	0	4.78135e+06	0	0	0	0	0	0	0	0	4.31379e+08	0	0	0	0	8.84093e+06
COM_pos_375	15-OxoEDE	3.92094e+08	1.69324e+07	0	4.11768e+07	3.60978e+07	0	0	0	3.77991e+07	4.56098e+07	0	0	0	0	0	0
COM_pos_376	8-Aminooctanoic acid	3.05709e+06	1.93185e+08	0	0	6.76318e+06	1.49602e+08	0	4.29722e+06	3.83768e+06	2.1812e+06	2.38447e+06	3.49381e+06	5.05082e+06	2.2941e+06	1.30894e+08	3.81755e+06
COM_pos_377	10-Nitrolinoleate	4.42653e+07	2.35819e+07	0	0	1.20146e+07	0	4.44559e+06	1.65234e+08	7.60153e+07	0	4.47559e+07	1.23536e+07	3.02126e+07	0	1.82669e+07	2.15123e+07
COM_pos_378	PC (14:1e/3:0)	2.40053e+08	0	2.67269e+08	1.69933e+08	0	0	0	0	0	0	0	0	0	0	0	0
COM_pos_379	(+)-ar-Turmerone	0	0	0	0	0	0	0	0	0	0	3.7494e+08	0	3.68014e+07	0	2.17581e+07	0
COM_pos_380	LPK	0	4.09131e+06	0	3.42982e+07	0	0	0	0	0	4.73065e+07	0	4.9362e+06	0	0	3.50786e+08	0
COM_pos_381	Palmitoyl ethanolamide	0	0	7.03188e+08	0	0	0	0	0	0	0	0	0	0	0	0	0
COM_pos_382	4-Ethylbenzaldehyde	0	0	0	4.55461e+07	0	0	0	0	0	0	0	0	0	1.7122e+08	0	1.54527e+08
COM_pos_383	2,6-Dimethyl-γ-pyrone	4.75544e+07	2.06411e+07	5.97859e+07	1.44281e+07	8.50974e+06	3.95021e+07	6.17007e+07	2.94971e+07	2.91651e+07	1.59948e+07	1.78579e+07	2.17138e+07	2.0375e+07	1.76283e+07	4.40041e+07	2.66171e+07
COM_pos_384	2-morpholino-1-phenyl-1-ethanol	1.48603e+07	7.95546e+07	1.14262e+07	1.38308e+07	2.17975e+07	3.52438e+07	1.1477e+08	2.68348e+07	3.93113e+07	7.29338e+06	2.13827e+07	2.18588e+07	1.18024e+07	1.6781e+07	1.34769e+07	7.8649e+06
COM_pos_385	Anthranilic acid	0	6.60005e+07	7.17089e+07	1.11286e+08	0	0	0	0	0	0	0	0	1.16706e+08	0	1.19149e+08	0
COM_pos_386	Methyl indole-3-acetate	0	4.82768e+07	3.09076e+07	2.12604e+07	5.43279e+06	4.41995e+07	1.75301e+08	8.12988e+07	0	1.70127e+07	1.89699e+07	2.11925e+07	0	2.48905e+06	1.15951e+07	6.18859e+06
COM_pos_387	3-amino-2,6-diphenyl-4,7-dihydro-2H-pyrazolo[3,4-d]pyrimidin-4-one	0	0	0	0	0	0	2.1339e+08	0	0	0	0	5.08779e+07	7.66832e+07	0	3.79412e+07	3.61079e+07
COM_pos_388	Asp-Glu	0	0	0	0	0	0	0	0	3.29229e+07	0	3.96106e+07	9.25324e+07	3.16101e+07	3.39065e+07	9.21419e+07	4.31977e+07
COM_pos_389	(3R)-8-hydroxy-3-(4-hydroxyphenyl)-3,4-dihydro-1H-2-benzopyran-1-one	0	0	0	0	0	0	4.29557e+07	5.00788e+06	1.11859e+07	7.07791e+07	8.66106e+06	0	6.43557e+07	7.12471e+07	3.61947e+07	5.70153e+07
COM_pos_390	Daidzein	0	0	0	4.83961e+07	0	1.60161e+08	1.61847e+07	2.83809e+07	13316482	2.49923e+07	9.76698e+07	3.7791e+07	0	0	3.41885e+07	2.06375e+07
COM_pos_391	2-Methoxybenzaldehyde	1.1569e+07	2.72803e+07	3.90351e+07	5.07861e+07	2.91328e+07	3.84688e+07	4.25579e+07	3.24458e+07	2.4721e+07	2.37859e+07	1.20849e+07	2.3412e+07	1.59915e+07	1.39466e+07	5.16814e+07	2.56609e+07
COM_pos_392	Glu-Val-Phe	1.23856e+07	2.31982e+07	6.83699e+07	1.34302e+08	8.41577e+06	2.38703e+07	3.79126e+07	1.82132e+07	3.1224e+07	2.04822e+07	3.5036e+07	1.52363e+07	1.21218e+07	7.22141e+06	4.19662e+07	9.08885e+06

## Sheet: correlation
featureid	Acetatifactor sp. HAN001	Acetatifactor sp. HAN002	Acetatifactor sp. HAN003	Acutalibacter sp. HAN004	Agathobacter sp. HAN005	Akkermansiaceae bacterium HAN033	Alistipes sp. HAN006	Alistipes sp. HAN007	Alistipes sp. HAN008	Bacteroidales bacterium HAN090	Campylobacter sp. HAN009	Christensenellaceae bacterium HAN034	Christensenellaceae bacterium HAN035	Coprobacter sp. HAN010	Desulfovibrionaceae bacterium HAN036	Duncaniella sp. HAN011	Erysipelotrichales bacterium HAN091	Erysipelotrichales bacterium HAN092	Erysipelotrichales bacterium HAN093	Eubacteriales bacterium HAN094	Eubacteriales bacterium HAN095	Eubacteriales bacterium HAN096	Eubacteriales bacterium HAN097	Eubacteriales bacterium HAN098	Eubacteriales bacterium HAN099	Eubacteriales bacterium HAN100	Eubacteriales bacterium HAN101	Eubacteriales bacterium HAN102	Eubacteriales bacterium HAN103	Eubacteriales bacterium HAN104	Eubacteriales bacterium HAN105	Eubacteriales bacterium HAN106	Eubacteriales bacterium HAN107	Eubacteriales bacterium HAN108	Eubacterium sp. HAN012	Eubacterium sp. HAN013	Eubacterium sp. HAN014	Eubacterium sp. HAN015	Helicobacter sp. HAN016	Helicobacter sp. HAN017	Lachnospiraceae bacterium HAN037	Lachnospiraceae bacterium HAN038	Lachnospiraceae bacterium HAN039	Lachnospiraceae bacterium HAN040	Lachnospiraceae bacterium HAN041	Lachnospiraceae bacterium HAN042	Lachnospiraceae bacterium HAN043	Lachnospiraceae bacterium HAN044	Lachnospiraceae bacterium HAN045
COM_pos_1	6.42747	6.48157	6.3426	6.56995	6.41909	6.52554	6.68867	6.41035	6.51998	6.31108	6.47221	7.06602	6.31728	6.17739	6.48455	6.4439	6.92656	6.37882	6.31625	7.05027	6.87692	6.40906	6.65628	6.35958	7.06659	6.51528	6.79424	6.93045	6.8994	6.30025	6.89793	6.555	6.63049	6.30674	7.05818	6.47826	6.53926	6.445	6.30832	6.17571	6.30536	6.49154	7.97373	6.4164	7.11758	6.52547	6.82468	6.40843	6.93777
COM_pos_2	4.60393	4.78461	4.92814	5.28413	4.83494	4.56398	6.40816	4.86553	5.03905	4.98832	4.86437	5.74629	4.86413	4.46177	4.82431	4.82452	5.63654	4.86314	4.86568	5.70317	6.69119	4.89856	6.37665	4.92055	5.7187	4.84844	4.90921	6.72718	6.66176	4.85772	6.69912	4.75254	6.30881	4.08195	5.71052	4.75031	4.93999	4.85337	4.72096	4.88446	4.08715	4.82427	6.53382	4.59785	4.69516	4.77365	4.42933	4.92955	5.5672
COM_pos_3	5.27296	4.46416	4.26325	4.51304	4.16005	4.64886	3.5837	4.03591	4.64365	4.31805	4.81569	4.74719	4.48638	4.48623	4.03283	4.07498	4.45074	4.48683	4.49091	4.60794	3.46732	4.40329	3.60439	4.22037	4.61442	4.45432	4.33019	3.45204	3.48766	4.51501	3.46464	4.35043	3.60814	4.68543	4.6104	4.45089	4.55828	4.78153	4.4776	4.24376	4.69039	4.03445	5.55099	5.25372	5.08531	4.7957	4.70955	4.40433	4.55273
COM_pos_4	4.84571	4.27337	4.17909	4.55646	4.04953	4.31681	4.34488	3.96306	4.54378	4.25309	4.59918	4.97295	4.33009	4.13403	3.94054	3.97503	4.6774	4.33002	4.33454	4.83826	4.38777	4.27908	4.34642	4.1404	4.85112	4.29643	4.22488	4.39286	4.39007	4.35033	4.38945	4.16497	4.31644	4.11189	4.84385	4.24584	4.42588	4.56591	4.25323	4.14179	4.11848	3.94185	6.01318	4.82703	4.73744	4.53874	4.30106	4.29501	4.72692
COM_pos_5	4.44245	4.21916	4.23113	4.58188	4.12313	4.14746	4.95225	4.0908	4.47022	4.2958	4.4245	4.99863	4.28304	4.00768	4.0613	4.07952	4.79635	4.28258	4.28605	4.90939	5.09602	4.27098	4.93956	4.20755	4.92281	4.25861	4.24703	5.1141	5.08461	4.29093	5.10029	4.14846	4.89475	3.83331	4.91548	4.19	4.36585	4.40231	4.18133	4.19284	3.839	4.06197	5.88242	4.43004	4.42457	4.35388	4.08146	4.29263	4.79266
COM_pos_6	3.87212	3.95401	4.07575	4.47404	3.96667	3.75087	5.51061	3.98216	4.23876	4.14466	4.08121	4.97962	4.03858	3.62472	3.93941	3.94502	4.8286	4.03765	4.04076	4.91737	5.7868	4.06335	5.48085	4.06243	4.93419	4.0184	4.06506	5.82188	5.75916	4.03566	5.79462	3.90645	5.41156	3.25975	4.92525	3.91703	4.12593	4.06549	3.89021	4.02825	3.26574	3.93957	5.89318	3.86338	3.9421	3.98536	3.62031	4.09536	4.7704
COM_pos_7	4.61988	4.04045	3.89427	4.06316	3.82307	4.17702	3.37535	3.73408	4.16194	3.93182	4.28848	4.21817	4.05448	4.06412	3.73282	3.76282	4.01013	4.05477	4.05766	4.1202	3.28567	3.9945	3.39084	3.86396	4.12443	4.0319	3.94196	3.2739	3.30082	4.075	3.28356	3.9603	3.39516	4.21476	4.12177	4.03184	4.1036	4.26448	4.05167	3.8816	4.21816	3.73396	4.77006	4.60636	4.48372	4.2764	4.22317	3.9945	4.0843
COM_pos_8	0.471769	3.71757	4.50606	3.41758	4.94264	3.01163	6.96223	5.4405	2.93737	4.27197	2.27483	2.36764	3.61358	3.69694	5.46028	5.28967	3.59483	3.61113	3.59491	2.94174	7.37517	3.9427	6.88501	4.68138	2.91209	3.74421	4.23207	7.42924	7.29826	3.49891	7.38421	4.18464	6.88378	2.963	2.93016	3.77837	3.30352	2.41607	3.67811	4.59619	2.94182	5.45362	-1.06535	0.551217	1.20581	2.37347	2.78832	3.93224	3.19466
COM_pos_9	2.4097	3.42902	3.81163	4.03551	3.78937	2.96133	6.4064	3.94959	3.58832	3.83742	3.19319	4.41308	3.51189	2.98552	3.89849	3.85802	4.55658	3.51006	3.50954	4.49144	6.88926	3.63724	6.34517	3.84316	4.50547	3.52205	3.72128	6.95108	6.83101	3.47582	6.90221	3.497	6.25278	2.29523	4.49866	3.39697	3.54124	3.2119	3.33297	3.77358	2.29724	3.89685	4.66454	2.42038	2.70961	3.09368	2.72579	3.67681	4.36706
COM_pos_10	4.15016	3.66946	3.5969	3.94134	3.4803	3.69394	3.8249	3.40787	3.91626	3.66391	3.95368	4.32543	3.72278	3.53123	3.38614	3.41576	4.06547	3.72265	3.72669	4.20735	3.87807	3.68098	3.8244	3.56326	4.21929	3.69294	3.635	3.88451	3.87833	3.73978	3.87997	3.57456	3.79474	3.49019	4.21258	3.64385	3.80934	3.9245	3.64853	3.5624	3.49615	3.38726	5.26358	4.13378	4.06239	3.89655	3.67256	3.69645	4.10395
COM_pos_11	5.65138	3.52551	2.94381	3.37867	2.73549	4.10796	0.441364	2.40761	3.83842	3.04868	4.36407	3.71764	3.53792	3.75441	2.42232	2.52784	3.03305	3.53974	3.54844	3.39163	-0.00282889	3.31116	0.51019	2.84043	3.39954	3.46647	3.12304	-0.0604537	0.0641047	3.61313	-0.0138009	3.25778	0.556144	4.45937	3.39386	3.51074	3.67784	4.28426	3.59317	2.9181	4.46901	2.42643	5.31064	5.60639	5.13321	4.36305	4.33361	3.29705	3.3263
COM_pos_12	3.96128	3.57269	3.51216	3.78227	3.42017	3.59602	3.66987	3.36157	3.76631	3.56489	3.79929	4.08225	3.6142	3.46744	3.3448	3.36857	3.87569	3.61408	3.61731	3.98828	3.70764	3.58005	3.67001	3.48529	3.99758	3.59043	3.54278	3.71217	3.70833	3.62795	3.70902	3.49708	3.64739	3.44086	3.99234	3.55273	3.68222	3.77609	3.55707	3.48531	3.44554	3.34569	4.82087	3.94826	3.88898	3.75498	3.58097	3.59193	3.90771
COM_pos_13	4.56137	3.2799	2.97876	3.44804	2.79478	3.54086	2.13817	2.59856	3.61662	3.07836	3.86496	3.91128	3.32976	3.25789	2.5864	2.65482	3.41006	3.33044	3.33739	3.67744	1.99972	3.2011	2.16612	2.90781	3.69075	3.27531	3.08505	1.98139	2.02757	3.37508	1.9968	3.08965	2.16013	3.51435	3.68276	3.25226	3.46044	3.80747	3.2901	2.93902	3.52333	2.58904	5.35825	4.52902	4.27418	3.81653	3.61617	3.20829	3.56344
COM_pos_14	3.31751	3.32842	3.47302	4.06366	3.30698	3.0675	5.39719	3.31273	3.75063	3.57661	3.55185	4.80303	3.44957	2.86931	3.25251	3.26575	4.55308	3.44841	3.45321	4.69786	5.76958	3.47374	5.3581	3.44887	4.72229	3.41744	3.46726	5.81685	5.73349	3.44914	5.78023	3.24723	5.26143	2.38357	4.70923	3.27487	3.58154	3.5254	3.24049	3.40372	2.3926	3.25296	6.18798	3.30279	3.39241	3.41503	2.89272	3.51873	4.48463
COM_pos_15	3.57541	3.42506	3.40442	3.5192	3.36572	3.42937	3.49932	3.34314	3.50751	3.42673	3.51681	3.64781	3.44355	3.37657	3.33546	3.34496	3.56357	3.44339	3.44482	3.60957	3.5203	3.43062	3.49872	3.39356	3.61358	3.43347	3.41549	3.52282	3.51989	3.44889	3.52099	3.39422	3.48828	3.35741	3.61133	3.41638	3.4719	3.50739	3.41771	3.39304	3.35939	3.3358	3.95715	3.57013	3.5477	3.49712	3.41997	3.43602	3.57473
COM_pos_16	3.35066	3.28821	3.337	3.62446	3.25328	3.18561	4.14963	3.24555	3.49391	3.38842	3.41846	3.9775	3.34501	3.08292	3.21799	3.22753	3.84003	3.34445	3.34703	3.9184	4.30802	3.3489	4.13373	3.3225	3.92996	3.32758	3.33943	4.32805	4.29337	3.34722	4.31258	3.24196	4.09038	2.87982	3.92374	3.26291	3.41037	3.40369	3.24979	3.30426	2.88431	3.21833	4.66924	3.34242	3.36807	3.35489	3.11131	3.36932	3.81757
COM_pos_17	2.93921	3.27556	3.37659	3.34293	3.39925	3.16767	3.88718	3.45142	3.25153	3.36636	3.15661	3.33264	3.28138	3.21252	3.44525	3.4295	3.42609	3.28085	3.27994	3.37784	3.97931	3.31841	3.87403	3.39141	3.37802	3.29017	3.34665	3.99112	3.9665	3.26952	3.98163	3.31275	3.86101	3.07145	3.37815	3.27467	3.26663	3.1677	3.26005	3.37693	3.07048	3.44461	3.16209	2.94546	3.02366	3.14836	3.12062	3.32336	3.37559
COM_pos_18	2.97294	3.03221	3.15581	3.59264	3.03498	2.82054	4.67328	3.04721	3.34451	3.23179	3.18134	4.14426	3.1238	2.67913	3.00119	3.00871	3.97145	3.12284	3.1263	4.07243	4.96592	3.14749	4.64204	3.13999	4.09073	3.10104	3.14684	5.00308	4.93695	3.12168	4.97423	2.97709	4.56772	2.29415	4.08099	2.992	3.22026	3.16324	2.9641	3.10405	2.30076	3.00143	5.15454	2.96287	3.04165	3.07768	2.68252	3.18191	3.91255
COM_pos_19	3.50789	3.07492	2.97798	3.15524	2.91032	3.15469	2.75506	2.84418	3.20226	3.01503	3.27991	3.33481	3.09594	3.05322	2.83802	2.86164	3.15755	3.09603	3.09863	3.2524	2.71991	3.05306	2.7633	2.95319	3.25766	3.07618	3.013	2.71515	2.72813	3.11127	2.71923	3.00788	2.75821	3.12411	3.25455	3.06386	3.144	3.25967	3.07582	2.96259	3.12744	2.83892	3.86703	3.4965	3.4121	3.25905	3.17406	3.05694	3.20719
COM_pos_20	2.42	3.02745	3.25777	3.39997	3.24189	2.74475	4.83289	3.33745	3.12879	3.27475	2.89036	3.63575	3.07884	2.75648	3.306	3.28214	3.71757	3.07767	3.0775	3.68085	5.1261	3.15381	4.79585	3.27616	3.68957	3.0842	3.2034	5.16361	5.09082	3.05736	5.13396	3.06664	4.73934	2.33762	3.68532	3.00754	3.09813	2.90114	2.96905	3.2342	2.33896	3.30503	3.80587	2.42615	2.59915	2.82893	2.60144	3.17807	3.60359
COM_pos_21	1.60495	2.59255	2.92456	2.97881	2.94874	2.21005	4.91455	3.10287	2.6307	2.92103	2.30163	3.14113	2.63974	2.28857	3.06978	3.02683	3.34975	2.63824	2.63646	3.24635	5.28081	2.75483	4.86587	2.96185	3.25323	2.65834	2.83799	5.3278	5.23416	2.60482	5.29044	2.68098	4.8028	1.75178	3.25022	2.57619	2.63164	2.32715	2.52362	2.90686	1.75124	3.06806	3.00223	1.6194	1.8752	2.24268	2.02919	2.78085	3.18446
COM_pos_22	3.11151	2.92727	2.98246	3.46184	2.83984	2.78552	4.18978	2.81447	3.27019	3.06915	3.16965	4.04327	3.01875	2.60599	2.77089	2.79032	3.79514	3.01802	3.02241	3.93542	4.42701	3.0162	4.16689	2.9551	3.95433	2.98826	2.99419	4.457	4.40616	3.02524	4.43394	2.84252	4.09902	2.30775	3.94409	2.88604	3.12965	3.14273	2.86794	2.92856	2.31535	2.7716	5.21907	3.09647	3.12015	3.06757	2.67556	3.04845	3.77065
COM_pos_23	-0.121118	2.52249	3.13794	2.13858	3.52519	1.99645	4.77515	3.92993	1.8065	2.92754	1.30416	1.1422	2.41493	2.59295	3.95739	3.81586	2.19	2.41309	2.39902	1.6301	5.04102	2.67854	4.71964	3.28541	1.60129	2.52731	2.91527	5.07608	4.98514	2.32156	5.04634	2.91852	4.73698	2.08659	1.6185	2.5822	2.13698	1.42432	2.50715	3.2247	2.06763	3.95187	-1.91936	-0.0535569	0.462363	1.41044	1.84725	2.66149	1.87677
COM_pos_24	2.96391	2.96023	2.58076	0.988817	3.02802	3.65261	-2.55362	3.0167	1.82339	2.30188	2.35063	-1.00347	2.63661	4.1919	3.17736	3.14095	-0.323235	2.63912	2.62674	-0.717198	-3.54894	2.57371	-2.44929	2.64665	-0.782974	2.72181	2.58975	-3.67554	-3.45313	2.637	-3.57755	3.1806	-2.19028	5.48508	-0.747799	3.10407	2.27878	2.42283	3.1969	2.76856	5.46075	3.17603	-4.74689	3.00407	2.76281	2.7172	4.11588	2.45319	-0.143307
COM_pos_25	3.89596	2.80091	2.5695	3.07909	2.38169	2.97669	2.20119	2.21475	3.16625	2.67367	3.34257	3.6107	2.8657	2.69823	2.19336	2.25435	3.13596	2.86608	2.87289	3.3913	2.15067	2.75997	2.21798	2.50435	3.40716	2.81324	2.65949	2.14362	2.16793	2.90442	2.15012	2.62323	2.1952	2.82911	3.39793	2.76747	3.00169	3.28852	2.79358	2.52281	2.83845	2.1957	5.10235	3.86558	3.66385	3.27613	3.00928	2.77434	3.25477
COM_pos_26	2.10382	2.59563	2.70197	2.47991	2.78389	2.51313	2.89112	2.85898	2.43687	2.65663	2.35527	2.2489	2.56871	2.63691	2.86753	2.84046	2.45941	2.5683	2.56553	2.34614	2.91796	2.61617	2.88319	2.73085	2.33927	2.59113	2.65981	2.92154	2.90966	2.55137	2.91827	2.67412	2.89226	2.57133	2.34328	2.60997	2.50852	2.3793	2.59842	2.72265	2.56726	2.86646	1.59354	2.11731	2.20652	2.38314	2.49512	2.61031	2.40511
COM_pos_27	1.78704	2.94528	3.27227	3.0741	3.37432	2.61047	4.76249	3.5533	2.80298	3.22221	2.50359	2.93709	2.94725	2.79106	3.54098	3.48455	3.29372	2.94595	2.94177	3.10766	5.02859	3.07201	4.72251	3.32689	3.10492	2.98326	3.17257	5.06293	4.98964	2.90633	5.0352	3.08538	4.69112	2.37416	3.10717	2.94976	2.87904	2.54539	2.90321	3.28226	2.36953	3.53874	2.15879	1.81059	2.07163	2.4948	2.47476	3.08271	3.1294
COM_pos_28	2.74134	3.06821	2.97372	2.13135	3.22348	3.31502	0.861391	3.26869	2.46649	2.82184	2.64188	1.1085	2.90907	3.63274	3.34447	3.3105	1.54565	2.90991	2.90265	1.29826	0.445372	2.91337	0.901578	3.02175	1.265	2.96125	2.94961	0.392581	0.481609	2.89766	0.433109	3.21673	1.02057	4.15285	1.28301	3.1405	2.71292	2.6894	3.17322	3.06938	4.13952	3.34318	-0.961183	2.76786	2.72243	2.82034	3.50507	2.8569	1.58785
COM_pos_29	2.03158	2.58994	2.78714	2.8567	2.78972	2.35661	4.03808	2.87714	2.63943	2.79204	2.44048	2.9969	2.62477	2.38815	2.85439	2.83106	3.09827	2.62379	2.62316	3.04936	4.26941	2.69128	4.00803	2.80658	3.05485	2.63296	2.73745	4.29902	4.24065	2.60504	4.27553	2.63443	3.96603	2.05271	3.0523	2.57716	2.62874	2.45316	2.54535	2.77271	2.053	2.85345	3.0094	2.03877	2.18849	2.39807	2.24261	2.70895	3.00039
COM_pos_30	1.37573	2.42778	2.79336	2.90129	2.80503	1.99857	5.0747	2.96956	2.50423	2.79838	2.13711	3.13697	2.48823	2.06519	2.92926	2.88466	3.33775	2.48655	2.48504	3.24002	5.49618	2.6128	5.01956	2.83101	3.24943	2.50537	2.70091	5.55022	5.44347	2.45102	5.50734	2.51504	4.94422	1.45272	3.24512	2.40583	2.49089	2.16201	2.3469	2.76857	1.45291	2.92747	3.10698	1.38986	1.66997	2.06278	1.79136	2.64431	3.15602
COM_pos_31	2.82266	2.51155	2.49632	2.85178	2.38345	2.46968	3.07133	2.33748	2.76606	2.56298	2.74644	3.26598	2.57322	2.31975	2.30994	2.33221	3.04109	2.57287	2.57658	3.16567	3.18848	2.55129	3.06235	2.46902	3.17886	2.54658	2.51974	3.20313	3.18064	2.58422	3.19206	2.43164	3.02159	2.18529	3.17159	2.48298	2.65885	2.72155	2.47847	2.45851	2.19118	2.31077	4.18448	2.80872	2.7818	2.67884	2.4169	2.57135	3.05101
COM_pos_32	2.28007	2.51051	2.53095	2.30227	2.60421	2.52577	2.21867	2.63857	2.34725	2.48796	2.35016	2.03784	2.47281	2.62634	2.65503	2.63954	2.18986	2.47274	2.47055	2.10582	2.15338	2.49007	2.22313	2.54963	2.09745	2.48975	2.51135	2.14513	2.15694	2.46473	2.15127	2.56445	2.24763	2.69632	2.10208	2.52846	2.41639	2.3671	2.53048	2.55551	2.69252	2.65442	1.43715	2.28955	2.31177	2.39178	2.55312	2.47791	2.1784
COM_pos_33	3.42569	2.43925	2.246	2.76876	2.05886	2.56988	2.11959	1.90892	2.8139	2.35103	2.95165	3.32729	2.51063	2.29754	1.88319	1.93961	2.8724	2.51085	2.51751	3.11817	2.11386	2.41786	2.13055	2.18466	3.13509	2.45989	2.32655	2.11255	2.12556	2.54551	2.1145	2.27032	2.09967	2.36364	3.12536	2.40336	2.64739	2.90008	2.42323	2.19647	2.37302	1.88535	4.82071	3.39672	3.22438	2.8771	2.58059	2.43563	2.97223
COM_pos_34	3.04892	2.58818	2.38436	2.15011	2.43133	2.85677	0.784651	2.35808	2.4216	2.34964	2.64401	1.81224	2.52444	2.89191	2.39426	2.40964	1.8045	2.52525	2.52468	1.80072	0.483213	2.46228	0.821084	2.37555	1.78885	2.52624	2.42432	0.444584	0.517399	2.54081	0.474914	2.57556	0.884427	3.31066	1.79488	2.61463	2.48065	2.64166	2.65184	2.41774	3.30774	2.39486	1.38426	3.04748	2.89437	2.71923	3.00059	2.4344	1.90499
COM_pos_35	2.505	2.41785	2.46193	2.76302	2.37337	2.3183	3.27314	2.3619	2.63332	2.51606	2.56114	3.13075	2.47654	2.20858	2.33365	2.34461	2.98165	2.47599	2.47873	3.06632	3.43173	2.47814	3.25747	2.44587	3.07832	2.45783	2.4664	3.45177	3.41734	2.47962	3.43632	2.36731	3.21326	2.00671	3.07184	2.39161	2.54546	2.54505	2.37895	2.42787	2.01145	2.33403	3.86119	2.49602	2.51748	2.49558	2.24413	2.49904	2.96163
COM_pos_36	3.17133	2.42761	2.24361	2.47625	2.14785	2.59613	1.62833	2.03372	2.59479	2.29453	2.752	2.69521	2.44869	2.44565	2.03057	2.06942	2.42136	2.44908	2.45287	2.56663	1.52316	2.37238	1.64717	2.20406	2.57271	2.419	2.30505	1.50933	1.54167	2.47501	1.52074	2.3226	1.65013	2.62636	2.56895	2.41513	2.51543	2.72046	2.43956	2.22537	2.63097	2.03206	3.44119	3.15357	2.99901	2.73292	2.65101	2.37357	2.5148
COM_pos_37	2.66886	2.38485	2.37215	2.7015	2.26771	2.34448	2.91281	2.22579	2.62069	2.43387	2.60116	3.08564	2.44219	2.20603	2.20014	2.22058	2.87828	2.44184	2.44528	2.99319	3.02278	2.42234	2.9043	2.34702	3.00543	2.41756	2.3934	3.03653	3.01532	2.45223	3.02614	2.3112	2.8663	2.07928	2.99869	2.35832	2.52141	2.57823	2.35396	2.33709	2.08472	2.20089	3.93546	2.65602	2.63202	2.53831	2.29481	2.44102	2.88678
COM_pos_38	0.535134	2.24832	2.51173	1.29414	2.92287	2.15484	1.7369	3.18131	1.37731	2.27551	1.24011	-0.0647234	2.0628	2.7346	3.2566	3.15177	0.858151	2.06251	2.04895	0.354104	1.55328	2.21126	1.73822	2.63094	0.311888	2.16616	2.37054	1.53074	1.55132	2.00238	1.54651	2.584	1.84211	2.8688	0.335636	2.3385	1.75454	1.34387	2.32303	2.63517	2.84779	3.25254	-3.38936	0.593315	0.841623	1.44017	2.2238	2.15709	0.719367
COM_pos_39	3.3419	2.27709	2.08993	2.74452	1.86256	2.37891	2.2443	1.70131	2.74598	2.21912	2.86484	3.46042	2.37248	2.05431	1.66443	1.72741	2.93075	2.37258	2.38046	3.21843	2.2945	2.27589	2.25023	2.01998	3.24042	2.31288	2.17642	2.30026	2.30171	2.41011	2.29681	2.08223	2.20221	2.05243	3.22793	2.2302	2.54042	2.80507	2.24638	2.02581	2.06394	1.66684	5.2849	3.30835	3.13599	2.76359	2.36425	2.3019	3.02834
COM_pos_40	2.66864	2.18537	2.0914	2.34929	1.99903	2.24838	2.03587	1.92561	2.37036	2.14326	2.4372	2.62489	2.22099	2.11471	1.9127	1.94044	2.40134	2.22101	2.22437	2.5221	2.03414	2.17551	2.04115	2.06124	2.53045	2.19576	2.13025	2.0336	2.03972	2.23809	2.03447	2.10224	2.02571	2.1452	2.52565	2.16761	2.28816	2.41187	2.17744	2.06711	2.14983	1.91375	3.36023	2.65441	2.56939	2.40012	2.25262	2.18437	2.44999
COM_pos_41	2.80175	2.1107	2.01001	2.52133	1.83799	2.13906	2.38931	1.73395	2.4769	2.10908	2.52541	3.09395	2.1904	1.89936	1.70119	1.74409	2.71326	2.19027	2.19612	2.92131	2.47587	2.13103	2.38751	1.961	2.93915	2.14687	2.06519	2.48645	2.47532	2.21483	2.47891	1.97214	2.34227	1.82763	2.92913	2.07244	2.31866	2.48271	2.07806	1.95834	1.83642	1.70282	4.48108	2.77779	2.67831	2.43968	2.10402	2.15448	2.7668
COM_pos_42	2.03553	2.06805	2.17126	2.55869	2.06325	1.88755	3.48042	2.07099	2.34508	2.23894	2.20667	3.04593	2.14862	1.76026	2.0307	2.03828	2.88798	2.14777	2.15091	2.97989	3.73321	2.16731	3.45363	2.15642	2.99602	2.12793	2.1649	3.76528	3.70838	2.14745	3.7404	2.01718	3.38882	1.42871	2.98741	2.03262	2.23452	2.19005	2.00892	2.12563	1.4346	2.03094	3.94723	2.02628	2.0909	2.11564	1.76836	2.1974	2.83895
COM_pos_43	2.14843	2.08939	2.11875	2.31988	2.05944	2.02304	2.65955	2.05166	2.23343	2.15498	2.18543	2.56527	2.12874	1.94991	2.03273	2.04013	2.46553	2.12832	2.13021	2.52212	2.76519	2.12965	2.64913	2.10796	2.53013	2.11605	2.12142	2.77851	2.75558	2.13084	2.76823	2.05546	2.61963	1.81518	2.5258	2.07185	2.17465	2.17468	2.06357	2.09612	1.81835	2.03298	3.0531	2.14242	2.15599	2.14159	1.97332	2.14362	2.45225
COM_pos_44	2.93476	2.17524	2.03484	2.47213	1.88089	2.26061	2.04987	1.76569	2.48862	2.12185	2.58316	2.94556	2.2374	2.03931	1.7423	1.78657	2.58047	2.23748	2.24292	2.77828	2.06716	2.16729	2.05604	1.98616	2.79273	2.19633	2.09638	2.06889	2.07405	2.26426	2.06826	2.04028	2.0266	2.06177	2.78448	2.14445	2.35041	2.54188	2.15782	1.9927	2.06953	1.74399	4.177	2.91158	2.78371	2.51769	2.25851	2.18362	2.65339
COM_pos_45	1.84364	2.05774	2.20903	2.55235	2.12074	1.83048	3.70961	2.15644	2.30309	2.26654	2.12208	3.00188	2.13588	1.73581	2.11557	2.11399	2.90539	2.13487	2.13723	2.96493	3.99598	2.17365	3.6774	2.2033	2.9801	2.12162	2.1873	4.03241	3.96585	2.12829	4.00398	2.03068	3.60979	1.34962	2.97213	2.02419	2.20823	2.1126	1.99389	2.16644	1.35458	2.11546	3.75065	1.83841	1.94226	2.03271	1.69396	2.20442	2.83209
COM_pos_46	0.424938	1.84726	2.27927	2.16449	2.3685	1.38036	4.52319	2.58915	1.76427	2.24029	1.35416	2.15719	1.87572	1.55844	2.56109	2.49474	2.5401	1.87395	1.86979	2.3435	4.93025	2.034	4.46568	2.34102	2.34545	1.91313	2.15631	4.98265	4.87471	1.82544	4.94068	2.00151	4.40623	0.942328	2.34538	1.84115	1.82093	1.39964	1.77644	2.27632	0.938596	2.55846	1.504	0.450616	0.790819	1.31381	1.17648	2.05686	2.32385
COM_pos_47	3.16232	1.91257	1.5798	1.87316	1.44658	2.23842	0.230716	1.2541	2.1236	1.64814	2.4201	2.11941	1.92777	2.0181	1.25883	1.32178	1.70088	1.9287	1.93418	1.92094	-0.00688989	1.79585	0.268725	1.51743	1.92715	1.88351	1.68445	-0.037807	0.0301494	1.97199	-0.0126812	1.74983	0.289592	2.40155	1.92297	1.90046	2.01831	2.37149	1.94689	1.56039	2.40779	1.26127	3.14419	3.13492	2.86172	2.4107	2.35969	1.79043	1.86897
COM_pos_48	1.7668	1.82437	1.99538	2.63373	1.8178	1.52579	4.15898	1.83113	2.28062	2.10671	2.05138	3.43727	1.95692	1.31599	1.76481	1.77705	3.17786	1.95562	1.96068	3.32895	4.57688	1.9883	4.11463	1.97112	3.35557	1.92326	1.98531	4.62995	4.53586	1.95484	4.58878	1.74111	4.00764	0.768284	3.34137	1.76598	2.09866	2.02408	1.72648	1.91991	0.777977	1.76521	4.92188	1.75162	1.86018	1.90138	1.32936	2.03793	3.09652
COM_pos_49	0.0882775	1.41123	1.81034	1.69201	1.89658	0.981951	3.86028	2.10173	1.3258	1.77207	0.948156	1.6707	1.43538	1.15156	2.07678	2.01481	2.03182	1.43375	1.4298	1.84607	4.23168	1.58214	3.80755	1.86826	1.84741	1.47077	1.69596	4.27949	4.1807	1.38862	4.24117	1.55629	3.75413	0.587828	1.84759	1.40659	1.3818	0.990989	1.34711	1.80899	0.584181	2.07433	1.03584	0.112454	0.427038	0.913269	0.795622	1.60253	1.83197
COM_pos_50	1.08429	1.78732	2.04224	2.15826	2.03758	1.4813	3.70857	2.14784	1.86987	2.05336	1.61	2.37049	1.83683	1.51119	2.11639	2.08763	2.48593	1.83558	1.83497	2.43143	4.01761	1.92173	3.66886	2.06556	2.43952	1.84574	1.9798	4.05717	3.97971	1.81197	4.02584	1.83946	3.61137	1.06599	2.43568	1.76867	1.84832	1.62466	1.72688	2.02063	1.06679	2.11522	2.45335	1.09263	1.28584	1.55012	1.32973	1.94612	2.35951
COM_pos_51	1.60625	1.734	1.85388	2.18225	1.76632	1.54458	3.1477	1.78848	1.96876	1.90993	1.81987	2.60478	1.80599	1.44656	1.75152	1.75346	2.49443	1.80512	1.80756	2.56046	3.39567	1.83328	3.12042	1.84531	2.57461	1.7906	1.83968	3.42718	3.37022	1.80146	3.40264	1.70061	3.05998	1.11552	2.56713	1.70281	1.87671	1.80863	1.67773	1.81408	1.12037	1.75154	3.3416	1.60002	1.67983	1.73799	1.42677	1.861	2.43672
COM_pos_52	2.4837	2.07558	1.73634	0.861672	1.96556	2.60323	-1.83	1.89616	1.45148	1.58863	1.86901	-0.272258	1.88338	2.86031	1.99557	1.99383	0.00628116	1.8852	1.87945	-0.162297	-2.51361	1.8022	-1.75409	1.75623	-0.20036	1.92088	1.77573	-2.60079	-2.44321	1.89798	-2.53292	2.15699	-1.5895	3.7727	-0.180283	2.15929	1.69474	1.89721	2.23096	1.84449	3.7599	1.99555	-2.22032	2.49927	2.26344	2.08928	2.92482	1.72701	0.170492
COM_pos_53	1.84936	1.74654	1.7962	2.142	1.69444	1.63325	2.72268	1.68083	1.99396	1.85838	1.91193	2.56416	1.81376	1.50687	1.64849	1.66119	2.39226	1.81315	1.81629	2.48984	2.90391	1.81531	2.7048	1.77765	2.50362	1.79229	1.80174	2.92682	2.88752	1.81739	2.90916	1.68826	2.65418	1.27652	2.49618	1.71643	1.89303	1.89337	1.70197	1.75706	1.28196	1.64894	3.40395	1.839	1.86321	1.83681	1.54867	1.83925	2.36972
COM_pos_54	2.11774	1.89377	1.57674	0.545772	1.85734	2.42246	-2.15493	1.81554	1.15786	1.39916	1.56905	-0.76596	1.6764	2.75038	1.92563	1.91203	-0.377366	1.67825	1.67082	-0.606396	-2.87413	1.6102	-2.07721	1.6105	-0.650046	1.72644	1.60123	-2.96574	-2.80241	1.6845	-2.89463	2.01481	-1.89732	3.69792	-0.626855	1.98947	1.44896	1.60956	2.06091	1.7011	3.68248	1.92516	-3.13104	2.14021	1.92744	1.81671	2.75897	1.52726	-0.225195
COM_pos_55	-0.314424	1.81665	2.13264	0.569531	2.6578	1.72154	1.0122	2.97894	0.698445	1.83025	0.543851	-1.18135	1.57587	2.45897	3.07755	2.94602	-0.0126484	1.57563	1.55834	-0.651613	0.753519	1.7587	1.017	2.28296	-0.706125	1.70719	1.95759	0.72165	0.754017	1.50071	0.744229	2.24101	1.15414	2.6655	-0.675515	1.93323	1.18163	0.675109	1.9167	2.29181	2.63863	3.07247	-5.43079	-0.24083	0.0611824	0.803943	1.82169	1.68763	-0.179788
COM_pos_56	2.19543	1.62619	1.3676	1.05027	1.43357	1.97026	-0.699076	1.34287	1.40036	1.31976	1.68441	0.598033	1.54162	2.02296	1.39044	1.40878	0.600371	1.54272	1.54175	0.588836	-1.08892	1.46379	-0.652246	1.35789	0.573029	1.54548	1.41742	-1.13884	-1.04498	1.56185	-1.09966	1.61453	-0.569438	2.56319	0.581093	1.6614	1.48136	1.68276	1.7089	1.41204	2.55914	1.39117	0.0038522	2.19435	2.0014	1.78384	2.15631	1.42721	0.727706
COM_pos_57	1.76294	1.60489	1.55388	1.5515	1.54782	1.66288	1.25715	1.52325	1.60365	1.55575	1.6541	1.5328	1.59925	1.649	1.52762	1.53477	1.49687	1.59929	1.59982	1.51476	1.20239	1.58085	1.26458	1.54757	1.5139	1.59531	1.56633	1.19527	1.20936	1.60488	1.20091	1.58956	1.2736	1.72878	1.51426	1.60688	1.60145	1.64978	1.61539	1.55638	1.72897	1.52788	1.5687	1.76049	1.71856	1.66176	1.68888	1.57722	1.52248
COM_pos_58	1.35879	1.54257	1.64083	1.80239	1.60244	1.40526	2.50014	1.63219	1.65812	1.66688	1.54673	2.02165	1.58262	1.36917	1.61052	1.60611	1.99579	1.58196	1.58296	2.0139	2.66282	1.60981	2.48121	1.64143	2.02143	1.57748	1.62283	2.68351	2.64494	1.57614	2.66729	1.53779	2.44481	1.14562	2.01753	1.5258	1.61477	1.54464	1.50756	1.62	1.14785	1.61031	2.35117	1.35767	1.42662	1.50065	1.32672	1.62615	1.94786
COM_pos_59	2.2588	1.85217	1.50937	0.617756	1.74341	2.38664	-2.10885	1.67412	1.21596	1.35867	1.63862	-0.537224	1.65657	2.64959	1.7752	1.77301	-0.251092	1.65842	1.65253	-0.424039	-2.80253	1.57489	-2.03189	1.53002	-0.462795	1.69501	1.54873	-2.891	-2.73118	1.67112	-2.82214	1.93606	-1.86463	3.575	-0.442346	1.93738	1.46409	1.66764	2.00996	1.61949	3.56194	1.77517	-2.52552	2.27483	2.03683	1.86272	2.71292	1.49846	-0.0852092
COM_pos_60	1.68657	1.54522	1.61284	2.08634	1.47361	1.39046	2.87995	1.45487	1.8839	1.69793	1.77179	2.66452	1.63705	1.2171	1.41071	1.42807	2.42896	1.63627	1.64051	2.56272	3.12795	1.63918	2.85548	1.58745	2.58159	1.60783	1.62092	3.15932	3.10557	1.64202	3.13515	1.46547	2.78622	0.902282	2.5714	1.50403	1.74577	1.74635	1.48411	1.55913	0.909733	1.41133	3.81493	1.67236	1.70599	1.66906	1.27509	1.67193	2.39823
COM_pos_61	-0.13292	1.45459	1.85194	1.36759	2.05179	1.08825	3.20859	2.29564	1.10746	1.74596	0.767485	0.913866	1.41379	1.40754	2.30034	2.21806	1.49361	1.41242	1.40495	1.18598	3.44051	1.57654	3.1677	1.93567	1.17345	1.47481	1.71704	3.47072	3.39995	1.35771	3.44577	1.67624	3.15928	1.00915	1.18124	1.47997	1.2727	0.834412	1.42835	1.89056	0.999533	2.29711	-0.652796	-0.0952662	0.231237	0.80453	0.964557	1.57508	1.29242
COM_pos_62	1.46098	1.45843	1.5271	1.81688	1.44514	1.33308	2.45725	1.44675	1.66574	1.57812	1.57065	2.17859	1.51786	1.23543	1.4173	1.42421	2.05418	1.51722	1.51968	2.12605	2.63726	1.52871	2.43845	1.5149	2.13799	1.50165	1.52436	2.66006	2.61984	1.51795	2.64239	1.4177	2.39144	1.00061	2.1316	1.43223	1.58254	1.55747	1.41596	1.49338	1.00506	1.41753	2.85969	1.45364	1.49476	1.50375	1.24815	1.55064	2.02181
COM_pos_63	1.52717	1.49468	1.57171	1.93717	1.46725	1.34732	2.69072	1.46472	1.75609	1.6364	1.64541	2.39069	1.56844	1.22114	1.42845	1.43844	2.22688	1.56771	1.57084	2.32103	2.90791	1.57882	2.66834	1.55517	2.33595	1.54748	1.57107	2.93542	2.88725	1.56958	2.91413	1.44053	2.61066	0.939791	2.32795	1.46199	1.65072	1.62795	1.44284	1.52943	0.945437	1.42879	3.25782	1.51744	1.56236	1.56247	1.24533	1.60581	2.1908
COM_pos_64	1.83551	1.51264	1.56077	2.19842	1.36806	1.35248	3.02332	1.32218	1.96874	1.67707	1.85955	2.96448	1.63134	1.10587	1.26646	1.29575	2.61612	1.63052	1.63649	2.81197	3.3127	1.61909	2.99642	1.52128	2.83676	1.58922	1.58347	3.34924	3.2884	1.64271	3.32124	1.39242	2.91042	0.74822	2.82328	1.45871	1.78056	1.82152	1.43844	1.48988	0.758434	1.26754	4.54968	1.81426	1.82667	1.7275	1.21947	1.66025	2.59613
COM_pos_65	1.22831	1.34424	1.51711	2.08416	1.36193	1.05544	3.55818	1.38386	1.74951	1.61516	1.52545	2.80412	1.46438	0.875466	1.32312	1.3311	2.5889	1.46313	1.46748	2.71544	3.95121	1.49965	3.51583	1.49815	2.73939	1.43587	1.50244	4.00115	3.91192	1.46024	3.96235	1.27656	3.41723	0.356565	2.72666	1.29161	1.58894	1.50304	1.2533	1.44934	0.365087	1.32337	4.10539	1.21587	1.32847	1.38915	0.870079	1.54519	2.50619
COM_pos_66	2.12444	1.66752	1.51717	1.50246	1.50254	1.83936	0.631755	1.43137	1.65775	1.52088	1.80639	1.43958	1.64859	1.80055	1.44526	1.46554	1.33882	1.64904	1.65018	1.38895	0.46868	1.59546	0.653654	1.49939	1.38617	1.63864	1.55544	0.447641	0.489495	1.6648	0.464349	1.62479	0.681092	2.0392	1.38735	1.67408	1.65403	1.79419	1.69837	1.52466	2.03962	1.44604	1.52681	2.11751	1.99828	1.83087	1.91862	1.58428	1.41395
COM_pos_67	1.50003	1.4343	1.49423	1.8329	1.39597	1.31065	2.46588	1.38809	1.6766	1.55467	1.58524	2.24971	1.50141	1.1903	1.35545	1.36631	2.08956	1.50077	1.50376	2.181	2.65514	1.50694	2.44677	1.47747	2.19466	1.48115	1.49663	2.67909	2.63756	1.50373	2.66059	1.38063	2.39527	0.947254	2.18731	1.40442	1.57834	1.56806	1.3885	1.4555	0.952537	1.35583	3.06276	1.49044	1.52295	1.51003	1.22198	1.53116	2.06185
COM_pos_68	-0.205489	1.18579	1.62269	1.57056	1.69306	0.702954	4.0114	1.9093	1.14758	1.59512	0.726541	1.63863	1.22588	0.856807	1.87577	1.81226	1.98746	1.22404	1.22045	1.81003	4.44713	1.38306	3.95122	1.6806	1.81443	1.25923	1.50202	4.50315	4.38918	1.17669	4.45841	1.32832	3.88329	0.20531	1.81303	1.17438	1.18578	0.768301	1.10761	1.61274	0.20258	1.87325	1.14106	-0.18189	0.159867	0.673211	0.485993	1.40997	1.76914
COM_pos_69	2.06408	1.40739	1.30051	1.73928	1.15029	1.45479	1.50918	1.0511	1.72174	1.38641	1.78341	2.22447	1.47356	1.243	1.02471	1.0644	1.88286	1.4735	1.47871	2.06889	1.56201	1.41529	1.51056	1.25589	2.08389	1.43471	1.35319	1.56832	1.56431	1.49678	1.56405	1.28224	1.47523	1.21304	2.07542	1.37528	1.58484	1.74497	1.38338	1.25698	1.22068	1.02622	3.43176	2.04251	1.94083	1.71278	1.43517	1.43401	1.93905
COM_pos_70	1.36119	1.44534	1.50821	1.65608	1.46966	1.35015	2.14043	1.4838	1.55121	1.53319	1.47572	1.84863	1.47902	1.30899	1.46628	1.46603	1.80526	1.4785	1.47963	1.83175	2.26102	1.49425	2.12695	1.50538	1.83823	1.47239	1.49888	2.27631	2.24834	1.47606	2.26437	1.43276	2.09825	1.14617	1.83482	1.43096	1.51009	1.47143	1.41854	1.49017	1.14833	1.46624	2.17273	1.35882	1.40056	1.43744	1.29214	1.50735	1.77492
COM_pos_71	1.5285	1.39326	1.44854	1.86187	1.32648	1.26241	2.53304	1.30828	1.68896	1.523	1.59481	2.36538	1.47306	1.11002	1.27002	1.28573	2.15699	1.47238	1.47613	2.27513	2.74552	1.47354	2.51223	1.42589	2.29154	1.44723	1.45646	2.77239	2.72649	1.47783	2.7517	1.32246	2.45241	0.840993	2.28267	1.35743	1.56815	1.57227	1.3407	1.40184	0.847515	1.27059	3.37267	1.51591	1.54206	1.50566	1.16355	1.50188	2.13206
COM_pos_72	0.980339	1.23496	1.41002	1.79828	1.31071	0.973469	3.12982	1.35303	1.51238	1.47486	1.30375	2.30793	1.32371	0.867529	1.3065	1.30414	2.20172	1.32258	1.32519	2.2676	3.45789	1.36788	3.09281	1.40404	2.28482	1.30793	1.38452	3.49965	3.42328	1.31468	3.46705	1.20561	3.01567	0.42468	2.27579	1.19689	1.40533	1.29337	1.16194	1.36166	0.430273	1.30635	3.15148	0.974625	1.09544	1.20214	0.817128	1.40295	2.11683
COM_pos_73	0.949878	1.24629	1.4382	1.84064	1.33659	0.963468	3.28044	1.3855	1.5338	1.50497	1.30732	2.37205	1.33943	0.856799	1.33639	1.33248	2.26958	1.33822	1.34085	2.33403	3.63143	1.38894	3.2406	1.43331	2.35204	1.32382	1.40901	3.67613	3.59414	1.32892	3.64122	1.21904	3.15886	0.381625	2.34261	1.20645	1.4234	1.29748	1.16857	1.38768	0.387377	1.33618	3.23771	0.944475	1.07797	1.20049	0.796054	1.42601	2.17636
COM_pos_74	1.45202	1.36651	1.42553	1.78717	1.32001	1.24006	2.43484	1.3092	1.62524	1.49026	1.53251	2.2308	1.43758	1.11001	1.27479	1.28707	2.05619	1.43693	1.44015	2.15565	2.63179	1.44174	2.41513	1.40702	2.17017	1.41564	1.42948	2.65671	2.61369	1.4406	2.63748	1.30773	2.36099	0.858169	2.16235	1.33478	1.52006	1.51373	1.31853	1.38432	0.863832	1.27522	3.10318	1.44153	1.47249	1.45294	1.14799	1.46726	2.02908
COM_pos_75	1.18529	1.24428	1.29471	1.42443	1.26025	1.1661	1.82223	1.27036	1.3372	1.31684	1.27563	1.59184	1.27335	1.12864	1.25537	1.25582	1.55034	1.2729	1.27394	1.5753	1.92301	1.28499	1.81108	1.29163	1.58092	1.26714	1.28766	1.93578	1.91252	1.27128	1.92581	1.23176	1.78672	0.99309	1.57796	1.23183	1.30085	1.27146	1.22173	1.2791	0.995003	1.25535	1.88003	1.18297	1.21564	1.24272	1.11756	1.29616	1.5261
COM_pos_76	2.40198	1.46881	1.10113	0.818703	1.14262	1.92983	-1.52157	0.995509	1.26824	1.06428	1.65537	0.375119	1.37822	1.93527	1.04964	1.08511	0.277149	1.37972	1.3799	0.317243	-2.01213	1.26005	-1.46037	1.07537	0.301159	1.37207	1.18208	-2.07504	-1.95434	1.41132	-2.02545	1.41684	-1.36326	2.62844	0.309122	1.50507	1.33311	1.64184	1.5689	1.14577	2.62544	1.05104	-0.0391655	2.3942	2.11459	1.76378	2.16619	1.21806	0.459164
COM_pos_77	1.44229	1.32813	1.38925	1.79854	1.26917	1.19138	2.49947	1.25423	1.62093	1.46272	1.52148	2.29904	1.40787	1.04241	1.21579	1.23046	2.09732	1.40717	1.41084	2.21197	2.71653	1.41061	2.47796	1.36761	2.22831	1.38272	1.39538	2.74399	2.69682	1.41189	2.72282	1.25994	2.41764	0.766158	2.21949	1.29242	1.50163	1.49972	1.27486	1.34277	0.772589	1.21631	3.29118	1.43015	1.46101	1.43227	1.0902	1.43911	2.06945
COM_pos_78	-1.30469	1.05493	1.45825	-0.0476045	1.97652	0.851981	0.942028	2.33362	-0.0225984	1.16284	-0.26809	-1.70489	0.834036	1.59228	2.42011	2.27964	-0.507059	0.833405	0.816023	-1.15884	0.796035	1.04529	0.93264	1.61536	-1.20991	0.967373	1.26317	0.778606	0.783071	0.750782	0.789784	1.4936	1.04792	1.63851	-1.18098	1.16368	0.448061	-0.132967	1.13231	1.60798	1.6122	2.41467	-5.88112	-1.22888	-0.860591	-0.0318718	0.897475	0.983616	-0.71746
COM_pos_79	0.909984	0.893626	0.982828	1.3776	0.870778	0.727681	2.22589	0.870957	1.17595	1.05244	1.0505	1.86933	0.973933	0.593148	0.83128	0.841224	1.69677	0.973134	0.976451	1.79627	2.4668	0.987308	2.20085	0.965718	1.81248	0.951752	0.980625	2.49734	2.44368	0.974496	2.47369	0.836977	2.13752	0.279977	1.8038	0.858098	1.06247	1.03217	0.836441	0.936907	0.286049	0.831618	2.80103	0.899769	0.95315	0.960064	0.614473	1.01687	1.65478
COM_pos_80	-2.81279	0.0610343	0.829915	0.163243	1.13287	-0.693078	3.96182	1.57569	-0.41752	0.674758	-1.10233	-0.394828	0.029494	-0.186794	1.56317	1.41897	0.564673	0.0268047	0.0148057	0.0599621	4.51292	0.332499	3.87403	0.972804	0.0459737	0.129076	0.585357	4.58436	4.42694	-0.0720719	4.52624	0.433314	3.82463	-1.07786	0.0554186	0.0880234	-0.178378	-0.990756	-0.0179193	0.874786	-1.09206	1.55751	-2.73597	-2.74995	-2.12603	-1.08345	-0.977424	0.345724	0.176857
COM_pos_81	2.43958	1.07177	0.862788	1.83641	0.533473	1.14501	1.48847	0.327232	1.76882	1.05197	1.87766	2.92224	1.22117	0.682893	0.26652	0.350444	2.18503	1.22112	1.23225	2.5875	1.63587	1.10234	1.48738	0.767436	2.62123	1.1376	0.9734	1.65383	1.63717	1.26948	1.64123	0.803096	1.40413	0.572966	2.60225	0.99955	1.46683	1.79484	1.01252	0.764699	0.58978	0.26973	5.57837	2.39311	2.19208	1.7171	1.08779	1.14579	2.29546
COM_pos_82	2.08847	1.20818	1.05102	1.58155	0.86598	1.2969	1.14463	0.732615	1.58828	1.156	1.69004	2.16	1.28498	1.03227	0.703157	0.754993	1.7267	1.28505	1.29151	1.96186	1.17949	1.20467	1.15023	0.993624	1.97959	1.23618	1.12239	1.18339	1.18607	1.31609	1.1812	1.04852	1.11226	1.03919	1.96951	1.17037	1.42135	1.64111	1.18443	0.999332	1.04855	0.705137	3.64316	2.061	1.91662	1.60873	1.28771	1.22538	1.80855
COM_pos_83	1.11267	1.1651	1.27198	1.64779	1.16804	0.98242	2.5803	1.17879	1.43382	1.33735	1.29297	2.12241	1.24403	0.861006	1.13913	1.14555	1.9741	1.24317	1.24618	2.06078	2.83253	1.26454	2.55335	1.25842	2.07653	1.22441	1.26397	2.86454	2.80753	1.24216	2.83969	1.11779	2.48934	0.528966	2.06814	1.13049	1.32692	1.27745	1.10646	1.22748	0.534652	1.13933	2.99103	1.10403	1.17194	1.20368	0.863303	1.2942	1.92318
COM_pos_84	0.423725	1.05415	1.32733	1.61849	1.27048	0.698408	3.42458	1.37062	1.26187	1.37012	0.966975	2.04283	1.13669	0.661939	1.32349	1.30203	2.06632	1.13524	1.13619	2.06377	3.81854	1.22012	3.37674	1.34046	2.07875	1.13454	1.27006	3.86886	3.77329	1.11438	3.82927	1.0749	3.29475	0.110727	2.07117	1.02051	1.18896	0.971637	0.97223	1.28596	0.11431	1.3226	2.55706	0.426478	0.627615	0.870154	0.507897	1.25616	1.93185
COM_pos_85	2.41465	1.0443	0.834709	1.8092	0.505047	1.11809	1.45852	0.298415	1.74198	1.02408	1.85133	2.89588	1.19379	0.655431	0.237687	0.321744	2.1577	1.19374	1.20488	2.56067	1.60561	1.0747	1.45749	0.739218	2.59443	1.11012	0.945534	1.62353	1.60697	1.24219	1.61096	0.775261	1.37423	0.546065	2.57544	0.972035	1.43969	1.76839	0.985085	0.736547	0.562896	0.240902	5.55472	2.36813	2.16659	1.69068	1.06104	1.11816	2.26844
COM_pos_86	1.1057	1.04294	1.18094	1.84368	0.991646	0.777446	3.2021	0.986419	1.51673	1.29816	1.31732	2.66616	1.17612	0.547673	0.920958	0.939161	2.36809	1.17493	1.18047	2.53943	3.59472	1.19466	3.16166	1.15084	2.56648	1.13845	1.18108	3.64452	3.55751	1.17828	3.606	0.944568	3.05731	0.0400959	2.55197	0.983732	1.32575	1.28551	0.948887	1.10402	0.0503308	0.9216	4.24047	1.08798	1.16982	1.16733	0.593908	1.24348	2.30337
COM_pos_87	0.315918	0.92107	1.11315	1.09777	1.1415	0.707651	2.17636	1.23563	0.909844	1.10254	0.724231	1.13621	0.940302	0.772499	1.22017	1.19278	1.2849	0.939401	0.93799	1.20942	2.37041	1.00884	2.14973	1.138	1.21163	0.954111	1.05995	2.39531	2.34471	0.918928	2.37542	0.981909	2.11898	0.482705	1.21086	0.915422	0.924252	0.742091	0.886181	1.10816	0.481636	1.21907	0.936394	0.326007	0.474809	0.699197	0.610614	1.02113	1.18905
COM_pos_88	1.06263	1.0941	1.12673	1.21892	1.10171	1.04222	1.48279	1.10729	1.16025	1.14265	1.11975	1.33674	1.11455	1.01478	1.09685	1.09767	1.30483	1.11419	1.11501	1.32376	1.55088	1.12156	1.47536	1.1241	1.32769	1.10974	1.12228	1.55947	1.54385	1.11346	1.55277	1.08412	1.45861	0.923404	1.32561	1.08536	1.13418	1.1165	1.07883	1.11586	0.924782	1.09685	1.54408	1.06083	1.08092	1.09677	1.00919	1.12929	1.28926
COM_pos_89	0.911316	1.01823	1.14696	1.54074	1.04015	0.807961	2.61325	1.05951	1.29973	1.21475	1.13579	2.04309	1.10278	0.685766	1.01652	1.02091	1.89987	1.10182	1.10484	1.98457	2.89505	1.13024	2.58264	1.13483	2.00132	1.0834	1.13414	2.93085	2.86658	1.09898	2.90301	0.973724	2.51271	0.312	1.99243	0.981364	1.18861	1.12099	0.953545	1.09969	0.317885	1.01664	2.93934	0.903099	0.987453	1.03981	0.674556	1.16246	1.83815
COM_pos_90	1.12353	0.802852	0.811694	1.28127	0.666342	0.714889	1.7368	0.619663	1.13889	0.898495	1.08456	1.8373	0.887413	0.525394	0.58086	0.606182	1.56135	0.886875	0.891513	1.71532	1.92198	0.868846	1.72079	0.779271	1.73318	0.854403	0.835238	1.94528	1.9077	0.898734	1.92753	0.706169	1.66201	0.303072	1.72341	0.764081	0.998856	1.05422	0.75344	0.760563	0.310713	0.581798	3.02671	1.10655	1.09432	0.991121	0.630464	0.897333	1.55995
COM_pos_91	-0.0480824	0.798192	1.03906	0.901873	1.11139	0.550147	2.15272	1.24223	0.699732	1.00387	0.478445	0.811131	0.801324	0.679716	1.23239	1.19137	1.06849	0.800321	0.79737	0.934371	2.35187	0.892727	2.12302	1.07864	0.932682	0.827084	0.965852	2.37755	2.32293	0.771434	2.35683	0.899432	2.09884	0.368704	0.934163	0.800765	0.753078	0.508652	0.766419	1.04556	0.365435	1.23076	0.260067	-0.0310582	0.160356	0.470191	0.448518	0.901131	0.947537
COM_pos_92	-0.722163	0.658093	0.91771	0.13549	1.19298	0.496369	0.934021	1.40256	0.0983796	0.762278	-0.0778683	-0.710779	0.549185	0.896313	1.44308	1.36324	-0.0522399	0.548585	0.539263	-0.409153	0.910177	0.676534	0.922094	1.00549	-0.434961	0.621641	0.802501	0.907775	0.896621	0.500488	0.908271	0.900898	0.973476	0.842933	-0.420216	0.71278	0.345373	-0.0032847	0.688876	0.993835	0.829053	1.43998	-2.92216	-0.680305	-0.45078	0.0374757	0.49386	0.647944	-0.18648
COM_pos_93	0.249469	0.945559	1.0958	0.781337	1.21194	0.829033	1.36247	1.3182	0.720606	1.03153	0.605213	0.454393	0.907193	1.00399	1.33043	1.29206	0.752345	0.906677	0.902689	0.59207	1.40038	0.974451	1.35124	1.13671	0.582351	0.939155	1.03662	1.40547	1.38868	0.882642	1.40083	1.05677	1.36412	0.911678	0.588024	0.965885	0.822158	0.639218	0.949387	1.12495	0.905908	1.32892	-0.473158	0.268566	0.395489	0.644814	0.803987	0.966113	0.675566
COM_pos_94	0.753223	0.572103	0.543139	0.664672	0.501304	0.584651	0.603257	0.473986	0.6594	0.567051	0.676156	0.798751	0.590853	0.526575	0.466475	0.477513	0.704416	0.590721	0.592279	0.755714	0.618098	0.57466	0.60363	0.530766	0.759861	0.579723	0.556816	0.619817	0.618629	0.597285	0.618639	0.537331	0.593775	0.517262	0.757519	0.563168	0.621342	0.665565	0.565656	0.53133	0.519386	0.466878	1.13223	0.747271	0.718094	0.656357	0.578396	0.579896	0.71977
COM_pos_95	1.68933	1.11685	0.87048	0.608889	0.920639	1.43788	-1.02256	0.82981	0.930835	0.832457	1.19748	0.226067	1.04351	1.47139	0.87184	0.891608	0.203802	1.04451	1.04399	0.206453	-1.37869	0.967482	-0.97923	0.858319	0.192932	1.04429	0.920232	-1.42433	-1.33796	1.06384	-1.38846	1.09713	-0.905307	1.96799	0.199771	1.14706	0.99583	1.19321	1.19149	0.908397	1.9648	0.87262	-0.236169	1.68679	1.50137	1.28422	1.60823	0.935057	0.325375
COM_pos_96	1.58391	1.10139	1.06484	1.56307	0.90491	1.05973	1.78499	0.833234	1.45805	1.15883	1.44521	2.13939	1.18595	0.844774	0.79602	0.829265	1.81321	1.18556	1.19082	1.99339	1.93358	1.14996	1.77451	1.02474	2.01167	1.14778	1.10215	1.95215	1.92467	1.20299	1.93822	0.984958	1.71995	0.679802	2.00156	1.0619	1.30707	1.409	1.05776	1.01225	0.688108	0.797269	3.43968	1.56362	1.51482	1.35274	0.993856	1.17703	1.83464
COM_pos_97	0.937858	0.795441	0.8549	1.29556	0.724865	0.655327	2.01425	0.705734	1.11066	0.934246	1.00974	1.83256	0.880542	0.492983	0.664914	0.681572	1.6108	0.879826	0.883808	1.73655	2.24138	0.881269	1.99198	0.830828	1.75406	0.853073	0.86327	2.27011	2.22103	0.88556	2.24799	0.72014	1.92811	0.205351	1.7446	0.757223	0.981911	0.985765	0.739266	0.805067	0.212301	0.665513	2.90605	0.924467	0.952902	0.914632	0.549703	0.911515	1.58395
COM_pos_98	1.03127	0.910717	0.989832	1.48346	0.845779	0.739662	2.35998	0.83041	1.26375	1.07817	1.13844	2.08882	1.00739	0.561516	0.783635	0.800532	1.84953	1.00656	1.0109	1.98581	2.62754	1.01269	2.33324	0.964437	2.00561	0.977551	0.995992	2.66142	2.60304	1.01162	2.63529	0.830194	2.25956	0.220002	1.99494	0.867461	1.12021	1.11268	0.845331	0.933505	0.227732	0.784239	3.28098	1.0169	1.05879	1.03011	0.61498	1.04743	1.81318
COM_pos_99	-0.0639938	0.9213	1.18934	0.977893	1.28816	0.655043	2.31909	1.44013	0.769666	1.13926	0.529143	0.807628	0.914329	0.823291	1.43394	1.38497	1.12936	0.913274	0.909403	0.960438	2.51868	1.01876	2.2879	1.23758	0.956338	0.947196	1.10462	2.54448	2.48811	0.87953	2.52353	1.04639	2.26816	0.503316	0.959203	0.928976	0.846615	0.566652	0.891921	1.20294	0.498717	1.432	0.0445762	-0.0428696	0.172509	0.531492	0.551939	1.02462	0.994393
COM_pos_100	1.1204	0.933993	0.935125	1.1903	0.855489	0.890414	1.41609	0.828254	1.11676	0.982538	1.091	1.49104	0.979754	0.78658	0.80739	0.821746	1.3383	0.979404	0.982029	1.42332	1.51259	0.968183	1.40796	0.916991	1.43296	0.961301	0.948431	1.52469	1.50532	0.986354	1.51548	0.880155	1.37667	0.671421	1.42767	0.913044	1.04036	1.0742	0.908054	0.907647	0.675596	0.807913	2.14018	1.11099	1.10051	1.04067	0.846118	0.983416	1.33944
COM_pos_101	0.0858198	0.694278	0.846491	0.659107	0.923359	0.554369	1.36162	1.01684	0.560181	0.805677	0.430382	0.482699	0.678618	0.67777	1.01866	0.987152	0.705735	0.678001	0.675226	0.587279	1.44937	0.740808	1.34608	0.878615	0.582394	0.701773	0.794075	1.46076	1.43387	0.657151	1.45133	0.779316	1.34311	0.525952	0.585422	0.704134	0.623878	0.456141	0.684693	0.861715	0.522248	1.01741	-0.122476	0.100305	0.224155	0.444811	0.506876	0.740147	0.628746
COM_pos_102	1.35052	1.10812	0.991165	0.825986	1.02751	1.26745	0.0150125	0.988705	0.990671	0.965629	1.12149	0.595516	1.0663	1.30047	1.01185	1.01903	0.609446	1.06673	1.06617	0.596985	-0.169798	1.03187	0.0369417	0.98824	0.589003	1.06926	1.01189	-0.193489	-0.149337	1.07494	-0.174936	1.10718	0.077069	1.55441	0.593105	1.1258	1.03364	1.12218	1.148	1.01383	1.55223	1.01213	0.271265	1.35083	1.2632	1.1706	1.35487	1.01405	0.666989
COM_pos_103	2.02708	0.688585	0.48673	1.45056	0.16135	0.755438	1.1347	-0.0403956	1.37862	0.673805	1.48146	2.52696	0.837051	0.299493	-0.10093	-0.0185472	1.80082	0.836976	0.847958	2.19739	1.28586	0.721199	1.13292	0.39296	2.23087	0.754667	0.594878	1.30431	1.28646	0.884322	1.2913	0.424128	1.04964	0.182915	2.21205	0.616914	1.07992	1.39991	0.628975	0.389447	0.199538	-0.0977798	5.15218	1.98134	1.78624	1.32178	0.696203	0.764556	1.90763
COM_pos_104	-1.7374	0.622209	1.02553	-0.48032	1.5438	0.419265	0.509311	1.9009	-0.455314	0.730124	-0.700805	-2.1376	0.40132	1.15957	1.98739	1.84692	-0.939775	0.400689	0.383307	-1.59155	0.363318	0.612572	0.499923	1.18264	-1.64262	0.534657	0.83045	0.345889	0.350355	0.318066	0.357067	1.06088	0.615204	1.2058	-1.6137	0.730967	0.0153453	-0.565682	0.699593	1.17527	1.17948	1.98195	-6.31384	-1.6616	-1.29331	-0.464587	0.464759	0.5509	-1.15018
COM_pos_105	1.60156	1.04104	0.841504	0.760517	0.841346	1.27928	-0.447716	0.753602	0.984024	0.834985	1.18721	0.604768	1.00489	1.25282	0.777058	0.800452	0.508054	1.00558	1.00645	0.554015	-0.687049	0.9373	-0.416744	0.822323	0.548009	0.996204	0.88911	-0.717833	-0.657706	1.02478	-0.69348	0.997417	-0.372843	1.59686	0.550837	1.05479	0.997526	1.17508	1.08815	0.858019	1.59642	0.777966	0.564006	1.59465	1.43933	1.23179	1.39505	0.918809	0.607342
COM_pos_106	1.09852	0.822139	0.818709	1.17666	0.706537	0.766578	1.46556	0.665995	1.07841	0.885347	1.04702	1.59733	0.885578	0.619185	0.63724	0.658002	1.37952	0.88517	0.888822	1.50061	1.59596	0.867719	1.45483	0.792697	1.51407	0.859575	0.839128	1.61232	1.58644	0.895347	1.5999	0.745267	1.41176	0.465406	1.50668	0.792942	0.971067	1.023	0.786535	0.780194	0.471279	0.638008	2.51236	1.08507	1.06729	0.977217	0.707299	0.88874	1.38356
COM_pos_107	0.972762	0.723683	0.748924	1.19036	0.614371	0.621951	1.71488	0.578644	1.03956	0.829833	0.971976	1.71808	0.805098	0.448955	0.540701	0.562162	1.47096	0.804516	0.80876	1.60951	1.90659	0.793634	1.69743	0.720541	1.62654	0.775204	0.766475	1.93076	1.89086	0.81389	1.91227	0.637882	1.63929	0.213814	1.61726	0.686627	0.908784	0.944944	0.674005	0.700259	0.220926	0.541489	2.82207	0.957644	0.959268	0.881672	0.533824	0.821577	1.4612
COM_pos_108	0.317408	0.907177	0.98303	0.500084	1.14228	0.902429	0.5116	1.23084	0.561972	0.890646	0.535752	-0.0478469	0.830684	1.12407	1.26304	1.22556	0.297232	0.830586	0.825524	0.107794	0.408515	0.879169	0.516253	1.02668	0.0906152	0.869355	0.934052	0.395637	0.411611	0.809919	0.405011	1.03142	0.562367	1.22148	0.100205	0.943956	0.709953	0.574397	0.942585	1.03327	1.21328	1.26158	-1.34301	0.339058	0.41388	0.619131	0.944118	0.855725	0.256569
COM_pos_109	1.35899	0.948443	0.842656	0.952338	0.79491	1.04942	0.443198	0.731802	1.02749	0.86756	1.12041	1.04953	0.95651	0.973016	0.731843	0.752903	0.906439	0.956688	0.958704	0.981901	0.373408	0.913564	0.45484	0.821572	0.984476	0.940894	0.876165	0.364251	0.384708	0.971061	0.371716	0.892963	0.459506	1.08759	0.982817	0.94323	0.988946	1.10387	0.957977	0.834953	1.08985	0.732643	1.41681	1.34966	1.26079	1.11407	1.08474	0.912824	0.960079
COM_pos_110	0.593828	0.757615	0.897248	1.25976	0.801531	0.540287	2.36725	0.82953	1.01673	0.958795	0.845211	1.72845	0.83785	0.43422	0.788122	0.789239	1.61196	0.836877	0.839506	1.68219	2.64866	0.870605	2.33608	0.888703	1.69791	0.821431	0.87973	2.68444	2.61958	0.832043	2.65656	0.722996	2.26811	0.0575141	1.68962	0.722921	0.915519	0.833437	0.694046	0.852996	0.0628409	0.788114	2.53587	0.587311	0.681335	0.753779	0.40654	0.901715	1.5446
COM_pos_111	0.242596	0.333029	0.528078	1.2229	0.335935	-0.00201066	2.93398	0.35477	0.829588	0.64887	0.57133	2.10024	0.478259	-0.227724	0.281825	0.293894	1.82439	0.476822	0.482249	1.98557	3.3982	0.51561	2.88443	0.502792	2.01468	0.442288	0.514822	3.45718	3.35234	0.475002	3.41141	0.245132	2.76646	-0.837642	1.99917	0.269154	0.632021	0.5424	0.224722	0.445573	-0.827131	0.282223	3.70881	0.226514	0.351837	0.406787	-0.220348	0.570247	1.73138
COM_pos_112	0.234098	0.208231	0.32375	0.842001	0.176586	-0.00789464	1.94716	0.176122	0.57877	0.41514	0.415501	1.48728	0.313329	-0.185157	0.124235	0.137452	1.25967	0.312335	0.316649	1.39087	2.26198	0.330446	1.91449	0.301131	1.41213	0.284279	0.321602	2.30191	2.23184	0.314211	2.271	0.133515	1.8316	-0.593822	1.40074	0.161656	0.429779	0.391296	0.133323	0.263405	-0.585849	0.124692	2.7119	0.220613	0.290105	0.297067	-0.155483	0.369144	1.2053
COM_pos_113	0.651801	0.606023	0.650756	0.89853	0.578867	0.514606	1.36618	0.57347	0.783373	0.694991	0.715777	1.20355	0.655349	0.426973	0.549457	0.557333	1.08696	0.654833	0.657062	1.15354	1.50541	0.659602	1.35211	0.63857	1.16353	0.640435	0.651996	1.52301	1.49242	0.656973	1.50941	0.566913	1.3143	0.247777	1.15815	0.584118	0.711465	0.703284	0.572463	0.622487	0.251642	0.549725	1.7975	0.644827	0.668744	0.660572	0.449097	0.677389	1.06629
COM_pos_114	0.573277	0.67308	0.698224	0.666341	0.710859	0.650282	0.780062	0.726225	0.65053	0.691479	0.629524	0.63553	0.670732	0.671502	0.726428	0.721326	0.672721	0.6705	0.670173	0.65285	0.79368	0.680724	0.777621	0.703489	0.651987	0.674145	0.688655	0.795386	0.791124	0.667243	0.793945	0.686974	0.77729	0.646802	0.652516	0.674762	0.661128	0.63384	0.671969	0.701154	0.646187	0.726207	0.53274	0.575695	0.594441	0.631923	0.642025	0.68057	0.660125
COM_pos_115	-1.08139	0.298868	0.558485	-0.223735	0.83376	0.137144	0.574796	1.04333	-0.260846	0.403054	-0.437094	-1.07001	0.18996	0.537088	1.08386	1.00401	-0.411465	0.18936	0.180038	-0.768379	0.550951	0.317309	0.562869	0.646265	-0.794187	0.262416	0.443276	0.54855	0.537396	0.141263	0.549045	0.541673	0.614251	0.483708	-0.779442	0.353555	-0.0138525	-0.36251	0.329651	0.63461	0.469828	1.08075	-3.28139	-1.03953	-0.810006	-0.32175	0.134635	0.288719	-0.545706
COM_pos_116	0.851292	0.783901	0.803345	0.974146	0.752235	0.733763	1.23108	0.742952	0.906286	0.834373	0.870941	1.18079	0.81678	0.670084	0.727313	0.734385	1.09206	0.816421	0.818094	1.14213	1.31497	0.815545	1.22303	0.793488	1.14885	0.805533	0.806922	1.32553	1.30756	0.81918	1.3174	0.75337	1.19892	0.564134	1.14521	0.7692	0.856046	0.86133	0.763096	0.784392	0.566853	0.727556	1.59955	0.845917	0.852837	0.834475	0.694262	0.827028	1.08355
COM_pos_117	1.20432	1.06296	0.985128	0.847435	1.01781	1.17367	0.283097	0.994918	0.965046	0.963059	1.05497	0.661067	1.03038	1.20722	1.01249	1.01577	0.686941	1.03063	1.03005	0.669353	0.149459	1.00859	0.298607	0.985113	0.662982	1.03411	0.996984	0.132324	0.163839	1.03544	0.145704	1.06804	0.32872	1.38853	0.666292	1.07698	1.00186	1.05727	1.09249	1.00336	1.38663	1.01261	0.374294	1.20555	1.14755	1.09302	1.2363	0.995091	0.725114
COM_pos_118	1.00369	0.636134	0.578825	0.833952	0.491902	0.658335	0.726921	0.436473	0.819033	0.628654	0.850345	1.11722	0.675355	0.536875	0.420631	0.443114	0.921999	0.675236	0.678295	1.0284	0.762418	0.643027	0.727083	0.553427	1.03718	0.652859	0.607732	0.766667	0.763087	0.688365	0.763712	0.564654	0.70574	0.511975	1.03223	0.617282	0.739587	0.828418	0.621433	0.553493	0.516403	0.421475	1.81495	0.991378	0.935161	0.808493	0.644153	0.654246	0.95232
COM_pos_119	0.653447	0.571275	0.611795	0.891198	0.529542	0.479332	1.36228	0.518695	0.771251	0.662062	0.704663	1.23228	0.625726	0.377446	0.492496	0.502734	1.09363	0.625204	0.627769	1.17233	1.509	0.627047	1.3478	0.596835	1.18347	0.608294	0.615973	1.52754	1.4957	0.628634	1.51325	0.524228	1.30684	0.190703	1.17745	0.546932	0.689675	0.689705	0.53528	0.580232	0.195103	0.492855	1.91039	0.645092	0.664562	0.643875	0.410658	0.646422	1.07525
COM_pos_120	0.80811	0.741078	0.798903	1.1305	0.702578	0.620966	1.74537	0.694442	0.978327	0.858119	0.889717	1.53834	0.8067	0.502883	0.66255	0.673311	1.38091	0.806071	0.809012	1.47075	1.92978	0.811797	1.72678	0.782383	1.48411	0.786792	0.801455	1.95311	1.91268	0.809065	1.93509	0.68826	1.67651	0.266228	1.47692	0.711843	0.882066	0.872819	0.696403	0.761016	0.271405	0.662925	2.33512	0.79868	0.829797	0.816198	0.534575	0.835458	1.35421
COM_pos_121	0.54002	0.408561	0.420028	0.644149	0.351339	0.358522	0.901878	0.332446	0.569094	0.461262	0.5363	0.911336	0.449983	0.270551	0.313196	0.324371	0.784769	0.449616	0.451864	0.855605	0.997493	0.443493	0.893269	0.405387	0.864224	0.434431	0.428793	1.0095	0.989678	0.454643	1.00031	0.364387	0.864008	0.15323	0.859524	0.389783	0.502509	0.522458	0.383821	0.395556	0.156853	0.313596	1.4727	0.532272	0.531012	0.49055	0.314138	0.457593	0.78056
COM_pos_122	1.10004	0.793809	0.673896	0.58282	0.686821	0.944122	-0.180764	0.638587	0.729351	0.662206	0.855784	0.438907	0.764774	0.945839	0.656018	0.66777	0.406165	0.765156	0.765338	0.419593	-0.340793	0.725926	-0.160762	0.665333	0.41437	0.76231	0.699663	-0.361367	-0.32199	0.775661	-0.345165	0.776361	-0.129179	1.17142	0.416953	0.805531	0.750035	0.851304	0.826651	0.688593	1.17047	0.656467	0.306068	1.09746	1.00482	0.890806	1.02058	0.712301	0.465635
COM_pos_123	2.13306	0.572708	0.0493981	-0.0369216	0.0104549	1.17623	-3.09344	-0.232943	0.512806	0.0553221	1.03263	-0.295508	0.499425	1.0542	-0.181252	-0.113119	-0.624497	0.501391	0.504624	-0.461764	-3.67268	0.317066	-3.01639	-0.00966485	-0.472708	0.468698	0.183147	-3.74719	-3.59919	0.554692	-3.68802	0.432414	-2.91674	1.90055	-0.467923	0.598491	0.510949	0.992464	0.682598	0.0783575	1.90142	-0.178578	-0.0800559	2.11028	1.70174	1.1252	1.45969	0.276032	-0.363579
COM_pos_124	0.734739	0.551606	0.156771	-1.2565	0.546548	1.23152	-4.73156	0.508509	-0.457433	-0.088382	0.0672653	-3.04253	0.257887	1.69284	0.656089	0.631843	-2.48082	0.260328	0.249786	-2.80935	-5.67573	0.181412	-4.63071	0.208047	-2.86859	0.329448	0.180112	-5.79592	-5.5828	0.264601	-5.70272	0.729693	-4.3909	2.93037	-2.83703	0.681378	-0.0562152	0.126275	0.772907	0.325658	2.90902	0.655226	-6.31756	0.767512	0.507738	0.401067	1.67258	0.0704462	-2.29214
COM_pos_125	0.51522	0.512981	0.534925	0.627915	0.508325	0.472988	0.831645	0.508655	0.579724	0.551439	0.54958	0.743495	0.532371	0.441996	0.499072	0.501427	0.703333	0.532059	0.532962	0.726436	0.888883	0.535556	0.825704	0.530911	0.730249	0.526773	0.533372	0.896082	0.88329	0.532476	0.890488	0.499599	0.810671	0.366757	0.728208	0.504558	0.552856	0.545343	0.499677	0.524361	0.368195	0.499135	0.96177	0.512852	0.524556	0.527989	0.445322	0.542593	0.693095
COM_pos_126	-0.209459	0.539584	0.673745	0.219934	0.831215	0.464361	0.588726	0.94477	0.215043	0.584338	0.129033	-0.276232	0.474763	0.691651	0.969609	0.925652	0.0937493	0.474414	0.4692	-0.107287	0.557451	0.542637	0.584189	0.722571	-0.122511	0.51542	0.610869	0.553782	0.551812	0.448358	0.555872	0.675303	0.616823	0.686078	-0.113857	0.57189	0.357375	0.17086	0.560796	0.71867	0.678103	0.96789	-1.54569	-0.185996	-0.0665949	0.198253	0.471098	0.524926	0.0241503
COM_pos_127	-0.17321	0.320447	0.527337	0.725346	0.49118	0.0548185	2.07324	0.569406	0.461749	0.555629	0.240718	1.01999	0.379091	0.0365681	0.535477	0.518002	1.05124	0.377975	0.378515	1.04178	2.36299	0.443206	2.03775	0.538854	1.05227	0.378907	0.482426	2.4	2.32934	0.361634	2.37084	0.340801	1.97842	-0.370904	1.047	0.296805	0.413196	0.24574	0.260823	0.498551	-0.368554	0.534749	1.35192	-0.170293	-0.0176509	0.17175	-0.0858352	0.469171	0.949301
COM_pos_128	1.0043	0.353686	0.281008	0.855245	0.0929248	0.34004	0.937287	-0.0043978	0.764793	0.390574	0.779772	1.51047	0.447654	0.0829801	-0.0446332	-0.00209454	1.11234	0.44736	0.453616	1.3312	1.07675	0.395378	0.929523	0.231006	1.35183	0.401635	0.332321	1.09407	1.07063	0.470637	1.08127	0.21033	0.871833	-0.059967	1.34035	0.30927	0.589227	0.735357	0.309208	0.221457	-0.0502637	-0.0430236	3.03467	0.979402	0.899562	0.677658	0.27996	0.424481	1.15228
COM_pos_129	0.439047	0.312269	0.384902	0.85972	0.245888	0.151641	1.68303	0.229424	0.651875	0.470028	0.534743	1.44096	0.404888	-0.020745	0.18472	0.201464	1.20825	0.404095	0.408308	1.34062	1.93676	0.408743	1.65781	0.360039	1.35961	0.375926	0.391714	1.96887	1.91366	0.409347	1.94411	0.23375	1.58753	-0.343895	1.34937	0.270784	0.513612	0.509655	0.250058	0.330863	-0.336444	0.18532	2.59057	0.425044	0.462548	0.431032	0.0334695	0.44192	1.17503
COM_pos_130	0.469902	0.187354	0.15049	0.376312	0.0752349	0.191424	0.360305	0.0328369	0.349241	0.194044	0.363468	0.631095	0.223675	0.0881637	0.0176004	0.035594	0.468354	0.223496	0.226121	0.557458	0.406121	0.19994	0.358496	0.129718	0.565434	0.204657	0.172257	0.411725	0.404826	0.233681	0.407638	0.128223	0.337252	0.0447136	0.560974	0.170167	0.279618	0.345276	0.171728	0.127603	0.0485742	0.0182699	1.23707	0.459694	0.420544	0.324392	0.171652	0.210823	0.488288
COM_pos_131	0.995469	0.841099	0.689363	0.258699	0.803922	1.08378	-0.980432	0.777023	0.533927	0.616102	0.72478	-0.295406	0.748419	1.21525	0.82455	0.821661	-0.147263	0.749177	0.746316	-0.235863	-1.30138	0.713684	-0.945164	0.700991	-0.254393	0.767652	0.704151	-1.34233	-1.26881	0.753979	-1.3105	0.885587	-0.866702	1.64085	-0.244589	0.881752	0.654377	0.740007	0.914889	0.74224	1.63449	0.824449	-1.2676	1.00389	0.898683	0.830916	1.2339	0.677721	-0.0739705
COM_pos_132	3.10117	-0.111993	-1.06338	-0.70819	-1.29309	0.899769	-5.81961	-1.79075	0.145007	-0.957929	1.03942	-0.57346	-0.155001	0.467303	-1.73787	-1.5854	-1.47905	-0.151676	-0.14099	-1.01177	-6.67958	-0.509466	-5.69584	-1.20706	-1.01228	-0.246439	-0.790006	-6.79061	-6.56019	-0.0413071	-6.70155	-0.474605	-5.57725	1.77848	-1.0142	-0.107007	-0.0111346	0.932476	0.0348915	-1.06685	1.78842	-1.73191	1.12446	3.04079	2.28117	1.10759	1.3293	-0.553682	-1.0017
COM_pos_133	0.826614	0.418575	0.397738	0.861011	0.250638	0.365065	1.14207	0.190319	0.750195	0.484602	0.725457	1.40076	0.498703	0.169196	0.154572	0.18367	1.10701	0.498287	0.503085	1.26973	1.29391	0.46988	1.13047	0.362073	1.28692	0.464083	0.428845	1.31292	1.28383	0.513117	1.29857	0.314256	1.07751	-0.00449764	1.27745	0.381383	0.610486	0.692938	0.375514	0.348381	0.0031696	0.155661	2.59883	0.808401	0.773167	0.637557	0.296993	0.495956	1.12039
COM_pos_134	0.422504	0.591467	0.517993	-0.0220687	0.67635	0.764289	-0.91037	0.699034	0.205851	0.421225	0.331036	-0.681922	0.488177	0.964285	0.748655	0.728737	-0.411131	0.488708	0.484207	-0.565011	-1.19078	0.48621	-0.882735	0.547133	-0.586534	0.520529	0.50561	-1.22641	-1.1658	0.482311	-1.19901	0.682643	-0.804234	1.31764	-0.574908	0.638269	0.363075	0.360372	0.661435	0.579927	1.30916	0.747891	-1.99827	0.438861	0.398884	0.447249	0.892537	0.449127	-0.377582
COM_pos_135	0.715965	0.447037	0.398083	0.554637	0.34286	0.47625	0.409747	0.302113	0.559432	0.42931	0.592265	0.724079	0.46975	0.397767	0.293496	0.309282	0.594164	0.46967	0.471716	0.664506	0.416896	0.444865	0.411846	0.380734	0.669685	0.45477	0.419106	0.417592	0.41917	0.479284	0.417292	0.398849	0.401117	0.40376	0.66673	0.435953	0.509866	0.577602	0.440841	0.383189	0.406542	0.294084	1.16351	0.707724	0.661628	0.568506	0.474388	0.450808	0.619712
COM_pos_136	1.04125	0.604148	0.30474	-0.363242	0.474658	1.05255	-2.64895	0.402143	0.127716	0.193654	0.486054	-1.24141	0.452969	1.23683	0.481474	0.485802	-1.05808	0.454485	0.450431	-1.17205	-3.21326	0.376554	-2.58523	0.314882	-1.20172	0.478682	0.345346	-3.28529	-3.15402	0.468568	-3.22912	0.654034	-2.45266	1.99588	-1.18615	0.669511	0.311319	0.504056	0.730664	0.388895	1.98629	0.481678	-2.69565	1.05114	0.838979	0.660072	1.31876	0.31637	-0.9125
COM_pos_137	0.141827	0.377791	0.485401	0.615501	0.457962	0.235207	1.3392	0.495619	0.470823	0.505235	0.353394	0.800414	0.413323	0.21485	0.475688	0.46821	0.800261	0.412647	0.413271	0.804418	1.4998	0.445254	1.31994	0.489402	0.810887	0.411045	0.463104	1.52026	1.48153	0.404994	1.50417	0.382466	1.2858	-0.00915249	0.807588	0.363264	0.437356	0.35421	0.344215	0.467654	-0.00748066	0.47536	1.04192	0.142334	0.219738	0.312117	0.157151	0.460374	0.747475
COM_pos_138	1.71261	0.197174	-0.276467	-0.214935	-0.355187	0.720171	-2.86048	-0.590593	0.242844	-0.245222	0.699653	-0.28425	0.155604	0.552459	-0.555081	-0.485556	-0.665948	0.157266	0.161557	-0.471907	-3.33228	-0.0158244	-2.79515	-0.339868	-0.476533	0.11791	-0.1475	-3.39311	-3.26965	0.209261	-3.34457	0.0407312	-2.72201	1.25643	-0.475096	0.209078	0.199426	0.654049	0.282352	-0.265443	1.2595	-0.552364	0.266801	1.68682	1.31179	0.756071	0.953114	-0.0446736	-0.428929
COM_pos_139	-0.790157	0.642088	0.826959	-0.339842	1.2125	0.628533	-0.300269	1.42756	-0.192388	0.603405	-0.25789	-1.66219	0.456775	1.16374	1.50549	1.41445	-0.826953	0.456754	0.444274	-1.28524	-0.546745	0.575035	-0.289419	0.932794	-1.32668	0.551125	0.709651	-0.57742	-0.53945	0.406292	-0.555087	0.943344	-0.178359	1.39664	-1.30354	0.730925	0.165563	-0.164382	0.726685	0.947742	1.37681	1.50197	-4.79188	-0.737755	-0.55276	-0.0563977	0.729387	0.518489	-0.926215
COM_pos_140	1.71809	0.263662	-0.0774339	0.458404	-0.287104	0.558498	-1.02129	-0.509798	0.648082	0.036154	0.928902	0.988279	0.320834	0.236155	-0.523887	-0.446167	0.418008	0.321623	0.329508	0.722295	-1.1764	0.174953	-0.989775	-0.158083	0.737543	0.258933	0.0433456	-1.19693	-1.14497	0.372266	-1.17964	0.0473217	-0.997097	0.52473	0.728393	0.232003	0.469932	0.863497	0.274714	-0.122965	0.53497	-0.520886	2.63825	1.6813	1.39277	0.873222	0.643171	0.183351	0.591735
COM_pos_141	1.34482	0.254094	0.067284	0.758476	-0.171428	0.349419	0.291985	-0.336459	0.749151	0.203243	0.864077	1.51767	0.356	0.00990274	-0.376317	-0.311335	0.96627	0.356068	0.364304	1.26607	0.356315	0.257871	0.2967	-0.00522741	1.28945	0.293847	0.155778	0.36386	0.362457	0.394541	0.359055	0.0516234	0.244153	-0.00877559	1.2762	0.204195	0.532675	0.801907	0.219557	-0.000833672	0.00333154	-0.373831	3.43519	1.30992	1.13651	0.755606	0.328412	0.28608	1.06391
COM_pos_142	1.07675	0.0895876	-0.0596106	0.649255	-0.299121	0.13964	0.412253	-0.447913	0.597173	0.0780614	0.673642	1.44052	0.198825	-0.195773	-0.492425	-0.431683	0.905854	0.198732	0.206859	1.1978	0.522482	0.113254	0.411076	-0.128702	1.2224	0.138032	0.0198547	0.535915	0.523022	0.233698	0.526452	-0.105246	0.34997	-0.28038	1.20856	0.0368954	0.377389	0.613599	0.0460086	-0.131033	-0.268147	-0.490108	3.37176	1.04307	0.898443	0.556258	0.0962763	0.145094	0.98482
COM_pos_143	0.514159	0.447127	0.504951	0.836553	0.408627	0.327015	1.45141	0.40049	0.684376	0.564168	0.595766	1.24439	0.512749	0.208932	0.368598	0.37936	1.08696	0.51212	0.51506	1.1768	1.63583	0.517846	1.43283	0.488431	1.19016	0.492841	0.507503	1.65916	1.61872	0.515114	1.64114	0.394309	1.38255	-0.0277226	1.18297	0.417892	0.588115	0.578867	0.402452	0.467065	-0.0225457	0.368974	2.04117	0.504729	0.535846	0.522247	0.240624	0.541507	1.06026
COM_pos_144	0.0901598	0.484805	0.562054	0.349472	0.637394	0.433459	0.603275	0.697425	0.332906	0.519683	0.278772	0.120978	0.456307	0.544568	0.707714	0.685218	0.304633	0.456004	0.453543	0.205191	0.603319	0.493012	0.599168	0.586648	0.198257	0.476046	0.528209	0.60345	0.598707	0.44241	0.602942	0.552509	0.612033	0.519696	0.202234	0.499408	0.400205	0.299628	0.492213	0.582771	0.515906	0.706822	-0.485976	0.10186	0.167952	0.309004	0.428834	0.48571	0.26492
COM_pos_145	0.392823	0.208185	0.248546	0.666172	0.123287	0.0934023	1.25615	0.0974289	0.506992	0.324418	0.426986	1.17031	0.287077	-0.065257	0.0601051	0.0781264	0.94849	0.286453	0.290355	1.07353	1.45469	0.282065	1.23731	0.223737	1.08988	0.259906	0.260695	1.47975	1.43756	0.293592	1.4605	0.131968	1.17951	-0.313165	1.08101	0.172536	0.384122	0.402857	0.158044	0.201923	-0.306509	0.06076	2.20099	0.379338	0.393661	0.339152	0.00150101	0.309632	0.931034
COM_pos_146	-1.20216	-0.566226	-0.566413	-1.43149	-0.297824	-0.421758	-2.18417	-0.204662	-1.18444	-0.726412	-1.09889	-2.45299	-0.718834	-0.0662525	-0.135146	-0.183507	-1.93363	-0.718351	-0.726538	-2.22315	-2.51032	-0.680011	-2.15664	-0.505047	-2.25589	-0.658533	-0.617005	-2.55152	-2.48626	-0.741181	-2.52026	-0.384437	-2.05092	0.318341	-2.23794	-0.495452	-0.926298	-1.04159	-0.477008	-0.471738	0.304235	-0.137006	-4.65913	-1.17013	-1.14093	-0.929654	-0.276454	-0.731353	-1.93865
COM_pos_147	0.440253	0.0753052	0.0578983	0.477179	-0.0750908	0.0252608	0.739642	-0.129002	0.37546	0.136473	0.351692	0.966037	0.148033	-0.151519	-0.161498	-0.135348	0.701215	0.147635	0.151983	0.847956	0.878514	0.122425	0.728947	0.0257884	0.863532	0.116746	0.0855661	0.895905	0.869195	0.160928	0.882773	-0.0187087	0.680771	-0.310963	0.854952	0.0415904	0.249071	0.322389	0.0360974	0.0132116	-0.304029	-0.160522	2.04907	0.423841	0.39289	0.27191	-0.03716	0.146125	0.712612
COM_pos_148	0.462585	0.276917	0.26921	0.486237	0.200333	0.249638	0.628635	0.172954	0.432432	0.309926	0.419056	0.739335	0.314941	0.15879	0.155922	0.169366	0.603085	0.314654	0.316977	0.678568	0.701572	0.301962	0.62297	0.25269	0.686637	0.298561	0.282688	0.710673	0.696559	0.32152	0.703785	0.228446	0.597838	0.0742271	0.682194	0.259406	0.366963	0.404002	0.25659	0.246214	0.0778178	0.156413	1.29859	0.454149	0.438139	0.377475	0.216329	0.314325	0.608407
COM_pos_149	1.22128	0.302535	0.0265196	0.109718	-0.0342529	0.599509	-1.39171	-0.176639	0.363131	0.0535799	0.62486	0.124896	0.286889	0.482574	-0.159845	-0.116593	-0.126086	0.287757	0.290785	0.00284253	-1.64912	0.184677	-1.35509	-0.0138479	0.00192624	0.261351	0.103962	-1.68238	-1.61395	0.319427	-1.65576	0.201219	-1.31822	0.871763	0.00178754	0.305587	0.323588	0.595148	0.347506	0.0279408	0.874332	-0.158167	0.566503	1.20449	0.983346	0.648385	0.726989	0.170679	0.0123889
COM_pos_150	-0.707278	0.0650019	0.265771	0.0603747	0.354306	-0.126555	1.02376	0.473162	-0.0821132	0.219607	-0.257551	-0.122809	0.0515821	0.0188994	0.472264	0.43299	0.146364	0.0507874	0.0474761	0.00409799	1.15542	0.131838	1.00192	0.305214	-0.000757327	0.0793664	0.199358	1.17248	1.13382	0.0243202	1.1585	0.168501	0.992883	-0.199892	0.00236655	0.0745925	-0.0104934	-0.226341	0.0479315	0.281179	-0.2041	0.470709	-0.814374	-0.689715	-0.527207	-0.246634	-0.196024	0.133441	0.0450205
COM_pos_151	2.69756	-0.0701021	-0.86513	-0.456772	-1.09186	0.756838	-4.63178	-1.51981	0.22447	-0.756322	0.961005	-0.212676	-0.0862249	0.349757	-1.48465	-1.35094	-1.0365	-0.0835549	-0.0735197	-0.608668	-5.30857	-0.387564	-4.53186	-0.993159	-0.60488	-0.170581	-0.630459	-5.39609	-5.21191	0.0116968	-5.32567	-0.396691	-4.44637	1.39588	-0.608799	-0.0750682	0.0606313	0.864246	0.0412759	-0.880134	1.40601	-1.47942	1.49053	2.64297	2.00379	0.996099	1.09686	-0.417891	-0.636894
COM_pos_152	0.215253	0.217747	0.264335	0.454474	0.210601	0.13384	0.88274	0.212327	0.353882	0.297819	0.290135	0.692036	0.257082	0.0704193	0.192799	0.19718	0.611429	0.256601	0.258259	0.65803	1.00223	0.264611	0.870228	0.256478	0.665877	0.246353	0.261774	1.01735	0.990588	0.257006	1.00562	0.19134	0.839139	-0.0860351	0.661681	0.200491	0.299286	0.281623	0.189741	0.24228	-0.0831187	0.192934	1.13748	0.210508	0.237971	0.245947	0.077094	0.279105	0.589478
COM_pos_153	-0.58697	0.269396	0.495215	0.28111	0.589587	0.0510965	1.3796	0.721472	0.115982	0.446399	-0.0830588	0.0951201	0.257235	0.207688	0.719125	0.675877	0.387745	0.256348	0.252766	0.23339	1.53412	0.346784	1.35447	0.538392	0.228572	0.287366	0.421614	1.55413	1.50936	0.226999	1.53778	0.382295	1.34224	-0.045914	0.231734	0.278802	0.191515	-0.0490755	0.248404	0.510655	-0.0503733	0.717413	-0.639526	-0.567842	-0.385411	-0.0740681	-0.0298091	0.349591	0.27384
COM_pos_154	-0.312601	0.159922	0.373035	0.625836	0.320614	-0.121833	2.05665	0.395922	0.340384	0.411216	0.107897	0.986991	0.228958	-0.160691	0.357044	0.34178	0.989848	0.227776	0.228799	0.996449	2.3735	0.292795	2.01854	0.381428	1.0091	0.225348	0.329604	2.41394	2.33748	0.21224	2.38215	0.170611	1.95146	-0.602114	1.00266	0.131574	0.27579	0.109834	0.0934821	0.338048	-0.598897	0.356398	1.45344	-0.311406	-0.155885	0.0272967	-0.274932	0.322438	0.885132
COM_pos_155	-0.242006	0.0906522	0.249509	0.463895	0.202258	-0.123644	1.55246	0.255536	0.243802	0.282826	0.0680613	0.763544	0.146826	-0.163118	0.224413	0.214539	0.750021	0.145886	0.146942	0.763629	1.79824	0.193134	1.52326	0.253888	0.774035	0.142163	0.218362	1.82958	1.77067	0.135063	1.80497	0.0930471	1.47011	-0.503697	0.768696	0.0673911	0.187842	0.0677864	0.0385809	0.220697	-0.500872	0.223983	1.17726	-0.24208	-0.127628	0.00284935	-0.242314	0.216774	0.672161
COM_pos_156	-0.316418	-0.385042	-0.316301	0.0633319	-0.426199	-0.525438	0.781983	-0.434258	-0.113482	-0.248642	-0.217467	0.531096	-0.309701	-0.659936	-0.470957	-0.459017	0.352749	-0.310408	-0.307085	0.454673	0.995853	-0.302907	0.760329	-0.334879	0.47001	-0.332233	-0.313909	1.02293	0.97593	-0.307286	1.00201	-0.444682	0.702333	-0.934787	0.46176	-0.418598	-0.223518	-0.23659	-0.436742	-0.359823	-0.928873	-0.470539	1.44125	-0.327087	-0.289171	-0.301974	-0.625552	-0.275646	0.320891
COM_pos_157	0.383058	-0.143621	-0.216395	0.189441	-0.352119	-0.129114	0.124974	-0.431293	0.14708	-0.138013	0.17869	0.645926	-0.0794609	-0.317092	-0.457951	-0.424855	0.348912	-0.0796308	-0.0750002	0.511427	0.201007	-0.124125	0.122556	-0.254433	0.525685	-0.113635	-0.174715	0.210327	0.199587	-0.0608407	0.2036	-0.251525	0.0854443	-0.385072	0.517699	-0.174252	0.0218082	0.145423	-0.170807	-0.257587	-0.378117	-0.4567	1.74082	0.364396	0.290599	0.109568	-0.160744	-0.105024	0.387873
COM_pos_158	-1.01336	-0.127821	0.175809	0.249155	0.190505	-0.481563	2.03987	0.328879	-0.0759295	0.177001	-0.37917	0.425551	-0.0804218	-0.419446	0.296687	0.258756	0.602061	-0.0818271	-0.0832121	0.515442	2.3837	0.0237169	1.99461	0.20822	0.522633	-0.0651345	0.0979179	2.42778	2.34037	-0.11173	2.39277	-0.0519824	1.93403	-0.920907	0.519392	-0.144726	-0.0821824	-0.357408	-0.193253	0.157066	-0.921011	0.295162	0.359	-1.00102	-0.768132	-0.437751	-0.65103	0.048924	0.451056
COM_pos_159	0.21477	0.102835	0.191903	0.715666	0.0397208	-0.0844402	1.67499	0.0258984	0.47739	0.285412	0.339406	1.35956	0.205952	-0.271951	-0.0241606	-0.0069551	1.1094	0.205058	0.209622	1.25213	1.96427	0.213423	1.64589	0.165603	1.27322	0.174683	0.197134	2.00091	1.93758	0.209879	1.97263	0.0189682	1.56683	-0.642223	1.26186	0.0567563	0.325368	0.312516	0.0324454	0.131927	-0.634045	-0.0235467	2.62027	0.199769	0.248358	0.223726	-0.219332	0.250633	1.06827
COM_pos_160	0.810066	0.264866	0.017803	-0.283678	0.0802802	0.593318	-1.95365	-0.00657393	0.0503319	-0.0275793	0.32157	-0.713775	0.184388	0.642993	0.0387304	0.0563553	-0.712578	0.185427	0.184523	-0.723027	-2.32551	0.109927	-1.90896	0.00839164	-0.738067	0.18793	0.0654525	-2.37313	-2.28357	0.203761	-2.33575	0.253343	-1.83005	1.15839	-0.730397	0.298361	0.127205	0.319881	0.343728	0.0600929	1.15455	0.0394288	-1.27714	0.808969	0.624459	0.416228	0.770756	0.0750871	-0.590902
COM_pos_161	-4.39558	-0.00410498	0.747926	-2.04674	1.71057	-0.384865	-0.188525	2.37518	-2.00413	0.199368	-2.46352	-5.12081	-0.414067	0.989639	2.53557	2.27423	-2.89502	-0.415118	-0.447547	-4.10593	-0.455257	-0.0204305	-0.206546	1.04005	-4.20064	-0.165878	0.38582	-0.486997	-0.479772	-0.569045	-0.466714	0.811436	0.0067551	1.07004	-4.14699	0.197633	-1.13026	-2.21244	0.138448	1.02536	1.02117	2.52547	-12.8738	-4.25471	-3.56666	-2.02547	-0.301663	-0.134654	-3.28738
COM_pos_162	0.762149	-0.043747	-0.13956	0.547939	-0.365758	-0.0502179	0.596408	-0.486482	0.44841	-0.00805966	0.474854	1.32991	0.0676767	-0.360745	-0.533857	-0.48174	0.84691	0.0673893	0.0749123	1.11215	0.754317	0.00203966	0.588338	-0.200494	1.13672	0.0120834	-0.0755745	0.773903	0.748196	0.0961388	0.7595	-0.217955	0.520756	-0.51829	1.12303	-0.096603	0.237801	0.420907	-0.0953956	-0.21061	-0.506637	-0.531878	3.16218	0.731906	0.629843	0.353914	-0.11748	0.0362759	0.89909
COM_pos_163	0.798135	0.210455	-0.0368507	-0.281773	0.00800659	0.529762	-1.90411	-0.0850757	0.036362	-0.0717483	0.302284	-0.645205	0.139959	0.556152	-0.0443079	-0.0234734	-0.678167	0.140956	0.140601	-0.669593	-2.25495	0.0628429	-1.86118	-0.0503144	-0.682497	0.139503	0.0141076	-2.29992	-2.21456	0.160827	-2.26456	0.186943	-1.78913	1.04679	-0.675998	0.239331	0.0963289	0.296826	0.283563	-0.000716734	1.04388	-0.0434875	-1.06416	0.79493	0.608175	0.385901	0.697788	0.0313429	-0.556025
COM_pos_164	-0.237482	-0.0701487	0.115065	0.664317	-0.0330342	-0.369876	2.19321	-0.0032171	0.322355	0.209306	0.0879949	1.36696	0.048224	-0.538817	-0.0635869	-0.0583243	1.17141	0.0469331	0.0510272	1.28747	2.59243	0.0886911	2.14967	0.0989084	1.31092	0.0218176	0.0960864	2.64318	2.55196	0.0422655	2.6037	-0.130346	2.05115	-1.06887	1.29849	-0.121758	0.167754	0.0678465	-0.161633	0.0487881	-1.0607	-0.0634465	2.61254	-0.248658	-0.125743	-0.0466145	-0.558597	0.134013	1.08243
COM_pos_165	0.927208	0.35669	0.124092	-0.0822834	0.158799	0.653024	-1.58746	0.068649	0.210115	0.0957232	0.457891	-0.395846	0.294658	0.668036	0.105048	0.126001	-0.44127	0.295569	0.295476	-0.425177	-1.90845	0.221017	-1.54783	0.109716	-0.436409	0.292507	0.173334	-1.94962	-1.87113	0.314914	-1.91722	0.329499	-1.48299	1.11884	-0.430793	0.381884	0.259339	0.45117	0.423017	0.155486	1.11649	0.10587	-0.728769	0.923305	0.746661	0.531828	0.806972	0.192814	-0.326237
COM_pos_166	0.571254	-0.0407855	-0.124968	0.348635	-0.283192	-0.024725	0.277944	-0.375193	0.298401	-0.0335626	0.334495	0.881682	0.0340903	-0.243959	-0.406332	-0.367843	0.535656	0.0339152	0.0392854	0.725034	0.367555	-0.0177035	0.274997	-0.169244	0.741687	-0.00564316	-0.076355	0.378557	0.3658	0.0557219	0.370611	-0.166414	0.231553	-0.324432	0.732362	-0.0765539	0.152291	0.295739	-0.0727304	-0.173129	-0.316321	-0.404874	2.15888	0.549516	0.464328	0.253756	-0.0619071	0.00463689	0.580725
COM_pos_167	0.831366	-0.664662	-0.961435	-0.182952	-1.24103	-0.460118	-1.19994	-1.46855	-0.106877	-0.804748	0.106839	0.646453	-0.559601	-0.868658	-1.506	-1.42082	-0.0373676	-0.559165	-0.549266	0.331917	-1.21755	-0.700754	-1.1824	-1.05383	0.35699	-0.635512	-0.838573	-1.22063	-1.19889	-0.50673	-1.21681	-0.918738	-1.22689	-0.756326	0.342557	-0.717766	-0.355183	0.029245	-0.687017	-1.03504	-0.742318	-1.50272	2.87818	0.787781	0.525126	-0.00278376	-0.439198	-0.674913	0.115707
COM_pos_168	0.678918	-0.132523	-0.269469	0.252692	-0.449386	-0.0651664	-0.0763663	-0.572093	0.241534	-0.166882	0.324376	0.827302	-0.0549526	-0.320259	-0.602613	-0.554059	0.413726	-0.054956	-0.0487236	0.638681	-0.0235615	-0.127694	-0.0733685	-0.32376	0.656398	-0.101757	-0.203983	-0.0173391	-0.0194956	-0.0262715	-0.0213909	-0.284319	-0.113763	-0.340833	0.646367	-0.170375	0.0781576	0.277776	-0.159307	-0.32099	-0.331701	-0.600762	2.27228	0.652762	0.524512	0.241777	-0.0833557	-0.106094	0.485437
COM_pos_169	-0.425246	-0.247228	-0.0812066	0.372905	-0.202116	-0.50951	1.71005	-0.171281	0.0773061	-0.00378975	-0.128972	0.957559	-0.147835	-0.645202	-0.222336	-0.219746	0.805215	-0.14898	-0.145662	0.896451	2.05346	-0.109866	1.67225	-0.0929846	0.916027	-0.168874	-0.100518	2.09712	2.01824	-0.154158	2.06312	-0.293177	1.5886	-1.10335	0.905679	-0.290364	-0.0498828	-0.1445	-0.325265	-0.136411	-1.09664	-0.222293	1.97655	-0.433849	-0.322499	-0.242168	-0.672299	-0.0715073	0.725238
COM_pos_170	1.18788	-0.18247	-0.392062	0.582425	-0.721724	-0.108683	0.231747	-0.928355	0.515209	-0.202692	0.624559	1.6691	-0.0329824	-0.57134	-0.989084	-0.905026	0.930927	-0.0330341	-0.0218913	1.3339	0.378835	-0.152066	0.230722	-0.487553	1.36766	-0.116652	-0.281237	0.396757	0.380196	0.0154145	0.38419	-0.451509	0.147462	-0.680705	1.34867	-0.254736	0.212923	0.541623	-0.241685	-0.490224	-0.663875	-0.985869	4.32795	1.14136	0.939815	0.463914	-0.165729	-0.108608	1.04167
COM_pos_171	0.102837	-0.342964	-0.452149	-0.308953	-0.510741	-0.24374	-0.808393	-0.579109	-0.239948	-0.420897	-0.146996	-0.173233	-0.329347	-0.334927	-0.581477	-0.558063	-0.338928	-0.32918	-0.326815	-0.251003	-0.869127	-0.375021	-0.797331	-0.476038	-0.24721	-0.347557	-0.41581	-0.877151	-0.858297	-0.313553	-0.870529	-0.406531	-0.796179	-0.229997	-0.249544	-0.350798	-0.288677	-0.166055	-0.336214	-0.46338	-0.227171	-0.580587	0.282329	0.0921025	-0.000649465	-0.159407	-0.212322	-0.374006	-0.283387
COM_pos_172	-0.357872	-0.23158	-0.0449591	0.565837	-0.212023	-0.54314	2.15609	-0.188177	0.204924	0.0606208	-0.0368534	1.34152	-0.10216	-0.736914	-0.253626	-0.245104	1.11002	-0.103502	-0.0988239	1.24616	2.57991	-0.0639877	2.1104	-0.065318	1.27196	-0.132801	-0.0607841	2.63378	2.53754	-0.106675	2.59193	-0.304319	2.00412	-1.29649	1.25825	-0.288276	0.0320137	-0.0609558	-0.329648	-0.117996	-1.28731	-0.253362	2.74285	-0.371259	-0.249479	-0.183719	-0.742965	-0.0149161	1.02071
COM_pos_173	-1.19958	-0.285865	-0.137527	-0.754976	0.0726047	-0.349792	-0.447286	0.21068	-0.727448	-0.257827	-0.81123	-1.44	-0.378056	-0.0510657	0.247488	0.192371	-0.961393	-0.37834	-0.385241	-1.2224	-0.525302	-0.297716	-0.448652	-0.0753014	-1.24361	-0.3249	-0.213573	-0.534829	-0.528317	-0.410266	-0.528364	-0.111387	-0.39845	-0.00582738	-1.23164	-0.240676	-0.535497	-0.757319	-0.250594	-0.0752845	-0.0165349	0.245341	-3.13852	-1.16935	-1.03291	-0.71202	-0.322762	-0.324166	-1.03907
COM_pos_174	0.381524	-0.0166005	-0.0578156	0.306386	-0.176649	-0.0306775	0.385538	-0.236098	0.244241	0.0115463	0.249127	0.723154	0.0437198	-0.192041	-0.262111	-0.235742	0.474108	0.0434564	0.0474498	0.611129	0.478851	0.012156	0.379964	-0.0889692	0.624274	0.0146611	-0.0269498	0.490433	0.474299	0.0577966	0.48183	-0.106201	0.342565	-0.290253	0.616971	-0.044955	0.133057	0.221386	-0.0455827	-0.0956264	-0.284114	-0.261122	1.68559	0.365972	0.318388	0.183583	-0.0715447	0.0309531	0.497057
COM_pos_175	0.313086	-0.703294	-0.859841	-0.142254	-1.10298	-0.646423	-0.413544	-1.25626	-0.18945	-0.720249	-0.106663	0.657109	-0.593335	-0.987634	-1.30085	-1.23859	0.111861	-0.593405	-0.585139	0.409414	-0.307704	-0.681912	-0.413955	-0.930467	0.434235	-0.65525	-0.777913	-0.294845	-0.306409	-0.557428	-0.303836	-0.902185	-0.474875	-1.06477	0.420265	-0.756436	-0.412225	-0.167928	-0.746355	-0.931945	-1.05236	-1.29847	2.61671	0.278715	0.128023	-0.22469	-0.687471	-0.650059	0.194549
COM_pos_176	0.412585	0.000902237	-0.076665	0.15315	-0.158246	0.0501177	-0.0911756	-0.220716	0.165761	-0.0306833	0.219337	0.400506	0.0333802	-0.0670709	-0.232779	-0.208899	0.205763	0.0333592	0.0363252	0.311108	-0.0863387	-0.00499506	-0.0873397	-0.102782	0.318639	0.0112631	-0.0438004	-0.0860098	-0.0822133	0.0479553	-0.0858875	-0.071364	-0.102144	-0.0494445	0.314329	-0.0151526	0.0928145	0.197311	-0.00730884	-0.0984959	-0.0453423	-0.231877	1.05058	0.400209	0.329056	0.18538	0.0506407	0.00333111	0.246045
COM_pos_177	-0.374428	-0.120375	-2.32031e-05	0.159106	-0.034899	-0.282135	0.980527	0.00576979	-0.00662383	0.0246579	-0.139345	0.382072	-0.0782828	-0.310558	-0.0175945	-0.0252146	0.373745	-0.0790303	-0.0782214	0.382954	1.16534	-0.0431434	0.958538	0.00349714	0.390707	-0.0817221	-0.0240583	1.18889	1.14453	-0.0872563	1.17039	-0.117968	0.918682	-0.567133	0.386734	-0.137735	-0.0480949	-0.139335	-0.159378	-0.0214013	-0.565042	-0.0179303	0.686981	-0.374364	-0.288041	-0.188154	-0.371651	-0.0254262	0.314774
COM_pos_178	0.0264976	0.158738	0.157031	-0.0316601	0.215079	0.192274	-0.206751	0.23443	0.0241471	0.12236	0.0447562	-0.255508	0.125643	0.26974	0.249575	0.239403	-0.143631	0.125633	0.123991	-0.206164	-0.280124	0.133216	-0.200419	0.170108	-0.21335	0.138233	0.145638	-0.289459	-0.274671	0.121028	-0.282384	0.197561	-0.177034	0.35617	-0.209417	0.174215	0.0801767	0.0571071	0.178872	0.178037	0.353112	0.249167	-0.735749	0.0333947	0.0368217	0.0817563	0.224295	0.121912	-0.143776
COM_pos_179	0.484211	0.10215	-0.0988026	-0.427652	-0.0220545	0.383267	-1.85879	-0.0837025	-0.132084	-0.151166	0.096823	-0.876293	0.0219841	0.458094	-0.0401528	-0.0304786	-0.825117	0.0228613	0.02135	-0.861612	-2.19281	-0.0348554	-1.81976	-0.100534	-0.877012	0.0306446	-0.0650343	-2.23554	-2.15638	0.035588	-2.20211	0.110321	-1.74536	0.914449	-0.869038	0.136234	-0.0446216	0.10099	0.174957	-0.0552191	0.909966	-0.039766	-1.54787	0.486417	0.33899	0.190156	0.541566	-0.0681543	-0.726631
COM_pos_180	0.82102	0.171092	-0.1237	-0.483796	-0.0489561	0.563022	-2.47636	-0.152508	-0.085215	-0.177958	0.23838	-0.997289	0.0749078	0.622341	-0.0983817	-0.0774088	-0.995589	0.0761773	0.0750632	-1.00818	-2.92007	-0.0138466	-2.42304	-0.134878	-1.02614	0.0792707	-0.0666684	-2.97688	-2.87002	0.097995	-2.93229	0.157503	-2.32885	1.23747	-1.01698	0.211093	0.00666714	0.236389	0.26514	-0.0732726	1.23289	-0.0975464	-1.67034	0.819727	0.599991	0.351436	0.774933	-0.0554415	-0.850438
COM_pos_181	0.620626	-0.0845041	-0.21485	0.190945	-0.357752	-0.00519711	-0.201386	-0.464702	0.206332	-0.134087	0.294156	0.630214	-0.0267865	-0.210541	-0.486412	-0.44531	0.291354	-0.0267299	-0.0216708	0.474936	-0.185453	-0.0918998	-0.195639	-0.260044	0.48835	-0.0649435	-0.1578	-0.183863	-0.179048	-0.00185142	-0.184432	-0.209789	-0.222949	-0.189606	0.480694	-0.11307	0.0780584	0.255844	-0.100621	-0.253928	-0.182403	-0.484846	1.77298	0.59911	0.480255	0.233388	-0.00716255	-0.0767525	0.359061
COM_pos_182	2.2065	-0.319037	-1.07411	-0.82606	-1.24599	0.489635	-4.91251	-1.63735	-0.139199	-0.99665	0.574071	-0.759207	-0.35906	0.160405	-1.5927	-1.47355	-1.45765	-0.356429	-0.34824	-1.09812	-5.60789	-0.638929	-4.81318	-1.18577	-1.09981	-0.429367	-0.859303	-5.69765	-5.5122	-0.269684	-5.62573	-0.599784	-4.71492	1.21606	-1.10063	-0.312316	-0.253064	0.491435	-0.198896	-1.07311	1.2234	-1.58804	0.501959	2.15984	1.55775	0.634765	0.836105	-0.676027	-1.07898
COM_pos_183	0.32583	-0.0373477	-0.0708978	0.278143	-0.184059	-0.0575264	0.387802	-0.238171	0.212632	-0.00466153	0.211523	0.679308	0.0211467	-0.210354	-0.263621	-0.23917	0.444945	0.0208644	0.0246543	0.574084	0.483413	-0.00700593	0.381621	-0.10002	0.586768	-0.00631429	-0.0429481	0.495305	0.478242	0.033989	0.486429	-0.121439	0.344769	-0.313666	0.579736	-0.0647362	0.106378	0.185458	-0.0662483	-0.107337	-0.307808	-0.262707	1.5967	0.311219	0.270186	0.147837	-0.0997856	0.0114176	0.463975
COM_pos_184	-0.823425	0.0780293	0.302873	0.023547	0.417406	-0.12831	1.05995	0.555866	-0.122014	0.242019	-0.313697	-0.239692	0.0542189	0.0547532	0.558858	0.512084	0.0914082	0.0533842	0.0491794	-0.0844224	1.18893	0.146383	1.03702	0.350566	-0.0917212	0.0888733	0.225791	1.20571	1.16611	0.0223962	1.19182	0.204376	1.03292	-0.168365	-0.0872022	0.0928076	-0.027052	-0.275479	0.0639146	0.325457	-0.173884	0.557013	-1.13982	-0.801928	-0.617892	-0.291793	-0.197713	0.145252	-0.0224065
COM_pos_185	0.466845	0.149657	0.0221734	-0.0858703	0.0394294	0.311317	-0.907271	-0.010624	0.0730895	0.00765512	0.208581	-0.252061	0.116774	0.317711	0.00882411	0.0206768	-0.280116	0.117199	0.117273	-0.269595	-1.08158	0.0760066	-0.885659	0.0138754	-0.275571	0.11498	0.048989	-1.10398	-1.06128	0.128051	-1.08636	0.133498	-0.850716	0.562521	-0.272593	0.163039	0.0984452	0.204561	0.185695	0.0389975	0.561324	0.00927875	-0.421855	0.464513	0.366566	0.248023	0.394532	0.0608552	-0.216968
COM_pos_186	-0.0824195	-0.0825772	-0.00111619	0.339163	-0.0971868	-0.230735	1.09614	-0.0948559	0.160809	0.0587268	0.0482697	0.764285	-0.0127778	-0.345242	-0.129477	-0.121516	0.618833	-0.0135062	-0.0106577	0.702926	1.30848	0.000321775	1.07392	-0.0153141	0.71696	-0.0316595	-0.00437762	1.3354	1.28792	-0.0127806	1.31454	-0.130084	1.01857	-0.622249	0.709453	-0.113368	0.0631933	0.0328686	-0.132685	-0.0408144	-0.617033	-0.129213	1.5635	-0.0909989	-0.0416971	-0.0303753	-0.330765	0.0261201	0.580384
COM_pos_187	-0.61324	-0.467125	-0.256403	0.428801	-0.443597	-0.8182	2.22078	-0.416161	0.0225126	-0.138043	-0.250103	1.29947	-0.321845	-1.03523	-0.489676	-0.480328	1.04079	-0.323337	-0.318119	1.19302	2.69774	-0.27849	2.16932	-0.279057	1.22199	-0.356054	-0.274396	2.75837	2.65003	-0.327071	2.71127	-0.548262	2.04985	-1.66508	1.20659	-0.530773	-0.171361	-0.277022	-0.577457	-0.338434	-1.65479	-0.489386	2.87044	-0.628189	-0.490249	-0.415034	-1.04299	-0.223348	0.939899
COM_pos_188	0.337352	-0.274698	-0.378907	0.0105484	-0.513464	-0.222084	-0.247118	-0.606037	0.00438059	-0.302255	0.0682915	0.438332	-0.21695	-0.412832	-0.628675	-0.592126	0.128297	-0.216984	-0.212278	0.296839	-0.210052	-0.272037	-0.24456	-0.41969	0.310017	-0.252148	-0.329773	-0.205729	-0.206745	-0.195307	-0.208504	-0.388646	-0.274322	-0.424995	0.30255	-0.302863	-0.117644	0.0333536	-0.294162	-0.417163	-0.418171	-0.627287	1.51766	0.317738	0.219933	0.00693436	-0.234759	-0.256066	0.182854
COM_pos_189	2.59077	-0.622398	-1.57378	-1.2186	-1.8035	0.389364	-6.33002	-2.30116	-0.365398	-1.46833	0.529015	-1.08387	-0.665406	-0.0431022	-2.24828	-2.09581	-1.98945	-0.662082	-0.651395	-1.52217	-7.18998	-1.01987	-6.20625	-1.71747	-1.52268	-0.756845	-1.30041	-7.30101	-7.0706	-0.551712	-7.21196	-0.98501	-6.08765	1.26808	-1.52461	-0.617412	-0.52154	0.42207	-0.475514	-1.57726	1.27801	-2.24231	0.614054	2.53039	1.77076	0.59719	0.818896	-1.06409	-1.51211
COM_pos_190	-0.0426041	-0.117107	-0.053164	0.314277	-0.15987	-0.250074	0.995042	-0.168926	0.145749	0.0124359	0.0476461	0.766225	-0.0444599	-0.381017	-0.204231	-0.192308	0.591714	-0.0451394	-0.0418981	0.691313	1.19932	-0.0388162	0.974454	-0.0714717	0.706119	-0.0664661	-0.0501903	1.22517	1.18039	-0.0418355	1.20521	-0.175628	0.918764	-0.643043	0.698149	-0.149494	0.0391038	0.0289097	-0.166634	-0.0951809	-0.637307	-0.203813	1.64929	-0.0530593	-0.0184549	-0.0337783	-0.34566	-0.0126083	0.562177
COM_pos_191	-0.116207	-0.404083	-0.376712	0.126272	-0.530139	-0.518463	0.716266	-0.571486	-0.0442088	-0.284493	-0.119916	0.72725	-0.31154	-0.716074	-0.614573	-0.589952	0.444704	-0.312176	-0.307353	0.60307	0.933348	-0.325041	0.696572	-0.409206	0.622466	-0.345618	-0.356199	0.96072	0.915617	-0.301384	0.939786	-0.502208	0.630555	-0.981849	0.611895	-0.446252	-0.193254	-0.150838	-0.460483	-0.432163	-0.973743	-0.613664	1.9864	-0.1335	-0.132444	-0.222581	-0.618068	-0.2933	0.434253
COM_pos_192	-2.03707	-0.357732	-0.0671626	-1.12472	0.297608	-0.508437	-0.388588	0.551864	-1.1144	-0.27487	-1.29383	-2.28666	-0.511901	0.0138497	0.61192	0.512307	-1.44018	-0.512419	-0.524631	-1.9006	-0.483672	-0.361055	-0.396184	0.0440469	-1.93636	-0.417922	-0.206427	-0.494977	-0.493778	-0.571143	-0.48788	-0.0475663	-0.316451	0.035007	-1.91609	-0.281621	-0.783548	-1.19829	-0.304657	0.0378399	0.0164987	0.608054	-5.22589	-1.98348	-1.71972	-1.12906	-0.480457	-0.403861	-1.59155
COM_pos_193	-0.117709	0.0756603	-0.0303372	-0.740155	0.176751	0.313355	-1.96079	0.202082	-0.431239	-0.157194	-0.257629	-1.61001	-0.0613028	0.573198	0.268175	0.24325	-1.26088	-0.0605178	-0.0664165	-1.45968	-2.33897	-0.067115	-1.92316	0.00683079	-1.4881	-0.0192548	-0.0437721	-2.38702	-2.30486	-0.0680093	-2.35003	0.192779	-1.8184	1.05219	-1.47277	0.137519	-0.225013	-0.219898	0.169291	0.0512921	1.04108	0.267228	-3.3321	-0.096674	-0.155939	-0.103458	0.486985	-0.116505	-1.21213
COM_pos_194	-1.6259	-0.310646	0.000523932	-0.47694	0.18746	-0.581142	0.879292	0.388983	-0.652606	-0.100606	-0.909115	-0.948235	-0.359867	-0.290702	0.400526	0.330619	-0.435304	-0.360895	-0.367656	-0.709074	1.02385	-0.228041	0.850404	0.0730423	-0.722603	-0.30529	-0.110971	1.04283	0.994819	-0.406305	1.02684	-0.116479	0.855803	-0.559084	-0.714469	-0.282745	-0.493941	-0.850201	-0.32103	0.0415419	-0.568213	0.397785	-2.42551	-1.59278	-1.33398	-0.860925	-0.661603	-0.235006	-0.593429
COM_pos_195	-0.498967	-0.428381	-0.343822	-0.0864171	-0.413731	-0.566224	0.616367	-0.400952	-0.24426	-0.299455	-0.351685	0.241838	-0.372899	-0.645785	-0.429161	-0.426284	0.148433	-0.373579	-0.371554	0.203647	0.800781	-0.354937	0.596341	-0.351741	0.214593	-0.385734	-0.352663	0.824183	0.782107	-0.375394	0.805975	-0.457491	0.550577	-0.890755	0.208787	-0.452501	-0.316959	-0.361324	-0.470584	-0.3746	-0.886905	-0.429091	0.827154	-0.504322	-0.449584	-0.41455	-0.653874	-0.333844	0.107932
COM_pos_196	0.211437	-0.0534768	-0.241996	-0.677388	-0.13056	0.231389	-2.13007	-0.174697	-0.363925	-0.314606	-0.136695	-1.24804	-0.151105	0.353696	-0.12363	-0.121668	-1.12381	-0.150198	-0.152832	-1.20052	-2.49118	-0.198691	-2.08943	-0.234604	-1.21977	-0.134085	-0.217658	-2.53729	-2.45348	-0.141632	-2.50136	-0.0191024	-2.00413	0.838187	-1.20966	-0.0111199	-0.243988	-0.12438	0.0278679	-0.187255	0.831911	-0.123539	-2.20164	0.218208	0.0843843	-0.0243006	0.401251	-0.237459	-1.03218
COM_pos_197	-0.067928	-0.27256	-0.182456	0.471314	-0.37494	-0.482653	1.54922	-0.402309	0.194948	-0.0649134	0.0431837	1.26892	-0.146324	-0.723204	-0.462933	-0.438571	0.941405	-0.147318	-0.141505	1.12728	1.88848	-0.144387	1.51585	-0.217872	1.15329	-0.186671	-0.170045	1.93142	1.85803	-0.139134	1.89835	-0.383505	1.42075	-1.15284	1.13924	-0.329315	0.0041478	0.00777207	-0.356484	-0.25664	-1.14254	-0.462047	2.86026	-0.0876961	-0.0430194	-0.0981047	-0.640003	-0.0993907	0.90055
COM_pos_198	0.713602	-0.258222	-0.702096	-1.25236	-0.586834	0.333161	-4.25866	-0.741777	-0.650069	-0.785388	-0.162243	-2.03469	-0.404718	0.425509	-0.659525	-0.628492	-2.02716	-0.402721	-0.404562	-2.04883	-4.92947	-0.537796	-4.17818	-0.718289	-2.07615	-0.397292	-0.616165	-5.01531	-4.85387	-0.370214	-4.94793	-0.276775	-4.0354	1.35533	-2.0622	-0.197318	-0.509192	-0.164706	-0.116014	-0.625479	1.34828	-0.658277	-3.06838	0.71196	0.382448	0.00966651	0.653942	-0.60091	-1.80873
COM_pos_199	0.366207	-0.11708	-0.335864	-0.602432	-0.280712	0.173732	-2.08112	-0.357693	-0.306732	-0.375954	-0.0665322	-0.9829	-0.188219	0.217616	-0.317631	-0.301979	-0.982113	-0.187318	-0.188095	-0.991229	-2.41033	-0.25422	-2.04154	-0.344242	-1.00453	-0.185177	-0.293763	-2.4525	-2.37321	-0.171042	-2.41941	-0.127417	-1.97171	0.673832	-0.99775	-0.0874551	-0.238806	-0.0680548	-0.0472346	-0.298416	0.670444	-0.317013	-1.48081	0.365219	0.201574	0.0171894	0.330714	-0.285047	-0.874344
COM_pos_200	0.39922	-0.407781	-0.535337	0.0202635	-0.72448	-0.35656	-0.226344	-0.84627	-0.00984124	-0.426947	0.0605487	0.637131	-0.323244	-0.622541	-0.88029	-0.831165	0.210293	-0.323309	-0.316823	0.443003	-0.151165	-0.394168	-0.225737	-0.590838	0.462123	-0.371751	-0.47044	-0.142096	-0.149305	-0.294724	-0.148356	-0.563786	-0.271812	-0.67247	0.451345	-0.448705	-0.182714	0.0125568	-0.439799	-0.590847	-0.662833	-0.878419	2.15954	0.37229	0.250175	-0.0299597	-0.385226	-0.369939	0.277519
COM_pos_201	-1.55109	-0.149514	0.0124064	-1.20927	0.412146	-0.128102	-1.34794	0.622057	-1.02316	-0.220358	-1.06087	-2.60321	-0.347102	0.422693	0.706385	0.615452	-1.75169	-0.346993	-0.359832	-2.21995	-1.639	-0.234504	-1.3321	0.119289	-2.2638	-0.250479	-0.101921	-1.67536	-1.62706	-0.396493	-1.6486	0.156371	-1.21043	0.71541	-2.23939	-0.0553647	-0.65002	-0.965734	-0.0548785	0.140011	0.694781	0.702875	-5.85369	-1.49779	-1.32877	-0.8453	-0.00617159	-0.295881	-1.83983
COM_pos_202	0.0135212	0.368025	0.316902	-0.380735	0.527056	0.541934	-1.27834	0.57755	-0.130322	0.190025	-0.011485	-1.21986	0.239351	0.813345	0.637948	0.606074	-0.838136	0.239911	0.233721	-1.05295	-1.59467	0.252478	-1.24888	0.360027	-1.0801	0.28434	0.289514	-1.63478	-1.56835	0.22694	-1.6041	0.499151	-1.15495	1.2022	-1.06534	0.426921	0.0751383	0.0302504	0.449859	0.395193	1.19105	0.636726	-2.95662	0.0368273	0.0200689	0.132345	0.685241	0.207577	-0.816707
COM_pos_203	0.670048	-0.603715	-0.807669	0.0595815	-1.10328	-0.518414	-0.351941	-1.2956	0.0172741	-0.638393	0.13165	1.02141	-0.472572	-0.935359	-1.34817	-1.27092	0.351758	-0.472567	-0.462502	0.716772	-0.239297	-0.584785	-0.35037	-0.894833	0.746559	-0.548304	-0.7045	-0.225704	-0.23572	-0.427578	-0.235013	-0.848458	-0.421496	-1.00579	0.729757	-0.667407	-0.252686	0.0563136	-0.653014	-0.894349	-0.99073	-1.34522	3.40213	0.627778	0.434544	-0.00881204	-0.56028	-0.547304	0.459029
COM_pos_204	-0.326389	-0.553498	-0.555775	-0.25976	-0.64854	-0.600041	-0.0179868	-0.681833	-0.341521	-0.500657	-0.367955	0.0881602	-0.50089	-0.721665	-0.705696	-0.688572	-0.0915991	-0.501257	-0.498212	0.00833805	0.0903201	-0.515527	-0.0269229	-0.577238	0.0194738	-0.522454	-0.539217	0.103896	0.0823733	-0.492856	0.0935837	-0.616971	-0.0626229	-0.849705	0.0133623	-0.577667	-0.430299	-0.387766	-0.58297	-0.587581	-0.844849	-0.705066	0.844289	-0.337483	-0.352113	-0.425792	-0.649468	-0.498104	-0.0885065
COM_pos_205	-1.02213	-0.562123	-0.570345	-1.23071	-0.366424	-0.442704	-1.85171	-0.299257	-1.03394	-0.692099	-0.960651	-2.01305	-0.679407	-0.173637	-0.245547	-0.281296	-1.62253	-0.679043	-0.685192	-1.84057	-2.10926	-0.652732	-1.82952	-0.524536	-1.86569	-0.63407	-0.607051	-2.14184	-2.08981	-0.695555	-2.11709	-0.425892	-1.74744	0.132412	-1.85194	-0.507814	-0.837369	-0.917624	-0.492358	-0.497689	0.121682	-0.246925	-3.69052	-0.998076	-0.982611	-0.83034	-0.327784	-0.692476	-1.62229
COM_pos_206	-0.494771	0.225954	0.252217	-0.616635	0.525285	0.341283	-1.22198	0.631618	-0.395033	0.090421	-0.334939	-1.63471	0.0756337	0.706325	0.699166	0.646914	-1.09384	0.0760158	0.0675957	-1.39431	-1.52194	0.124024	-1.19807	0.31714	-1.4268	0.138032	0.194346	-1.55978	-1.50137	0.0502877	-1.53121	0.416528	-1.0964	1.05176	-1.40893	0.29609	-0.134381	-0.275075	0.310476	0.346335	1.03747	0.697154	-3.87252	-0.46128	-0.411249	-0.168798	0.473598	0.074274	-1.11209
COM_pos_207	-0.685908	-0.49082	-0.347889	-0.0139493	-0.434309	-0.707102	1.08756	-0.401632	-0.252143	-0.29177	-0.424076	0.42202	-0.415271	-0.800449	-0.441021	-0.441967	0.325085	-0.416237	-0.413908	0.384546	1.36167	-0.380049	1.05683	-0.353992	0.39924	-0.429451	-0.367927	1.39654	1.33294	-0.422183	1.36933	-0.518424	0.991788	-1.16955	0.391514	-0.523294	-0.344646	-0.433667	-0.552093	-0.389148	-1.16471	-0.441108	1.15384	-0.691203	-0.593559	-0.510391	-0.83773	-0.350407	0.255905
COM_pos_208	1.50957	-0.179119	-0.611563	-0.142061	-0.812014	0.229573	-2.19941	-1.07162	0.158133	-0.506471	0.534655	0.282299	-0.143895	-0.0931275	-1.07252	-0.985816	-0.314552	-0.142697	-0.134772	0.000976677	-2.47481	-0.319213	-2.15285	-0.698853	0.0123805	-0.207451	-0.470197	-2.51075	-2.42912	-0.0841635	-2.48131	-0.409074	-2.13653	0.365972	0.00512651	-0.202076	-0.00498565	0.465636	-0.143704	-0.646517	0.375525	-1.06916	1.83925	1.47071	1.11309	0.505209	0.372492	-0.321022	-0.095618
COM_pos_209	1.41558	-0.273098	-0.704077	-0.228433	-0.906255	0.132922	-2.27212	-1.16582	0.0685409	-0.597909	0.443029	0.203611	-0.236624	-0.191857	-1.16734	-1.08049	-0.395865	-0.235436	-0.227463	-0.0788163	-2.54367	-0.4117	-2.22596	-0.791622	-0.0671588	-0.300511	-0.56275	-2.57913	-2.49836	-0.176893	-2.55006	-0.503904	-2.21063	0.262251	-0.0745485	-0.296611	-0.0963354	0.373731	-0.238595	-0.739754	0.271898	-1.16397	1.775	1.37656	1.01987	0.412168	0.27405	-0.413044	-0.177625
COM_pos_210	-1.08242	-0.608985	-0.557395	-0.984609	-0.41851	-0.595709	-1.06295	-0.347671	-0.914273	-0.638451	-0.922277	-1.47401	-0.678329	-0.404264	-0.317884	-0.348862	-1.18006	-0.678372	-0.682715	-1.34196	-1.17039	-0.640993	-1.05662	-0.520728	-1.35739	-0.64526	-0.596698	-1.18389	-1.16555	-0.694985	-1.17392	-0.50381	-1.01318	-0.294158	-1.34882	-0.575898	-0.784208	-0.889451	-0.57463	-0.512343	-0.30134	-0.319093	-2.60685	-1.06404	-1.01023	-0.846294	-0.55092	-0.662794	-1.20827
COM_pos_211	-0.938207	-0.521955	-0.431872	-0.61981	-0.362593	-0.591848	-0.271569	-0.299032	-0.656271	-0.470211	-0.725355	-0.815399	-0.544657	-0.486978	-0.29183	-0.314728	-0.637216	-0.545029	-0.547348	-0.733109	-0.248864	-0.504512	-0.278276	-0.407434	-0.738923	-0.525765	-0.46773	-0.24584	-0.255905	-0.559323	-0.248608	-0.455567	-0.270604	-0.542615	-0.735529	-0.509828	-0.59566	-0.705006	-0.519541	-0.414311	-0.546059	-0.292741	-1.37021	-0.926784	-0.851542	-0.701809	-0.607241	-0.509471	-0.683188
COM_pos_212	1.84184	-0.357248	-0.990335	-0.672162	-1.16879	0.302456	-4.0032	-1.50886	-0.127623	-0.904946	0.459658	-0.486194	-0.371228	-0.0187191	-1.48033	-1.37422	-1.13805	-0.369128	-0.361171	-0.799711	-4.54489	-0.610948	-3.92339	-1.09181	-0.796965	-0.438025	-0.804076	-4.61495	-4.46773	-0.293414	-4.5586	-0.615922	-3.85444	0.817425	-0.799938	-0.360635	-0.256045	0.383072	-0.267746	-1.00144	0.825378	-1.47619	0.852105	1.79862	1.28947	0.488935	0.574258	-0.635511	-0.819856
COM_pos_213	-1.74625	-0.528592	-0.249626	-0.730124	-0.0657689	-0.76234	0.440101	0.120542	-0.872629	-0.349982	-1.0974	-1.2146	-0.581949	-0.480377	0.135096	0.0694977	-0.723269	-0.582848	-0.5894	-0.986263	0.549914	-0.461426	0.415876	-0.180897	-1.00038	-0.529389	-0.352696	0.564419	0.525339	-0.624934	0.551984	-0.343513	0.427125	-0.697687	-0.991997	-0.499289	-0.714745	-1.04111	-0.532475	-0.207098	-0.706725	0.132524	-2.67278	-1.71461	-1.4809	-1.04395	-0.825699	-0.470781	-0.865333
COM_pos_214	-1.82745	-0.624745	-0.39913	-1.08357	-0.158513	-0.764487	-0.393898	0.0240881	-1.11445	-0.535042	-1.2671	-1.82459	-0.720152	-0.414938	0.0596567	-0.00997122	-1.24953	-0.72069	-0.728814	-1.56126	-0.416456	-0.60932	-0.4041	-0.322532	-1.58387	-0.656931	-0.499652	-0.418785	-0.428111	-0.762579	-0.418174	-0.412813	-0.358871	-0.459261	-1.57096	-0.576842	-0.89844	-1.20197	-0.597456	-0.332418	-0.471397	0.056943	-3.75831	-1.7909	-1.59155	-1.16597	-0.76597	-0.634441	-1.3662
COM_pos_215	-0.0835268	-0.35139	-0.341249	0.0621998	-0.465873	-0.429802	0.467809	-0.504781	-0.0626342	-0.266749	-0.111744	0.540592	-0.278385	-0.591767	-0.538367	-0.516939	0.305317	-0.27888	-0.27489	0.436671	0.629478	-0.293488	0.45371	-0.368807	0.452052	-0.306651	-0.321845	0.649816	0.616856	-0.268923	0.634309	-0.433748	0.402779	-0.786715	0.443642	-0.384796	-0.182852	-0.137583	-0.394269	-0.385219	-0.780159	-0.537577	1.5603	-0.0979858	-0.106799	-0.192419	-0.503745	-0.268836	0.302863
COM_pos_216	0.157691	-0.0480675	-0.254515	-0.845436	-0.0969503	0.282877	-2.53501	-0.132935	-0.469668	-0.355186	-0.20966	-1.60495	-0.17522	0.463598	-0.0677961	-0.0720727	-1.40032	-0.174128	-0.17813	-1.52253	-2.97332	-0.222113	-2.48691	-0.238293	-1.54792	-0.148495	-0.23431	-3.02921	-2.92886	-0.167819	-2.98576	0.0136602	-2.37957	1.04487	-1.53448	0.00765934	-0.304215	-0.188613	0.0526758	-0.182165	1.03614	-0.0679383	-2.94018	0.169335	0.0271305	-0.0642092	0.488204	-0.271342	-1.30068
COM_pos_217	-0.728861	-0.510389	-0.336632	0.0951547	-0.449632	-0.77766	1.457	-0.412652	-0.20184	-0.263671	-0.413479	0.655773	-0.414082	-0.901855	-0.462573	-0.462312	0.522469	-0.415241	-0.412196	0.603398	1.80008	-0.372351	1.41881	-0.34586	0.622243	-0.433014	-0.359289	1.84373	1.76444	-0.421834	1.80971	-0.549298	1.33657	-1.36203	0.612313	-0.551975	-0.321956	-0.42685	-0.587623	-0.389686	-1.35572	-0.46262	1.61139	-0.736252	-0.618036	-0.523424	-0.94067	-0.334787	0.438493
COM_pos_218	-0.320939	-0.575994	-0.571938	-0.211422	-0.683971	-0.640408	0.122326	-0.721176	-0.317918	-0.505136	-0.35687	0.214497	-0.511266	-0.786591	-0.75078	-0.730916	0.000590892	-0.511705	-0.508084	0.119801	0.2615	-0.526581	0.11045	-0.5972	0.133469	-0.536931	-0.553371	0.278985	0.250899	-0.502251	0.265673	-0.651144	0.065796	-0.953068	0.125984	-0.605669	-0.42563	-0.380398	-0.6133	-0.611006	-0.947187	-0.750048	1.12981	-0.334109	-0.346125	-0.428256	-0.703976	-0.504895	0.000913616
COM_pos_219	-1.1341	-0.616853	-0.421934	-0.306215	-0.433995	-0.855304	0.902187	-0.352656	-0.534353	-0.408386	-0.735615	-0.112236	-0.574107	-0.843398	-0.378926	-0.399356	-0.0402502	-0.575116	-0.575282	-0.0728771	1.1485	-0.510509	0.870999	-0.406055	-0.0656748	-0.569329	-0.468369	1.17999	1.11876	-0.592388	1.15508	-0.582778	0.823754	-1.19583	-0.0691739	-0.633332	-0.558954	-0.726191	-0.665736	-0.441313	-1.19477	-0.379764	0.019847	-1.12873	-0.982468	-0.786733	-0.975913	-0.49025	-0.136717
COM_pos_220	-0.202548	-0.756167	-0.954864	-1.04168	-0.953104	-0.517897	-2.25019	-1.03981	-0.817355	-0.962497	-0.614419	-1.20406	-0.793255	-0.541715	-1.01596	-0.993009	-1.29666	-0.792565	-0.791755	-1.25296	-2.49084	-0.860282	-2.21915	-0.973526	-1.25917	-0.801473	-0.907817	-2.52179	-2.46145	-0.773613	-2.49732	-0.798308	-2.17468	-0.196376	-1.25623	-0.741971	-0.802067	-0.626089	-0.708619	-0.937744	-0.196918	-1.01507	-1.26039	-0.2092	-0.363654	-0.56881	-0.401576	-0.879062	-1.19783
COM_pos_221	0.0956184	-0.396963	-0.458684	-0.0526203	-0.593098	-0.394933	-0.0539523	-0.666964	-0.106131	-0.380719	-0.0853342	0.407429	-0.331527	-0.579668	-0.69459	-0.663018	0.118318	-0.331741	-0.32719	0.276861	0.0337012	-0.372276	-0.0579445	-0.495364	0.291289	-0.364952	-0.419942	0.0445162	0.0307726	-0.314113	0.0365992	-0.501577	-0.0969653	-0.664815	0.283236	-0.428008	-0.230892	-0.117647	-0.426297	-0.500306	-0.657904	-0.693399	1.49369	0.0774969	0.0123427	-0.156103	-0.432296	-0.352402	0.151761
COM_pos_222	-0.0369974	-0.896249	-1.2234	-1.43576	-1.19865	-0.492501	-3.48455	-1.33378	-1.04683	-1.24896	-0.706144	-1.78457	-0.969908	-0.503585	-1.28878	-1.25501	-1.89517	-0.96862	-0.968066	-1.84646	-3.90647	-1.07687	-3.43132	-1.24911	-1.8593	-0.978184	-1.14926	-3.96062	-3.85613	-0.939433	-3.91789	-0.950741	-3.34966	0.0958777	-1.85302	-0.867178	-1.00077	-0.720759	-0.811134	-1.18789	0.0938439	-1.28745	-2.05394	-0.045371	-0.295805	-0.617328	-0.288834	-1.11191	-1.73296
COM_pos_223	0.790694	-0.579656	-0.789248	0.185239	-1.11891	-0.50587	-0.165439	-1.32554	0.118023	-0.599878	0.227372	1.27192	-0.430169	-0.968526	-1.38627	-1.30221	0.53374	-0.43022	-0.419078	0.936717	-0.0183513	-0.549253	-0.166464	-0.884739	0.970477	-0.513838	-0.678423	-0.000429571	-0.0169905	-0.381772	-0.0129957	-0.848696	-0.249724	-1.07789	0.951485	-0.651922	-0.184263	0.144437	-0.638871	-0.88741	-1.06106	-1.38305	3.93076	0.744171	0.542629	0.0667273	-0.562916	-0.505794	0.644479
COM_pos_224	-0.59564	-0.576643	-0.470603	-0.0529945	-0.587652	-0.765342	0.910965	-0.581815	-0.278038	-0.397458	-0.422169	0.470702	-0.490414	-0.904163	-0.624778	-0.615894	0.296666	-0.491296	-0.487883	0.397645	1.17804	-0.472094	0.88282	-0.487243	0.414963	-0.513036	-0.475992	1.21193	1.152	-0.491105	1.18565	-0.633018	0.81384	-1.25348	0.405713	-0.614643	-0.397464	-0.440538	-0.639407	-0.51963	-1.24711	-0.624484	1.4466	-0.605865	-0.540135	-0.51952	-0.891076	-0.440019	0.246415
COM_pos_225	-1.28121	-0.725339	-0.452038	-0.0592841	-0.540465	-1.09814	1.83557	-0.451235	-0.444983	-0.390435	-0.749979	0.484959	-0.624812	-1.17626	-0.506559	-0.522337	0.447505	-0.626334	-0.624408	0.478917	2.26786	-0.545949	1.78449	-0.446113	0.497742	-0.634105	-0.503512	2.32302	2.21977	-0.644498	2.27975	-0.725958	1.69008	-1.7728	0.488054	-0.767297	-0.548229	-0.752036	-0.817703	-0.504485	-1.76756	-0.507237	1.2581	-1.28222	-1.08467	-0.866712	-1.30585	-0.503868	0.313588
COM_pos_226	-0.80234	-0.614137	-0.430087	0.085986	-0.568013	-0.90703	1.5795	-0.535173	-0.245353	-0.341943	-0.475319	0.749128	-0.501765	-1.06271	-0.59277	-0.589208	0.57267	-0.503027	-0.499245	0.678046	1.96502	-0.460205	1.53718	-0.444029	0.700229	-0.525917	-0.450658	2.01405	1.92564	-0.508458	1.97589	-0.667695	1.4429	-1.57622	0.688493	-0.662989	-0.390105	-0.493371	-0.701995	-0.492705	-1.56858	-0.592693	1.91108	-0.812344	-0.689135	-0.603262	-1.08956	-0.416932	0.484068
COM_pos_227	-1.97319	-0.559906	-0.153591	-0.364105	-0.0377896	-0.981939	1.76529	0.180801	-0.711269	-0.209229	-1.08689	-0.492037	-0.551257	-0.772325	0.162664	0.0945105	-0.0702969	-0.552856	-0.557748	-0.289542	2.10953	-0.397754	1.71445	-0.0882252	-0.291584	-0.508881	-0.27518	2.15394	2.06015	-0.601201	2.11817	-0.393245	1.67107	-1.30622	-0.289526	-0.557259	-0.627359	-1.03732	-0.615959	-0.145156	-1.31141	0.159969	-1.36794	-1.94524	-1.62167	-1.10477	-1.15643	-0.382345	-0.274302
COM_pos_228	-2.6424	-0.668556	-0.115946	-0.471522	0.0632422	-1.23108	2.36518	0.368097	-0.924057	-0.204518	-1.42827	-0.727	-0.669223	-0.917761	0.349085	0.252437	-0.111704	-0.671291	-0.678674	-0.433079	2.80756	-0.457167	2.2982	-0.0220733	-0.438467	-0.606509	-0.284917	2.86472	2.74232	-0.738984	2.81853	-0.427144	2.24763	-1.6131	-0.434237	-0.659278	-0.789159	-1.35626	-0.737849	-0.0970603	-1.62129	0.345277	-2.09469	-2.60181	-2.15847	-1.43895	-1.45647	-0.440324	-0.389639
COM_pos_229	-2.18772	-0.226634	0.0362338	-1.51965	0.552521	-0.263172	-1.37318	0.847251	-1.33953	-0.262614	-1.44298	-3.27786	-0.472075	0.455259	0.94984	0.826099	-2.15212	-0.472117	-0.488936	-2.76922	-1.68458	-0.308445	-1.36107	0.179436	-2.82424	-0.344941	-0.124215	-1.72323	-1.67706	-0.54122	-1.69523	0.180158	-1.21578	0.740593	-2.79347	-0.108749	-0.861279	-1.31685	-0.11712	0.196568	0.71407	0.945062	-7.46463	-2.11703	-1.85685	-1.1766	-0.136883	-0.382727	-2.2927
COM_pos_230	-0.839305	-0.53347	-0.343301	0.0390306	-0.438871	-0.810975	1.45147	-0.388629	-0.260328	-0.280179	-0.483134	0.546187	-0.444079	-0.909919	-0.435974	-0.440773	0.454532	-0.445266	-0.442821	0.512897	1.79308	-0.394273	1.41251	-0.346972	0.530112	-0.458394	-0.373176	1.83658	1.75658	-0.454916	1.80258	-0.557002	1.33352	-1.37346	0.521113	-0.571597	-0.364813	-0.491789	-0.608786	-0.391566	-1.36803	-0.436217	1.36203	-0.844049	-0.711191	-0.585774	-0.974099	-0.358517	0.362061
COM_pos_231	-0.252511	-0.319544	-0.261719	0.069883	-0.358044	-0.439656	0.684743	-0.366181	-0.0822949	-0.202503	-0.170905	0.477718	-0.253922	-0.557739	-0.398073	-0.387311	0.320289	-0.254551	-0.25161	0.410131	0.869159	-0.248825	0.666158	-0.278239	0.423492	-0.27383	-0.259168	0.892491	0.852055	-0.251557	0.87447	-0.372362	0.615885	-0.794394	0.4163	-0.348779	-0.178556	-0.187803	-0.364219	-0.299606	-0.789217	-0.397697	1.2745	-0.261942	-0.230824	-0.244424	-0.526047	-0.225164	0.293589
COM_pos_232	-2.21211	-0.626628	-0.380694	-1.4986	-0.0027306	-0.717049	-1.06894	0.236509	-1.42632	-0.597726	-1.55624	-2.74506	-0.796464	-0.183472	0.305261	0.208467	-1.89478	-0.796763	-0.809225	-2.35906	-1.2333	-0.658734	-1.06829	-0.270743	-2.39776	-0.701328	-0.511502	-1.25346	-1.23566	-0.852377	-1.23941	-0.317229	-0.973596	-0.0665825	-2.37598	-0.54398	-1.07978	-1.46062	-0.558784	-0.267478	-0.0858824	0.301511	-5.80097	-2.15849	-1.92748	-1.37318	-0.655898	-0.708186	-2.02423
COM_pos_233	-0.20488	-0.675979	-0.665983	0.0123398	-0.876111	-0.800003	0.655361	-0.944787	-0.190686	-0.540571	-0.266647	0.815032	-0.554352	-1.07482	-1.00051	-0.963626	0.414501	-0.555049	-0.548403	0.637926	0.920245	-0.581987	0.632578	-0.713107	0.663699	-0.601974	-0.630775	0.9536	0.9	-0.537736	0.928213	-0.816294	0.54811	-1.39166	0.649592	-0.731874	-0.393014	-0.310709	-0.747023	-0.739909	-1.38062	-0.999132	2.53574	-0.229533	-0.248448	-0.40113	-0.920225	-0.541032	0.413794
COM_pos_234	-0.449927	-0.457932	-0.592406	-1.14892	-0.43655	-0.213719	-2.39883	-0.441522	-0.85514	-0.68969	-0.668782	-1.84638	-0.570953	-0.0253865	-0.385336	-0.397693	-1.61007	-0.570169	-0.574374	-1.74712	-2.74909	-0.59384	-2.36203	-0.56968	-1.77016	-0.541666	-0.589445	-2.79369	-2.71537	-0.570554	-2.75918	-0.381714	-2.27114	0.429468	-1.75785	-0.407599	-0.696195	-0.643704	-0.374552	-0.526443	0.420981	-0.3858	-3.15386	-0.435986	-0.523108	-0.540503	-0.0512721	-0.636087	-1.54616
COM_pos_235	-0.669404	-0.672053	-0.556726	-0.0707498	-0.693877	-0.882589	1.00535	-0.690946	-0.324591	-0.471305	-0.484503	0.536387	-0.572688	-1.04666	-0.740215	-0.728784	0.328029	-0.573657	-0.569654	0.448494	1.30783	-0.554173	0.973722	-0.577073	0.468534	-0.59948	-0.560674	1.3462	1.27862	-0.572623	1.31647	-0.740027	0.894813	-1.44069	0.457814	-0.715981	-0.463952	-0.506587	-0.743615	-0.613546	-1.43325	-0.739826	1.67887	-0.681702	-0.611187	-0.59659	-1.02464	-0.517404	0.273558
COM_pos_236	-0.351132	-0.540313	-0.501174	-0.0825261	-0.626903	-0.65389	0.501375	-0.653461	-0.240772	-0.425062	-0.319685	0.422448	-0.461377	-0.813337	-0.690763	-0.672514	0.19913	-0.461996	-0.458076	0.324954	0.699022	-0.466869	0.482683	-0.526208	0.341333	-0.488704	-0.48864	0.723974	0.682037	-0.454701	0.704818	-0.617114	0.424961	-1.05981	0.332444	-0.576001	-0.364011	-0.343989	-0.590324	-0.547864	-1.05313	-0.690099	1.45675	-0.364716	-0.351386	-0.407541	-0.745334	-0.439325	0.18229
COM_pos_237	-0.0393639	-0.472171	-0.539541	-0.238243	-0.642079	-0.446336	-0.362547	-0.707352	-0.25623	-0.480744	-0.219629	0.0965027	-0.425904	-0.589782	-0.726051	-0.699576	-0.133773	-0.426018	-0.422437	-0.00823166	-0.320187	-0.463903	-0.362421	-0.569474	0.0021517	-0.452346	-0.505299	-0.315099	-0.319434	-0.410591	-0.31864	-0.556418	-0.387688	-0.61966	-0.00369805	-0.49444	-0.349994	-0.245497	-0.489674	-0.569537	-0.614435	-0.725053	0.920347	-0.0538832	-0.119652	-0.269064	-0.463121	-0.450634	-0.0981467
COM_pos_238	0.237135	-0.569208	-0.818423	-0.774965	-0.863489	-0.295778	-2.15822	-0.988649	-0.537103	-0.799834	-0.297638	-0.798686	-0.588891	-0.388313	-0.970955	-0.933662	-1.0063	-0.588099	-0.585654	-0.900488	-2.40261	-0.679778	-2.12415	-0.852632	-0.902515	-0.609775	-0.750415	-2.43416	-2.36997	-0.560324	-2.40897	-0.654056	-2.08699	-0.0228502	-0.901983	-0.563864	-0.563373	-0.322367	-0.525312	-0.813652	-0.021046	-0.969508	-0.480741	0.223149	0.0244219	-0.270216	-0.175402	-0.694294	-0.881449
COM_pos_239	-5.56286	-1.17138	-0.419353	-3.21402	0.54329	-1.55214	-1.35581	1.2079	-3.17141	-0.967911	-3.6308	-6.28809	-1.58135	-0.17764	1.36829	1.10695	-4.0623	-1.5824	-1.61483	-5.27321	-1.62254	-1.18771	-1.37383	-0.12723	-5.36792	-1.33316	-0.781459	-1.65428	-1.64705	-1.73632	-1.63399	-0.355844	-1.16052	-0.0972431	-5.31427	-0.969647	-2.29754	-3.37972	-1.02883	-0.141917	-0.146108	1.35819	-14.0411	-5.42199	-4.73394	-3.19275	-1.46894	-1.30193	-4.45466
COM_pos_240	0.324094	-0.556211	-0.706038	-0.144658	-0.89976	-0.48089	-0.513069	-1.03292	-0.154076	-0.595654	-0.0625103	0.472388	-0.473141	-0.755967	-1.06549	-1.01295	0.0258811	-0.473123	-0.466416	0.268681	-0.458958	-0.552239	-0.509486	-0.764719	0.287693	-0.523597	-0.634863	-0.452605	-0.454232	-0.442029	-0.456691	-0.720161	-0.552477	-0.774076	0.276922	-0.596812	-0.329841	-0.112838	-0.584542	-0.761361	-0.764249	-1.06349	2.0281	0.295845	0.156089	-0.150922	-0.499058	-0.529195	0.104262
COM_pos_241	-0.214323	-0.525331	-0.533394	-0.147961	-0.654689	-0.580255	0.138375	-0.700434	-0.249405	-0.461475	-0.278972	0.303745	-0.457549	-0.740323	-0.731005	-0.708056	0.0660545	-0.457958	-0.454007	0.198043	0.274271	-0.4783	0.127428	-0.561935	0.212476	-0.485806	-0.510162	0.291311	0.264624	-0.446557	0.278398	-0.609391	0.0817942	-0.899158	0.204544	-0.556611	-0.365194	-0.305213	-0.562863	-0.574733	-0.892817	-0.730153	1.29269	-0.229018	-0.251425	-0.35348	-0.641782	-0.455967	0.07258
COM_pos_242	0.1926	-0.366769	-0.456793	-0.0791353	-0.585908	-0.328155	-0.266252	-0.670362	-0.0961666	-0.382914	-0.0449469	0.338956	-0.309523	-0.509778	-0.693268	-0.659354	0.0463271	-0.309604	-0.305117	0.205725	-0.218819	-0.359036	-0.265331	-0.494972	0.218665	-0.342908	-0.412123	-0.21315	-0.217111	-0.289742	-0.217018	-0.473947	-0.296067	-0.538602	0.211361	-0.394476	-0.213924	-0.0778594	-0.38775	-0.494282	-0.532033	-0.691982	1.37638	0.174127	0.0878529	-0.10605	-0.346147	-0.34279	0.0937292
COM_pos_243	-0.15454	-0.78597	-0.875015	-0.395564	-1.03566	-0.76541	-0.488879	-1.13064	-0.442588	-0.782325	-0.402321	0.142932	-0.710603	-0.988512	-1.16184	-1.12234	-0.210145	-0.710763	-0.7053	-0.0170283	-0.402144	-0.764389	-0.49132	-0.920312	-0.00022505	-0.751084	-0.824768	-0.391517	-0.4034	-0.688286	-0.399153	-0.914299	-0.534652	-1.06407	-0.00964401	-0.822042	-0.590699	-0.441891	-0.81758	-0.923635	-1.05585	-1.16034	1.43909	-0.176737	-0.265944	-0.4835	-0.801073	-0.742036	-0.162611
COM_pos_244	-1.08032	-0.572673	-0.390345	-0.314526	-0.391571	-0.790308	0.787595	-0.311996	-0.518666	-0.383664	-0.703715	-0.171383	-0.538395	-0.76583	-0.33397	-0.354888	-0.0845815	-0.539324	-0.539782	-0.125955	1.00576	-0.477458	0.759456	-0.373194	-0.120446	-0.53168	-0.435706	1.03367	0.978847	-0.556331	1.01155	-0.533994	0.719225	-1.08109	-0.123046	-0.585435	-0.532008	-0.692753	-0.615043	-0.404914	-1.08063	-0.334823	-0.130543	-1.0741	-0.936239	-0.745195	-0.897702	-0.46043	-0.175005
COM_pos_245	-1.27616	-0.739362	-0.50275	-0.238325	-0.555851	-1.0495	1.33638	-0.47046	-0.550656	-0.463391	-0.807228	0.143555	-0.665643	-1.08603	-0.512293	-0.530173	0.156518	-0.666926	-0.665966	0.158406	1.68212	-0.593987	1.29457	-0.492261	0.171841	-0.668444	-0.551788	1.72627	1.64259	-0.684637	1.69155	-0.724025	1.22207	-1.56891	0.165022	-0.769504	-0.617492	-0.804	-0.811511	-0.539865	-1.5656	-0.513042	0.620063	-1.27423	-1.10074	-0.893512	-1.21667	-0.56204	0.0401392
COM_pos_246	-0.408626	-0.336915	-0.359793	-0.555404	-0.302238	-0.2784	-0.857045	-0.292355	-0.476393	-0.394868	-0.434434	-0.793729	-0.373601	-0.204487	-0.274835	-0.28245	-0.693092	-0.373523	-0.375074	-0.75019	-0.955116	-0.373234	-0.847492	-0.348857	-0.757946	-0.36199	-0.36593	-0.967621	-0.946593	-0.376073	-0.958033	-0.30303	-0.81966	-0.0822931	-0.75375	-0.320114	-0.419405	-0.423481	-0.312002	-0.337257	-0.0853725	-0.275141	-1.27397	-0.402523	-0.415415	-0.39301	-0.234306	-0.386402	-0.682708
COM_pos_247	-1.01111	-0.625	-0.484069	-0.417461	-0.487601	-0.794512	0.440949	-0.427006	-0.57746	-0.477377	-0.721187	-0.297531	-0.596979	-0.778752	-0.444683	-0.46036	-0.235303	-0.597739	-0.597977	-0.264602	0.612445	-0.550329	0.418972	-0.471411	-0.260046	-0.592481	-0.518906	0.634366	0.591416	-0.610612	0.616998	-0.596884	0.386911	-1.026	-0.262219	-0.635526	-0.590219	-0.713244	-0.658469	-0.496117	-1.02551	-0.445329	-0.24568	-1.00659	-0.900801	-0.754861	-0.879026	-0.53669	-0.305113
COM_pos_248	0.889787	-0.828174	-1.38459	-1.39638	-1.45084	-0.199807	-4.57682	-1.71827	-0.834696	-1.36349	-0.28987	-1.57691	-0.89197	-0.362418	-1.66974	-1.59282	-1.97475	-0.889929	-0.88573	-1.77494	-5.16259	-1.08947	-4.49744	-1.45307	-1.78355	-0.930235	-1.23773	-5.238	-5.08667	-0.831137	-5.17798	-0.994169	-4.40125	0.501939	-1.78013	-0.807304	-0.860546	-0.337873	-0.719565	-1.36254	0.504173	-1.66672	-1.14384	0.862606	0.425447	-0.207091	0.0881429	-1.12836	-1.69685
COM_pos_249	-0.847392	-0.994069	-0.911784	-0.369437	-1.07059	-1.1768	0.567365	-1.0897	-0.606206	-0.814553	-0.739393	0.294365	-0.888422	-1.37399	-1.14067	-1.12148	0.0281052	-0.889303	-0.884509	0.179541	0.856559	-0.884205	0.538638	-0.94025	0.201229	-0.921469	-0.903676	0.893169	0.830271	-0.883268	0.864946	-1.0839	0.45847	-1.74205	0.189529	-1.04143	-0.764134	-0.768108	-1.06506	-0.973538	-1.73353	-1.13998	1.60812	-0.863419	-0.820815	-0.857728	-1.31134	-0.846358	-0.00952428
COM_pos_250	-0.0911727	-0.816963	-0.884679	-0.18769	-1.11032	-0.856636	0.0289966	-1.21851	-0.318102	-0.752586	-0.320022	0.613855	-0.700719	-1.16257	-1.26906	-1.22032	0.145589	-0.701124	-0.693719	0.403719	0.219797	-0.756807	0.0166418	-0.942794	0.429061	-0.755035	-0.827651	0.243605	0.209594	-0.675093	0.225856	-0.984683	-0.0568805	-1.36772	0.415011	-0.871602	-0.530073	-0.372134	-0.874985	-0.957792	-1.35603	-1.26722	2.44691	-0.120373	-0.20079	-0.446893	-0.939972	-0.720078	0.183798
COM_pos_251	-0.767105	-0.414448	-0.302141	-0.310482	-0.285939	-0.539262	0.319973	-0.231058	-0.420415	-0.308141	-0.528834	-0.287525	-0.402887	-0.501386	-0.240237	-0.256142	-0.201084	-0.40348	-0.404228	-0.244992	0.433411	-0.363002	0.304428	-0.287711	-0.24369	-0.395097	-0.333633	0.447935	0.418355	-0.415327	0.436325	-0.379186	0.286389	-0.671133	-0.244146	-0.417814	-0.412285	-0.518435	-0.434727	-0.30497	-0.671742	-0.240886	-0.402926	-0.761235	-0.675124	-0.543681	-0.596391	-0.355776	-0.257058
COM_pos_252	-0.713341	-0.68352	-0.719194	-0.911798	-0.664173	-0.611104	-1.2837	-0.66079	-0.820811	-0.753181	-0.766654	-1.15039	-0.721104	-0.542288	-0.642412	-0.648078	-1.06087	-0.720978	-0.722404	-1.11227	-1.394	-0.725419	-1.27243	-0.710063	-1.1201	-0.71059	-0.721742	-1.40808	-1.38382	-0.722094	-1.39723	-0.654133	-1.24279	-0.401671	-1.1159	-0.666506	-0.765391	-0.757022	-0.656456	-0.696517	-0.404646	-0.642642	-1.6123	-0.707984	-0.731001	-0.723963	-0.560925	-0.739287	-1.04408
COM_pos_253	-0.221428	-0.465794	-0.454436	-0.0777272	-0.570592	-0.541121	0.311632	-0.606024	-0.19616	-0.384938	-0.243832	0.369476	-0.397384	-0.691745	-0.63756	-0.617802	0.151151	-0.397864	-0.394141	0.273108	0.464515	-0.410841	0.298208	-0.479942	0.287495	-0.423683	-0.43689	0.483749	0.452472	-0.38875	0.469073	-0.54215	0.250334	-0.876691	0.279633	-0.497055	-0.308327	-0.267793	-0.506164	-0.495536	-0.870577	-0.636833	1.31999	-0.234836	-0.241726	-0.319447	-0.611181	-0.387693	0.147927
COM_pos_254	-0.327977	-0.656526	-0.627695	-0.0634474	-0.799993	-0.782751	0.587955	-0.847256	-0.252852	-0.524191	-0.336	0.610256	-0.552979	-1.00506	-0.895404	-0.867546	0.291962	-0.553666	-0.548262	0.470303	0.829599	-0.568744	0.566114	-0.664365	0.492037	-0.591268	-0.604059	0.860072	0.809966	-0.541392	0.836777	-0.767118	0.492369	-1.30031	0.480188	-0.703761	-0.42012	-0.370853	-0.719491	-0.689877	-1.29121	-0.894373	2.0244	-0.347468	-0.347496	-0.450874	-0.893439	-0.533266	0.281156
COM_pos_255	-0.876305	-0.864972	-0.712303	-0.088357	-0.887697	-1.14051	1.31996	-0.881654	-0.418968	-0.602879	-0.628888	0.692715	-0.73702	-1.34993	-0.945248	-0.931264	0.42862	-0.738238	-0.73318	0.581599	1.7133	-0.711505	1.27867	-0.737818	0.607402	-0.770937	-0.718308	1.76322	1.67517	-0.737468	1.72454	-0.950736	1.17656	-1.86292	0.593609	-0.921528	-0.597584	-0.656838	-0.957862	-0.785529	-1.85338	-0.944769	2.15587	-0.891863	-0.797135	-0.773406	-1.32506	-0.663984	0.356344
COM_pos_256	-0.522798	-1.00704	-1.18524	-1.27998	-1.17846	-0.790515	-2.37866	-1.25442	-1.07395	-1.19519	-0.890245	-1.44559	-1.04324	-0.804895	-1.23169	-1.21204	-1.51853	-1.04262	-1.04204	-1.48498	-2.6009	-1.10263	-2.35027	-1.20079	-1.4912	-1.04948	-1.14412	-2.62947	-2.57407	-1.02605	-2.6069	-1.04132	-2.30832	-0.487682	-1.48821	-0.99293	-1.05522	-0.899593	-0.962618	-1.16801	-0.488442	-1.23093	-1.5392	-0.52814	-0.666266	-0.846055	-0.683416	-1.12047	-1.42998
COM_pos_257	-0.682258	-0.901424	-0.803758	-0.0985116	-1.01131	-1.1286	1.06707	-1.04059	-0.397132	-0.676996	-0.561334	0.762092	-0.765234	-1.38799	-1.10601	-1.07981	0.409146	-0.766296	-0.760043	0.609482	1.43357	-0.762949	1.031	-0.841895	0.637556	-0.808681	-0.790415	1.47997	1.40066	-0.757537	1.44424	-1.02093	0.928325	-1.85217	0.622391	-0.962663	-0.602912	-0.599493	-0.992081	-0.883831	-1.84107	-1.10506	2.47839	-0.703559	-0.654834	-0.713799	-1.29853	-0.714378	0.364829
COM_pos_258	-2.24542	-0.6287	-0.401427	-1.64009	0.0117597	-0.678009	-1.42135	0.255041	-1.51468	-0.640049	-1.61452	-3.0346	-0.821989	-0.10051	0.335126	0.234148	-2.12534	-0.822125	-0.835614	-2.62321	-1.6506	-0.685405	-1.41424	-0.285209	-2.66675	-0.719646	-0.534178	-1.67899	-1.64707	-0.878991	-1.6586	-0.299495	-1.30162	0.0988452	-2.64236	-0.535501	-1.13304	-1.51254	-0.544883	-0.274365	0.077655	0.331221	-6.38286	-2.18825	-1.96745	-1.40511	-0.58688	-0.743304	-2.24621
COM_pos_259	-1.72937	-0.765462	-0.525224	-0.82452	-0.402557	-0.9858	0.282229	-0.254511	-0.979828	-0.590415	-1.18458	-1.10673	-0.791085	-0.789894	-0.251232	-0.301269	-0.752438	-0.791966	-0.796478	-0.940591	0.419765	-0.692546	0.257758	-0.474196	-0.948419	-0.753959	-0.607561	0.437665	0.395415	-0.825115	0.422849	-0.630258	0.253473	-1.02791	-0.943574	-0.749601	-0.878095	-1.14369	-0.780487	-0.501027	-1.03382	-0.253204	-2.07061	-1.70637	-1.50956	-1.161	-1.05977	-0.693806	-0.874061
COM_pos_260	1.56821	-0.729449	-1.3866	-1.03594	-1.57816	-0.0480691	-4.47586	-1.93336	-0.476525	-1.2942	0.131063	-0.818815	-0.74037	-0.389844	-1.90538	-1.7941	-1.50769	-0.7382	-0.729749	-1.14967	-5.03046	-0.990114	-4.39367	-1.49338	-1.14604	-0.81112	-1.19205	-5.10221	-4.95093	-0.659072	-5.04445	-1.00224	-4.3246	0.469028	-1.14955	-0.734632	-0.615912	0.0502143	-0.638653	-1.40037	0.477615	-1.90104	0.622379	1.5226	0.993429	0.157467	0.230652	-1.0144	-1.17729
COM_pos_261	0.0195321	-0.905953	-1.08629	-0.591874	-1.26299	-0.785144	-1.19205	-1.40364	-0.551611	-0.98704	-0.423682	-0.0629421	-0.838142	-1.04195	-1.4282	-1.37517	-0.491404	-0.837954	-0.831667	-0.25985	-1.19496	-0.925036	-1.18202	-1.144	-0.243817	-0.885997	-1.01081	-1.19588	-1.18423	-0.805421	-1.19429	-1.06501	-1.21164	-0.983199	-0.253025	-0.93998	-0.708971	-0.472248	-0.921551	-1.13319	-0.974332	-1.42617	1.34744	-0.00774879	-0.16895	-0.494556	-0.776302	-0.908061	-0.398198
COM_pos_262	-3.1616	-0.671337	-0.286294	-2.04605	0.308657	-0.811426	-1.38057	0.684367	-1.93035	-0.627966	-2.13306	-4.00838	-0.939197	0.027559	0.792891	0.640707	-2.6713	-0.939568	-0.959267	-3.40138	-1.64112	-0.72291	-1.37933	-0.113401	-3.46232	-0.789255	-0.491057	-1.67305	-1.64454	-1.02704	-1.65078	-0.18469	-1.22994	0.214818	-3.42803	-0.541146	-1.38481	-1.98272	-0.564397	-0.108214	0.184438	0.787007	-8.81679	-3.07729	-2.71408	-1.84447	-0.713696	-0.800905	-2.87412
COM_pos_263	0.790894	-0.64206	-0.987583	-0.499461	-1.18297	-0.334296	-2.04572	-1.40264	-0.291744	-0.882648	-0.00191698	-0.0272097	-0.593827	-0.638393	-1.41251	-1.33685	-0.572031	-0.592984	-0.585527	-0.282097	-2.22339	-0.739113	-2.01206	-1.06539	-0.268717	-0.652675	-0.868358	-2.24678	-2.19003	-0.543147	-2.2273	-0.849684	-2.01281	-0.321783	-0.276853	-0.669656	-0.455874	-0.064549	-0.625263	-1.02775	-0.312303	-1.40958	1.50479	0.755651	0.46539	-0.0476111	-0.239295	-0.733851	-0.396384
COM_pos_264	-0.633805	-0.730137	-0.695306	-0.420616	-0.776804	-0.814893	0.0139834	-0.789887	-0.533514	-0.645676	-0.594085	-0.0867921	-0.677156	-0.916562	-0.815218	-0.804453	-0.22675	-0.677652	-0.67509	-0.14754	0.152999	-0.677642	0.000460914	-0.710638	-0.136668	-0.694649	-0.689879	0.170546	0.140603	-0.673746	0.157033	-0.777909	-0.0389507	-1.09243	-0.142549	-0.753891	-0.61398	-0.609229	-0.764555	-0.726147	-1.08808	-0.814838	0.58404	-0.642267	-0.627078	-0.653125	-0.87984	-0.658937	-0.242316
COM_pos_265	-0.407998	-0.605283	-0.581559	-0.216698	-0.692486	-0.692556	0.232813	-0.72067	-0.344156	-0.514768	-0.402739	0.220213	-0.537588	-0.834584	-0.752313	-0.734941	0.018001	-0.538107	-0.534591	0.131464	0.394148	-0.546113	0.21801	-0.604684	0.145583	-0.562197	-0.567994	0.414479	0.380753	-0.530618	0.398908	-0.675408	0.169479	-1.03336	0.137896	-0.636018	-0.452137	-0.42483	-0.646815	-0.621821	-1.02749	-0.75168	1.13022	-0.420353	-0.417133	-0.477827	-0.766989	-0.522819	0.00852968
COM_pos_266	-1.03933	-1.09008	-1.06214	-0.878234	-1.11627	-1.15195	-0.561597	-1.12287	-0.958342	-1.02904	-1.00326	-0.653587	-1.05393	-1.21845	-1.1403	-1.13367	-0.744018	-1.05433	-1.05259	-0.692672	-0.463918	-1.05274	-0.571266	-1.07188	-0.685334	-1.06551	-1.06008	-0.451604	-0.472854	-1.05212	-0.461111	-1.1208	-0.59842	-1.34333	-0.689294	-1.10615	-1.01205	-1.013	-1.11386	-1.08283	-1.34043	-1.14007	-0.208481	-1.04477	-1.03168	-1.04353	-1.19803	-1.0399	-0.756693
COM_pos_267	-3.74708	-0.966198	-0.31046	-1.32661	0.0870441	-1.53478	1.5248	0.513031	-1.6943	-0.525646	-2.23433	-2.33079	-1.07222	-0.919231	0.538389	0.390305	-1.2436	-1.07421	-1.08874	-1.82387	1.8264	-0.793542	1.46412	-0.156788	-1.85273	-0.955877	-0.544852	1.86608	1.76551	-1.17045	1.83263	-0.554461	1.47665	-1.48033	-1.8354	-0.906557	-1.3567	-2.10952	-0.98756	-0.223352	-1.49974	0.532606	-5.46873	-3.6769	-3.12884	-2.13061	-1.7019	-0.808824	-1.57705
COM_pos_268	-0.737579	-0.799138	-0.727207	-0.343749	-0.837897	-0.94376	0.396379	-0.84483	-0.524852	-0.658972	-0.632326	0.12948	-0.722763	-1.07887	-0.882112	-0.8704	-0.0488456	-0.723486	-0.72015	0.0531914	0.615016	-0.71501	0.374152	-0.745661	0.0687194	-0.745344	-0.725448	0.642701	0.594553	-0.720599	0.621305	-0.85862	0.315146	-1.36034	0.060372	-0.833121	-0.635863	-0.651423	-0.851843	-0.771263	-1.35438	-0.881703	1.04673	-0.748232	-0.707958	-0.718045	-1.04616	-0.687303	-0.0822731
COM_pos_269	-1.17161	-1.08022	-0.850982	-0.0137911	-1.08313	-1.47744	2.01535	-1.06318	-0.481962	-0.705242	-0.78758	1.04173	-0.905975	-1.75126	-1.15053	-1.13523	0.705205	-0.907652	-0.901104	0.901534	2.56878	-0.862944	1.95645	-0.882142	0.936521	-0.949599	-0.865201	2.6391	2.51433	-0.909286	2.58455	-1.18778	1.81527	-2.47722	0.917871	-1.15697	-0.720264	-0.822944	-1.2097	-0.950258	-2.46453	-1.15002	2.98482	-1.19127	-1.04436	-0.984958	-1.7374	-0.797511	0.595997
COM_pos_270	0.0559311	-0.500209	-0.750672	-1.05161	-0.688788	-0.16802	-2.74048	-0.777341	-0.714346	-0.795813	-0.439842	-1.48209	-0.580971	-0.119594	-0.731788	-0.71366	-1.48369	-0.57992	-0.580793	-1.49271	-3.11568	-0.656665	-2.69532	-0.760545	-1.50778	-0.577703	-0.702084	-3.16373	-3.0733	-0.561211	-3.12601	-0.512872	-2.6159	0.400809	-1.5001	-0.466636	-0.637813	-0.441865	-0.420749	-0.708317	0.396996	-0.73107	-2.04124	0.0546456	-0.132545	-0.344796	0.0110784	-0.691706	-1.36031
COM_pos_271	-2.39186	-0.991822	-0.804013	-1.9148	-0.435525	-1.01801	-1.80995	-0.225102	-1.78626	-1.01732	-1.86013	-3.17019	-1.1669	-0.504907	-0.151932	-0.24024	-2.36646	-1.16697	-1.17893	-2.80707	-2.0323	-1.05014	-1.80129	-0.701796	-2.84636	-1.07628	-0.918893	-2.05992	-2.02696	-1.21625	-2.03992	-0.70148	-1.69757	-0.301428	-2.82439	-0.907674	-1.44488	-1.77007	-0.913536	-0.689443	-0.32036	-0.155347	-6.15951	-2.34138	-2.15612	-1.67003	-0.928118	-1.10316	-2.46685
COM_pos_272	-0.0150459	-0.582342	-0.647808	-0.156208	-0.809292	-0.590341	-0.104729	-0.894207	-0.23034	-0.553846	-0.214286	0.403656	-0.502189	-0.811311	-0.928403	-0.891507	0.060428	-0.502451	-0.497047	0.248978	0.011182	-0.548152	-0.110899	-0.691038	0.266586	-0.541894	-0.603161	0.0255507	0.00638388	-0.482144	0.0149551	-0.706109	-0.159726	-0.928678	0.25678	-0.620253	-0.380846	-0.252595	-0.61973	-0.698617	-0.920355	-0.927009	1.71114	-0.0365231	-0.107717	-0.301263	-0.6402	-0.523459	0.0962626
COM_pos_273	-1.04842	-0.959568	-0.829699	-0.406639	-0.945466	-1.17599	0.697733	-0.928721	-0.657133	-0.756533	-0.825064	0.130595	-0.86971	-1.30986	-0.97417	-0.968294	-0.0293857	-0.87069	-0.867403	0.0646927	0.99173	-0.843173	0.666036	-0.843764	0.0825658	-0.891067	-0.841138	1.02907	0.962292	-0.872874	1.00005	-1.00989	0.592335	-1.69839	0.073067	-0.998867	-0.776939	-0.841705	-1.02747	-0.880193	-1.69203	-0.973994	1.10054	-1.05766	-0.973479	-0.926938	-1.31492	-0.809139	-0.0915012
COM_pos_274	0.0702607	-0.903684	-1.03269	-0.256864	-1.2905	-0.887512	-0.320828	-1.43678	-0.348282	-0.883451	-0.298107	0.619427	-0.780342	-1.24431	-1.48842	-1.42673	0.0592244	-0.780564	-0.77194	0.366186	-0.164342	-0.861778	-0.326989	-1.10403	0.393612	-0.844449	-0.954773	-0.145023	-0.168409	-0.745945	-0.159056	-1.10652	-0.399707	-1.38984	0.378278	-0.962579	-0.587009	-0.360815	-0.958012	-1.11215	-1.37661	-1.48607	2.70456	0.0350982	-0.0961497	-0.431531	-0.952571	-0.824578	0.128514
COM_pos_275	-1.97668	-1.01669	-0.706586	-0.706989	-0.668147	-1.36543	1.05664	-0.518683	-1.01754	-0.719321	-1.31986	-0.615685	-0.981613	-1.27109	-0.545488	-0.58846	-0.390161	-0.982989	-0.985135	-0.503837	1.37949	-0.871828	1.0128	-0.668126	-0.499341	-0.960687	-0.790435	1.42094	1.33733	-1.01555	1.38789	-0.923355	0.960128	-1.74978	-0.50109	-1.02779	-1.00143	-1.29264	-1.0758	-0.717528	-1.75111	-0.547206	-0.875671	-1.96129	-1.72066	-1.36493	-1.52579	-0.850554	-0.544846
COM_pos_276	-0.354982	-0.73248	-0.983057	-1.52663	-0.845729	-0.359754	-3.42646	-0.908123	-1.1201	-1.07313	-0.821657	-2.24344	-0.856187	-0.211788	-0.84301	-0.838489	-2.09935	-0.854956	-0.858172	-2.18955	-3.89302	-0.920906	-3.3736	-0.97569	-2.2138	-0.83585	-0.948354	-3.95259	-3.84388	-0.842716	-3.90613	-0.694057	-3.26453	0.416592	-2.20109	-0.679047	-0.971101	-0.807615	-0.628111	-0.914251	0.40882	-0.842809	-3.42117	-0.347281	-0.525746	-0.67908	-0.139678	-0.970355	-1.97739
COM_pos_277	-34.1483	-19.8171	-18.2639	-31.1649	-14.0581	-19.4165	-33.5038	-11.915	-29.0455	-20.7173	-29.2947	-45.9252	-21.9258	-13.6526	-11.0091	-11.9493	-37.0446	-21.9225	-22.0586	-41.9321	-36.7349	-20.7887	-33.3154	-17.1534	-42.3973	-20.9108	-19.4195	-37.1384	-36.5873	-22.4311	-36.8399	-16.6303	-32.0045	-10.3192	-42.1387	-18.817	-25.111	-28.3038	-18.792	-16.9142	-10.5365	-11.0451	-80.1149	-33.5931	-31.9108	-26.9937	-18.0418	-21.4477	-37.8986
COM_pos_278	-0.160255	-0.903333	-0.979595	-0.295083	-1.20242	-0.931311	-0.137871	-1.31339	-0.413369	-0.849459	-0.40572	0.489192	-0.790253	-1.23471	-1.3622	-1.31297	0.0222071	-0.790615	-0.783267	0.27929	0.039319	-0.848809	-0.148619	-1.03789	0.304034	-0.844282	-0.921001	0.0613876	0.0306239	-0.764013	0.0450019	-1.07101	-0.219164	-1.42112	0.290292	-0.956645	-0.622061	-0.457755	-0.958434	-1.05104	-1.4096	-1.36034	2.29756	-0.189417	-0.276069	-0.528909	-1.00814	-0.813408	0.0646067
COM_pos_279	-0.252977	-1.48707	-1.6833	-0.837356	-1.97131	-1.40691	-1.22336	-2.15761	-0.881337	-1.51829	-0.772411	0.101627	-1.35883	-1.81278	-2.20912	-2.13414	-0.549598	-1.35884	-1.34904	-0.194547	-1.11066	-1.46733	-1.22221	-1.76798	-0.165453	-1.43253	-1.58341	-1.09704	-1.10754	-1.31524	-1.10641	-1.72499	-1.29204	-1.88567	-0.181857	-1.54929	-1.14453	-0.845659	-1.53567	-1.76794	-1.87099	-2.20626	2.42157	-0.294074	-0.480486	-0.909821	-1.44916	-1.43059	-0.446315
COM_pos_280	0.193465	-0.547761	-0.840542	-1.06843	-0.806663	-0.180113	-2.93495	-0.923528	-0.709544	-0.870398	-0.400896	-1.42532	-0.620327	-0.174444	-0.880228	-0.852111	-1.50159	-0.619163	-0.619015	-1.47066	-3.32683	-0.714369	-2.8861	-0.860871	-1.48358	-0.62513	-0.776464	-3.3771	-3.28074	-0.594027	-3.33749	-0.588598	-2.80839	0.378843	-1.47718	-0.518651	-0.657046	-0.411469	-0.467661	-0.804598	0.376407	-0.879121	-1.76294	0.187372	-0.0355934	-0.314022	0.00846575	-0.74798	-1.35664
COM_pos_281	-0.322894	-0.628225	-0.844491	-1.3417	-0.717297	-0.301836	-3.00596	-0.768144	-0.982793	-0.927399	-0.722402	-1.99357	-0.739893	-0.162538	-0.709713	-0.707362	-1.85238	-0.738831	-0.741855	-1.93962	-3.41927	-0.794528	-2.95943	-0.836154	-1.96161	-0.720443	-0.81629	-3.47204	-3.37608	-0.728981	-3.43092	-0.589207	-2.86186	0.392262	-1.95006	-0.579815	-0.845845	-0.708424	-0.535206	-0.781995	0.385098	-0.709601	-3.08166	-0.315209	-0.468503	-0.593879	-0.107255	-0.83887	-1.74727
COM_pos_282	-0.97641	-0.920454	-0.902624	-0.905809	-0.899828	-0.9398	-0.808863	-0.891092	-0.922464	-0.90375	-0.939147	-0.904938	-0.918541	-0.932565	-0.892573	-0.895046	-0.890308	-0.918766	-0.918761	-0.897895	-0.792087	-0.912451	-0.811176	-0.90031	-0.897779	-0.917655	-0.908594	-0.790001	-0.794447	-0.920482	-0.791693	-0.914815	-0.813766	-0.958721	-0.897804	-0.920859	-0.92082	-0.937373	-0.923103	-0.902554	-0.958836	-0.892692	-0.928459	-0.975418	-0.96344	-0.941307	-0.949128	-0.911404	-0.899078
COM_pos_283	-1.25513	-1.11772	-0.957219	-0.471228	-1.08873	-1.37911	0.862142	-1.064	-0.770381	-0.873669	-0.974405	0.149398	-1.01331	-1.52955	-1.11715	-1.112	-0.0261111	-1.01445	-1.01079	0.0778162	1.21178	-0.978745	0.824108	-0.97195	0.0985172	-1.03697	-0.973229	1.25622	1.17643	-1.0182	1.22166	-1.17206	0.73751	-1.99335	0.0875392	-1.16327	-0.907381	-0.992529	-1.19797	-1.0157	-1.98609	-1.11701	1.25427	-1.26518	-1.15931	-1.09304	-1.54443	-0.938873	-0.10314
COM_pos_284	-0.114555	-1.05439	-1.18472	-0.460718	-1.42658	-1.02809	-0.577164	-1.5679	-0.536034	-1.04502	-0.479473	0.354026	-0.940361	-1.36401	-1.61525	-1.55628	-0.176006	-0.94054	-0.932407	0.114093	-0.441553	-1.01992	-0.581496	-1.25254	0.13954	-1.00091	-1.10942	-0.424871	-0.443999	-0.907165	-0.436896	-1.24671	-0.647661	-1.48448	0.125287	-1.10899	-0.759351	-0.538864	-1.10314	-1.25848	-1.47208	-1.613	2.30813	-0.147863	-0.278267	-0.602556	-1.08372	-0.985884	-0.106369
COM_pos_285	-1.49893	-1.05968	-1.05423	-1.62898	-0.875227	-0.969915	-2.0979	-0.81071	-1.47033	-1.16069	-1.4188	-2.30622	-1.16029	-0.731854	-0.765073	-0.797917	-1.95719	-1.16004	-1.16547	-2.15158	-2.30897	-1.13264	-2.08036	-1.01281	-2.17326	-1.12003	-1.08968	-2.33566	-2.29376	-1.17572	-2.31545	-0.937361	-2.01105	-0.484962	-2.16136	-1.01287	-1.29861	-1.38024	-1.00133	-0.991407	-0.494353	-0.766344	-3.77678	-1.47737	-1.45431	-1.30723	-0.876479	-1.16637	-1.96326
COM_pos_286	-0.903749	-1.00758	-0.964518	-0.645095	-1.0589	-1.10904	-0.124877	-1.07285	-0.778993	-0.906945	-0.851989	-0.256036	-0.94576	-1.22658	-1.10249	-1.09036	-0.416886	-0.946322	-0.943389	-0.325714	0.0395473	-0.945355	-0.140982	-0.982008	-0.31303	-0.965832	-0.958722	0.0603194	0.0247887	-0.942091	0.0443164	-1.06229	-0.187256	-1.43503	-0.319885	-1.03529	-0.872389	-0.869376	-1.04816	-1.00054	-1.42998	-1.10206	0.521998	-0.913461	-0.893459	-0.920982	-1.18577	-0.92343	-0.436288
COM_pos_287	-0.758219	-1.09422	-1.27111	-1.56124	-1.2034	-0.846646	-2.82175	-1.25761	-1.30084	-1.3173	-1.09924	-1.95701	-1.16485	-0.780441	-1.21925	-1.21075	-1.91159	-1.16409	-1.16541	-1.94394	-3.11609	-1.2149	-2.78737	-1.2726	-1.95752	-1.15725	-1.24155	-3.15375	-3.08401	-1.15288	-3.12429	-1.08694	-2.72178	-0.378457	-1.95049	-1.06417	-1.22369	-1.09553	-1.03002	-1.23263	-0.382411	-1.21891	-2.54991	-0.756254	-0.886248	-1.01698	-0.707276	-1.24424	-1.82489
COM_pos_288	-0.49182	-1.13282	-1.20581	-0.645954	-1.38947	-1.14371	-0.578192	-1.48539	-0.731988	-1.0989	-0.715286	-0.0077929	-1.04143	-1.39496	-1.52444	-1.48266	-0.397509	-1.04171	-1.03559	-0.183351	-0.444471	-1.09316	-0.585456	-1.25483	-0.163272	-1.08646	-1.15524	-0.427876	-0.450144	-1.01878	-0.440123	-1.27324	-0.641336	-1.53103	-0.17445	-1.17604	-0.903277	-0.758776	-1.17576	-1.26379	-1.52156	-1.52286	1.48001	-0.5162	-0.595767	-0.814538	-1.2012	-1.06494	-0.357498
COM_pos_289	0.234328	-0.875987	-1.12774	-0.682891	-1.29795	-0.666551	-1.73268	-1.4677	-0.556882	-1.03471	-0.35436	-0.233742	-0.82493	-0.924577	-1.48213	-1.42195	-0.684362	-0.824424	-0.818084	-0.443252	-1.82877	-0.934941	-1.71096	-1.1908	-0.430137	-0.87424	-1.03603	-1.84162	-1.80695	-0.785662	-1.83061	-1.04617	-1.72238	-0.733533	-0.437911	-0.9034	-0.703176	-0.405904	-0.872775	-1.16662	-0.725166	-1.47981	1.10977	0.20534	-0.00995394	-0.405175	-0.61256	-0.92581	-0.5558
COM_pos_290	-1.35719	-1.26579	-1.15094	-0.79441	-1.24789	-1.45424	0.166818	-1.2312	-1.01089	-1.08947	-1.15763	-0.34016	-1.18939	-1.56534	-1.26999	-1.26577	-0.471083	-1.19026	-1.1875	-0.393781	0.420128	-1.16516	0.139356	-1.16214	-0.378643	-1.2071	-1.16218	0.452299	0.39458	-1.19263	0.427282	-1.30664	0.0763337	-1.90113	-0.386677	-1.29911	-1.11161	-1.17118	-1.32399	-1.19363	-1.89579	-1.26988	0.472646	-1.36471	-1.28986	-1.2443	-1.57422	-1.13611	-0.526108
COM_pos_291	-1.52881	-1.32896	-1.22761	-1.07484	-1.26288	-1.46828	-0.367125	-1.23069	-1.21971	-1.20332	-1.33325	-0.865056	-1.29012	-1.49982	-1.25191	-1.25724	-0.883376	-1.29079	-1.2899	-0.869341	-0.204534	-1.26144	-0.386219	-1.226	-0.862106	-1.29442	-1.24693	-0.18384	-0.222581	-1.29717	-0.200078	-1.33095	-0.422064	-1.72424	-0.86584	-1.34512	-1.26027	-1.33449	-1.36366	-1.24759	-1.72217	-1.25215	-0.560549	-1.52945	-1.45777	-1.37806	-1.54693	-1.2454	-0.932899
COM_pos_292	-0.270566	-0.775733	-0.914567	-0.815499	-0.963139	-0.635791	-1.52202	-1.04105	-0.704183	-0.890258	-0.577949	-0.74069	-0.773238	-0.71782	-1.03731	-1.01225	-0.901436	-0.772921	-0.770762	-0.817426	-1.63029	-0.82744	-1.50536	-0.939005	-0.815736	-0.790394	-0.872843	-1.64439	-1.61421	-0.755337	-1.63301	-0.838957	-1.49377	-0.547502	-0.816986	-0.778893	-0.741284	-0.596685	-0.758757	-0.919902	-0.545269	-1.03635	-0.372936	-0.281136	-0.395491	-0.57742	-0.581656	-0.831079	-0.831359
COM_pos_293	-0.903741	-0.907425	-1.2869	-2.87883	-0.839632	-0.215048	-6.42127	-0.850953	-2.04426	-1.56578	-1.51702	-4.87112	-1.23104	0.32424	-0.690295	-0.726711	-4.19089	-1.22853	-1.24091	-4.58485	-7.41659	-1.29395	-6.31694	-1.221	-4.65062	-1.14584	-1.2779	-7.54319	-7.32078	-1.23065	-7.4452	-0.687053	-6.05793	1.61742	-4.61545	-0.763582	-1.58887	-1.44482	-0.670752	-1.0991	1.59309	-0.691623	-8.61453	-0.863585	-1.10484	-1.15046	0.248226	-1.41446	-4.01096
COM_pos_294	-1.62349	-0.941786	-0.940806	-1.86301	-0.654304	-0.789117	-2.65856	-0.554406	-1.60085	-1.11143	-1.51083	-2.95158	-1.10437	-0.409814	-0.480387	-0.532119	-2.39704	-1.10385	-1.1126	-2.70611	-3.00497	-1.06254	-2.62938	-0.875232	-2.74099	-1.03997	-0.994985	-3.04873	-2.97949	-1.12833	-3.01554	-0.747607	-2.51689	-0.00164199	-2.72187	-0.866378	-1.32558	-1.44965	-0.846932	-0.839946	-0.0166855	-0.482375	-5.30435	-1.58927	-1.55709	-1.33057	-0.63478	-1.11719	-2.40299
COM_pos_295	-1.56025	-0.942838	-0.839048	-1.24206	-0.70117	-0.99234	-1.00218	-0.607758	-1.23097	-0.917788	-1.29232	-1.68735	-1.00207	-0.795066	-0.584403	-0.621283	-1.36997	-1.00233	-1.00683	-1.54288	-1.04605	-0.947286	-1.00402	-0.797612	-1.55663	-0.967086	-0.890902	-1.05139	-1.04898	-1.02382	-1.04788	-0.826995	-0.972423	-0.776313	-1.54886	-0.913602	-1.1054	-1.25652	-0.920999	-0.798547	-0.783327	-0.585848	-2.80198	-1.54018	-1.44639	-1.22864	-0.978523	-0.964068	-1.4241
COM_pos_296	-1.3932	-1.32066	-1.25146	-1.06123	-1.3024	-1.43004	-0.504124	-1.28977	-1.18453	-1.2189	-1.27036	-0.816823	-1.27879	-1.48667	-1.31125	-1.31001	-0.881038	-1.27936	-1.27787	-0.842688	-0.361	-1.26323	-0.519846	-1.25652	-0.834507	-1.28796	-1.26006	-0.342845	-0.375719	-1.28134	-0.356993	-1.34026	-0.554794	-1.67808	-0.838833	-1.33874	-1.23797	-1.2769	-1.35303	-1.27436	-1.67526	-1.31124	-0.389992	-1.39682	-1.35167	-1.31785	-1.49845	-1.24718	-0.91428
COM_pos_297	-2.16496	-0.954648	-0.649103	-1.00795	-0.499758	-1.23857	0.419057	-0.313765	-1.21178	-0.728032	-1.47445	-1.34096	-0.983509	-0.998503	-0.311296	-0.373761	-0.903389	-0.984603	-0.990177	-1.13539	0.602355	-0.859068	0.387211	-0.585719	-1.14452	-0.93767	-0.752293	0.626198	0.570786	-1.02625	0.606541	-0.787171	0.379084	-1.3109	-1.13881	-0.936252	-1.08884	-1.42389	-0.976117	-0.620808	-1.31807	-0.313754	-2.51111	-2.13651	-1.88642	-1.44867	-1.33613	-0.859379	-1.05798
COM_pos_298	-1.43048	-1.39449	-1.27572	-0.827661	-1.40065	-1.60258	0.235163	-1.39196	-1.07415	-1.19746	-1.23369	-0.264242	-1.30145	-1.75005	-1.43847	-1.42964	-0.447315	-1.3024	-1.29879	-0.340804	0.526974	-1.27999	0.204249	-1.29294	-0.322148	-1.32533	-1.28276	0.564011	0.49835	-1.30274	0.535281	-1.45343	0.129385	-2.13255	-0.332101	-1.43543	-1.202	-1.25296	-1.46282	-1.32853	-2.12573	-1.43818	0.778687	-1.4412	-1.36661	-1.33885	-1.74	-1.24523	-0.503735
COM_pos_299	-2.78667	-0.763237	-0.462763	-1.94512	0.0353538	-0.854345	-1.52078	0.340286	-1.82367	-0.749554	-1.97105	-3.60535	-0.991465	-0.154735	0.43372	0.308877	-2.49644	-0.991709	-1.0081	-3.10269	-1.76527	-0.817814	-1.51632	-0.320114	-3.15438	-0.866902	-0.629036	-1.79539	-1.76491	-1.06283	-1.77406	-0.360579	-1.38641	0.0398621	-3.12535	-0.652718	-1.36541	-1.8465	-0.668494	-0.311822	0.0143766	0.428893	-7.63598	-2.71684	-2.4299	-1.72452	-0.759829	-0.885151	-2.65534
COM_pos_300	-0.638598	-0.953605	-1.00371	-0.789544	-1.077	-0.932689	-0.891064	-1.12453	-0.800013	-0.961767	-0.771711	-0.552463	-0.920827	-1.03517	-1.13769	-1.1185	-0.717833	-0.920944	-0.918334	-0.627781	-0.863453	-0.948737	-0.890627	-1.0253	-0.62044	-0.939941	-0.979077	-0.86018	-0.862624	-0.90967	-0.862431	-1.01428	-0.908194	-1.05299	-0.624582	-0.969363	-0.866848	-0.790293	-0.965489	-1.02484	-1.04926	-1.13697	0.0348311	-0.649031	-0.698123	-0.806585	-0.943673	-0.939454	-0.691357
COM_pos_301	-1.00666	-1.28817	-1.26905	-0.809381	-1.41003	-1.38604	-0.303932	-1.45068	-0.959239	-1.18451	-1.02263	-0.261977	-1.20421	-1.56837	-1.48957	-1.46623	-0.5245	-1.20478	-1.20031	-0.377613	-0.111754	-1.21868	-0.321084	-1.29949	-0.359976	-1.23581	-1.24882	-0.0875446	-0.127159	-1.19427	-0.106036	-1.37966	-0.380407	-1.80215	-0.369602	-1.32649	-1.09578	-1.05141	-1.33854	-1.31947	-1.79472	-1.48871	0.893597	-1.02275	-1.02658	-1.11562	-1.47409	-1.19007	-0.531094
COM_pos_302	-0.560523	-0.561157	-0.576178	-0.640707	-0.558407	-0.533314	-0.783996	-0.558896	-0.606933	-0.587303	-0.585518	-0.722016	-0.573771	-0.510823	-0.552612	-0.55396	-0.694423	-0.57382	-0.574163	-0.710515	-0.824573	-0.576564	-0.779708	-0.573586	-0.7132	-0.570841	-0.576895	-0.829807	-0.820763	-0.573701	-0.825778	-0.552516	-0.769217	-0.458999	-0.711766	-0.555364	-0.588687	-0.58256	-0.551199	-0.568218	-0.459973	-0.552682	-0.874575	-0.558888	-0.570393	-0.570902	-0.515373	-0.581413	-0.687163
COM_pos_303	-0.563823	-0.64818	-0.747813	-1.05442	-0.665326	-0.484798	-1.88933	-0.680487	-0.866801	-0.80026	-0.739003	-1.4466	-0.713086	-0.388507	-0.647431	-0.650602	-1.3351	-0.712624	-0.714675	-1.40125	-2.10924	-0.734944	-1.86537	-0.738527	-1.41433	-0.698976	-0.739822	-2.13731	-2.0872	-0.71002	-2.11552	-0.614092	-1.81093	-0.0984838	-1.40739	-0.619547	-0.780678	-0.727426	-0.59713	-0.710366	-0.103042	-0.647553	-2.1459	-0.557415	-0.626348	-0.664715	-0.382446	-0.759968	-1.28707
COM_pos_304	-1.242	-1.05657	-0.96314	-0.824122	-0.995124	-1.18469	-0.173423	-0.965272	-0.957123	-0.941067	-1.06158	-0.632913	-1.02105	-1.21298	-0.984704	-0.989709	-0.648736	-1.02167	-1.02086	-0.636402	-0.0242692	-0.994557	-0.190959	-0.961537	-0.629803	-1.02493	-0.981141	-0.00529036	-0.040857	-1.02759	-0.0201861	-1.05806	-0.223778	-1.41906	-0.633206	-1.07132	-0.993996	-1.0626	-1.08834	-0.98134	-1.41718	-0.984935	-0.356849	-1.24253	-1.17655	-1.10255	-1.25694	-0.979881	-0.694388
COM_pos_305	-1.79916	-1.17575	-1.01808	-1.20279	-0.94136	-1.32225	-0.466881	-0.845535	-1.30795	-1.05862	-1.44334	-1.37442	-1.19033	-1.1983	-0.844398	-0.876516	-1.14902	-1.19097	-1.19376	-1.26858	-0.372424	-1.12632	-0.483274	-0.985466	-1.27328	-1.16698	-1.0718	-0.360174	-0.38874	-1.21232	-0.370286	-1.08963	-0.487498	-1.35973	-1.27034	-1.16631	-1.24477	-1.41728	-1.18666	-1.00335	-1.36341	-0.845672	-1.97733	-1.7845	-1.65648	-1.43023	-1.373	-1.12645	-1.22872
COM_pos_306	-0.737255	-0.996662	-1.13427	-1.3632	-1.08069	-0.803475	-2.34703	-1.12257	-1.15963	-1.17076	-1.00238	-1.67504	-1.05207	-0.750531	-1.09251	-1.08604	-1.63783	-1.05151	-1.05253	-1.66407	-2.57737	-1.09094	-2.32015	-1.13523	-1.67476	-1.04605	-1.11169	-2.60686	-2.55233	-1.04282	-2.5838	-0.990412	-2.26873	-0.436379	-1.66922	-0.973025	-1.0987	-0.99928	-0.94628	-1.1039	-0.439505	-1.09226	-2.14461	-0.73561	-0.83709	-0.937799	-0.694658	-1.11396	-1.57036
COM_pos_307	-0.762087	-1.05332	-1.06062	-0.698796	-1.17448	-1.10517	-0.428587	-1.21731	-0.794275	-0.993108	-0.822267	-0.274716	-0.989631	-1.25532	-1.24605	-1.22453	-0.497671	-0.990026	-0.986309	-0.373862	-0.300773	-1.00904	-0.438894	-1.08739	-0.360311	-1.01618	-1.03895	-0.284751	-0.309867	-0.979337	-0.296895	-1.13218	-0.481775	-1.40485	-0.367758	-1.0827	-0.902974	-0.846878	-1.08858	-1.09942	-1.39889	-1.24525	0.653409	-0.775869	-0.796823	-0.892263	-1.16311	-0.988056	-0.491669
COM_pos_308	-0.702663	-1.25599	-1.2899	-0.684589	-1.4828	-1.31845	-0.35483	-1.56477	-0.82278	-1.17618	-0.848709	0.0188554	-1.15219	-1.57655	-1.61084	-1.57195	-0.369734	-1.15266	-1.14639	-0.154677	-0.163219	-1.1921	-0.369076	-1.33729	-0.132308	-1.19771	-1.24715	-0.139221	-0.175468	-1.13266	-0.157285	-1.39418	-0.437158	-1.79317	-0.14465	-1.30434	-1.0056	-0.891783	-1.31111	-1.35425	-1.78313	-1.60937	1.58996	-0.726788	-0.777409	-0.962529	-1.40374	-1.1585	-0.348966
COM_pos_309	-1.75457	-1.12844	-1.06019	-1.62433	-0.876635	-1.11112	-1.72643	-0.78296	-1.53168	-1.16729	-1.54252	-2.27033	-1.22015	-0.858453	-0.74357	-0.784556	-1.88199	-1.22016	-1.22595	-2.09583	-1.86797	-1.17068	-1.71813	-1.01171	-2.11619	-1.17629	-1.11179	-1.88572	-1.86159	-1.24219	-1.87261	-0.989386	-1.66081	-0.713249	-2.10488	-1.08475	-1.35985	-1.49916	-1.08325	-1.00082	-0.722739	-0.745164	-3.7662	-1.73029	-1.65846	-1.44214	-1.05183	-1.19946	-1.91936
COM_pos_310	-0.766692	-1.05321	-1.37927	-2.36339	-1.11437	-0.522165	-5.07488	-1.16559	-1.7556	-1.5478	-1.3402	-3.62253	-1.26331	-0.216197	-1.0585	-1.06821	-3.26865	-1.26145	-1.26836	-3.47869	-5.78588	-1.33484	-4.99737	-1.34996	-3.5207	-1.21719	-1.34968	-5.87649	-5.71424	-1.25299	-5.80609	-0.94477	-4.82166	0.724466	-3.49843	-0.961022	-1.47897	-1.30359	-0.889147	-1.25968	0.70983	-1.05882	-5.86063	-0.746411	-0.96795	-1.10041	-0.18891	-1.41561	-3.11168
COM_pos_311	-1.06197	-1.1478	-1.01649	-0.350557	-1.2076	-1.4063	0.972563	-1.2164	-0.67172	-0.898402	-0.864915	0.473687	-1.01481	-1.6394	-1.28154	-1.26223	0.168839	-1.01597	-1.01035	0.343691	1.3594	-0.998785	0.93297	-1.04764	0.37077	-1.05316	-1.01438	1.40846	1.32302	-1.01182	1.37054	-1.24886	0.829369	-2.13807	0.356228	-1.20703	-0.863994	-0.897519	-1.2409	-1.09351	-2.12776	-1.28086	2.06169	-1.08014	-1.00365	-1.01456	-1.58694	-0.950238	0.10748
COM_pos_312	-1.52417	-0.854757	-0.816713	-1.56651	-0.5792	-0.772515	-2.00157	-0.480046	-1.39065	-0.956948	-1.35375	-2.44058	-0.982694	-0.452776	-0.423102	-0.470309	-1.96267	-0.982446	-0.989804	-2.2276	-2.24446	-0.935524	-1.98311	-0.758791	-2.25542	-0.92786	-0.870901	-2.27507	-2.22881	-1.00624	-2.25205	-0.685709	-1.89798	-0.178435	-2.24009	-0.794787	-1.16494	-1.30074	-0.784712	-0.736004	-0.190824	-0.424926	-4.38464	-1.49451	-1.43958	-1.21263	-0.666347	-0.977399	-1.98608
COM_pos_313	-0.938008	-1.12463	-1.03493	-0.40725	-1.21934	-1.32993	0.64576	-1.24409	-0.675779	-0.922199	-0.824589	0.359448	-1.00306	-1.55989	-1.30257	-1.27962	0.0473182	-1.00403	-0.998466	0.224602	0.974785	-1.00008	0.613279	-1.06854	0.249625	-1.04159	-1.0239	1.01644	0.945117	-0.9965	0.984351	-1.2302	0.521429	-1.97731	0.236114	-1.17924	-0.858805	-0.858307	-1.2058	-1.10625	-1.96744	-1.30174	1.88459	-0.956829	-0.911518	-0.96071	-1.48267	-0.956656	0.00650363
COM_pos_314	-1.18908	-1.28704	-1.25092	-0.968608	-1.33463	-1.37452	-0.520058	-1.34791	-1.08497	-1.19993	-1.14755	-0.625406	-1.23257	-1.47893	-1.37397	-1.36295	-0.769006	-1.23307	-1.23045	-0.687716	-0.37683	-1.23294	-0.534005	-1.26663	-0.676537	-1.25051	-1.2454	-0.358749	-0.389614	-1.2291	-0.372674	-1.33603	-0.574567	-1.66017	-0.682583	-1.31146	-1.16765	-1.16309	-1.32249	-1.28264	-1.6557	-1.37358	0.0637842	-1.19777	-1.18184	-1.20827	-1.44142	-1.2137	-0.785169
COM_pos_315	-0.472491	-0.937075	-1.11536	-1.23708	-1.10019	-0.715966	-2.3596	-1.17328	-1.02328	-1.1303	-0.836845	-1.43456	-0.978057	-0.719296	-1.14837	-1.13022	-1.49134	-0.977422	-0.977102	-1.4668	-2.59207	-1.03625	-2.33035	-1.129	-1.47403	-0.982405	-1.07576	-2.62194	-2.56449	-0.961562	-2.59839	-0.965696	-2.2851	-0.389971	-1.47048	-0.920754	-0.996496	-0.844413	-0.889871	-1.09518	-0.39117	-1.14766	-1.5969	-0.476837	-0.614046	-0.78736	-0.604275	-1.0557	-1.40291
COM_pos_316	-0.974827	-1.35156	-1.36273	-0.901282	-1.50806	-1.41564	-0.566773	-1.56352	-1.02127	-1.27661	-1.05527	-0.360805	-1.27067	-1.60785	-1.59995	-1.5723	-0.646431	-1.27113	-1.26642	-0.487855	-0.405537	-1.29598	-0.579687	-1.39707	-0.470594	-1.3045	-1.33431	-0.38531	-0.416875	-1.25737	-0.400626	-1.45258	-0.634072	-1.79565	-0.480084	-1.38895	-1.15993	-1.08682	-1.39629	-1.41224	-1.78806	-1.59892	0.82456	-0.992493	-1.0201	-1.14421	-1.48839	-1.26935	-0.637889
COM_pos_317	-0.379135	-0.888981	-0.933136	-0.429852	-1.09559	-0.922911	-0.246894	-1.17148	-0.528687	-0.837894	-0.534588	0.150152	-0.804379	-1.14224	-1.20845	-1.17387	-0.184596	-0.804734	-0.799375	6.15051e-05	-0.104348	-0.843302	-0.256456	-0.974546	0.0184227	-0.84343	-0.893508	-0.0865643	-0.112367	-0.786368	-0.0998595	-1.00877	-0.310337	-1.2977	0.00825361	-0.928612	-0.681567	-0.571801	-0.931663	-0.985999	-1.28928	-1.20715	1.46967	-0.399988	-0.454926	-0.626942	-0.985718	-0.816453	-0.159331
COM_pos_318	-34.1483	-19.8171	-18.2639	-31.1649	-14.0581	-19.4165	-33.5038	-11.915	-29.0455	-20.7173	-29.2947	-45.9252	-21.9258	-13.6526	-11.0091	-11.9493	-37.0446	-21.9225	-22.0586	-41.9321	-36.7349	-20.7887	-33.3154	-17.1534	-42.3973	-20.9108	-19.4195	-37.1384	-36.5873	-22.4311	-36.8399	-16.6303	-32.0045	-10.3192	-42.1387	-18.817	-25.111	-28.3038	-18.792	-16.9142	-10.5365	-11.0451	-80.1149	-33.5931	-31.9108	-26.9937	-18.0418	-21.4477	-37.8986
COM_pos_319	-1.7552	-1.82223	-1.76441	-1.43281	-1.86073	-1.94234	-0.817947	-1.86887	-1.58498	-1.70519	-1.67359	-1.02497	-1.75661	-2.06043	-1.90076	-1.89	-1.1824	-1.75724	-1.7543	-1.09256	-0.633532	-1.75151	-0.836532	-1.78093	-1.0792	-1.77652	-1.76186	-0.6102	-0.650636	-1.75424	-0.62822	-1.87505	-0.886805	-2.29708	-1.08639	-1.85147	-1.68124	-1.69049	-1.86691	-1.80229	-2.2919	-1.90038	-0.228189	-1.76463	-1.73351	-1.74711	-2.02873	-1.72785	-1.2091
COM_pos_320	0.681304	-1.03497	-1.54891	-1.38449	-1.66466	-0.483752	-4.17033	-1.93062	-0.915621	-1.49694	-0.429571	-1.34442	-1.06284	-0.705854	-1.89994	-1.81903	-1.81724	-1.06109	-1.05551	-1.57401	-4.6455	-1.25325	-4.10255	-1.62464	-1.57533	-1.11056	-1.40328	-4.70685	-4.58026	-1.00209	-4.65771	-1.22526	-4.03511	0.0146276	-1.5758	-1.03004	-0.99188	-0.485524	-0.952598	-1.54762	0.0195537	-1.89678	-0.497459	0.6497	0.239384	-0.387458	-0.2474	-1.27876	-1.55948
COM_pos_321	-1.82753	-0.991643	-0.928895	-1.80052	-0.650406	-0.916913	-2.20052	-0.526168	-1.61472	-1.09272	-1.58998	-2.811	-1.13838	-0.539716	-0.461528	-0.519012	-2.24192	-1.13814	-1.14686	-2.55668	-2.46345	-1.0769	-2.1817	-0.859237	-2.58875	-1.07326	-0.996667	-2.49652	-2.44776	-1.1678	-2.47175	-0.789464	-2.0859	-0.249388	-2.57103	-0.922587	-1.35133	-1.52673	-0.913849	-0.835811	-0.263874	-0.463747	-5.0863	-1.79213	-1.71344	-1.42858	-0.802926	-1.12431	-2.27841
COM_pos_322	0.223126	-0.991701	-1.36675	-1.29841	-1.43528	-0.580793	-3.37665	-1.62385	-0.94144	-1.33834	-0.581557	-1.33028	-1.02104	-0.721536	-1.59735	-1.54116	-1.64437	-1.01978	-1.01615	-1.48415	-3.743	-1.15776	-3.32552	-1.41838	-1.48708	-1.05239	-1.26372	-3.79027	-3.69396	-0.978027	-3.75252	-1.1198	-3.26999	-0.172825	-1.48634	-0.983886	-0.981732	-0.618968	-0.926171	-1.36009	-0.170069	-1.59516	-0.84401	0.201974	-0.0961486	-0.540766	-0.399788	-1.17944	-1.45654
COM_pos_323	-0.134849	-1.18912	-1.4167	-0.946288	-1.59185	-1.01113	-1.83633	-1.7527	-0.851799	-1.31994	-0.67538	-0.459763	-1.13083	-1.27236	-1.77127	-1.71301	-0.908172	-1.13044	-1.12404	-0.66735	-1.89758	-1.23342	-1.81884	-1.47859	-0.652915	-1.18027	-1.32998	-1.90598	-1.87975	-1.09355	-1.89847	-1.35739	-1.83749	-1.12998	-0.661356	-1.21949	-1.00447	-0.726499	-1.19317	-1.45926	-1.1213	-1.76903	0.928807	-0.163585	-0.360897	-0.734705	-0.973903	-1.22112	-0.791519
COM_pos_324	-1.17937	-1.24735	-1.17138	-0.762213	-1.28956	-1.40081	0.0232231	-1.29731	-0.954698	-1.09855	-1.06864	-0.257447	-1.16598	-1.54524	-1.33701	-1.32442	-0.448275	-1.16673	-1.16318	-0.339114	0.255748	-1.15795	-0.000391686	-1.19116	-0.322555	-1.19009	-1.16922	0.285195	0.234021	-1.16359	0.262441	-1.31103	-0.0632242	-1.84438	-0.331458	-1.28358	-1.07318	-1.08909	-1.30347	-1.21838	-1.83802	-1.33657	0.721977	-1.19077	-1.14827	-1.15998	-1.50963	-1.12844	-0.483566
COM_pos_325	-1.87646	-1.53569	-1.24333	-0.478947	-1.44496	-1.99182	1.8465	-1.38669	-0.989667	-1.1137	-1.34976	0.509494	-1.36727	-2.2167	-1.47359	-1.47115	0.262611	-1.36914	-1.36377	0.411456	2.43843	-1.29851	1.78095	-1.26147	0.444614	-1.4014	-1.27858	2.51377	2.37742	-1.3794	2.45509	-1.60885	1.63792	-3.00778	0.427113	-1.60874	-1.20292	-1.37477	-1.66983	-1.33699	-2.99655	-1.47358	2.21435	-1.89029	-1.69134	-1.54203	-2.27202	-1.23307	0.121445
COM_pos_326	-0.918781	-0.985814	-0.927989	-0.596387	-1.02431	-1.10593	0.0184743	-1.03245	-0.748564	-0.868772	-0.837174	-0.188552	-0.920192	-1.22401	-1.06434	-1.05358	-0.345981	-0.92082	-0.91788	-0.256138	0.20289	-0.915094	-0.000110803	-0.944509	-0.242777	-0.940099	-0.925437	0.226222	0.185786	-0.917827	0.208201	-1.03863	-0.0503844	-1.46066	-0.249969	-1.01505	-0.844825	-0.854073	-1.03049	-0.965875	-1.45549	-1.06397	0.608231	-0.928212	-0.897094	-0.910693	-1.19232	-0.891433	-0.372681
COM_pos_327	-1.05262	-1.45021	-1.46253	-0.977632	-1.61529	-1.51691	-0.629332	-1.67384	-1.10315	-1.37202	-1.13833	-0.409826	-1.3653	-1.71908	-1.71206	-1.68293	-0.710376	-1.36577	-1.36083	-0.54353	-0.460475	-1.39208	-0.642825	-1.49868	-0.525398	-1.40086	-1.43246	-0.439289	-0.472309	-1.35126	-0.455327	-1.55652	-0.699879	-1.91553	-0.535368	-1.48948	-1.24888	-1.17153	-1.49713	-1.51456	-1.90755	-1.71097	0.836289	-1.07121	-1.10057	-1.2317	-1.59302	-1.36414	-0.701119
COM_pos_328	-1.099	-1.10269	-1.48216	-3.0741	-1.03489	-0.41031	-6.61653	-1.04622	-2.23952	-1.76104	-1.71228	-5.06638	-1.42631	0.128978	-0.885558	-0.921973	-4.38615	-1.42379	-1.43618	-4.78011	-7.61185	-1.48921	-6.5122	-1.41627	-4.84589	-1.34111	-1.47317	-7.73845	-7.51604	-1.42592	-7.64046	-0.882315	-6.25319	1.42216	-4.81071	-0.958845	-1.78413	-1.64009	-0.866014	-1.29436	1.39783	-0.886886	-8.80979	-1.05885	-1.3001	-1.34572	0.0529634	-1.60972	-4.20622
COM_pos_329	0.0575695	-1.31278	-1.52237	-0.547886	-1.85203	-1.23899	-0.898565	-2.05867	-0.615102	-1.333	-0.505753	0.538793	-1.16329	-1.70165	-2.1194	-2.03534	-0.199385	-1.16335	-1.1522	0.203592	-0.751477	-1.28238	-0.89959	-1.61786	0.237352	-1.24696	-1.41155	-0.733556	-0.750116	-1.1149	-0.746122	-1.58182	-0.98285	-1.81102	0.218359	-1.38505	-0.917388	-0.588688	-1.372	-1.62053	-1.79419	-2.11618	3.19764	0.0110461	-0.190496	-0.666398	-1.29604	-1.23892	-0.0886465
COM_pos_330	-1.05234	-0.959463	-0.92752	-0.921443	-0.925841	-0.996234	-0.736107	-0.911296	-0.954891	-0.927517	-0.986263	-0.905436	-0.954334	-0.988539	-0.914735	-0.918651	-0.886107	-0.954621	-0.954632	-0.89576	-0.701119	-0.943651	-0.740714	-0.924109	-0.895088	-0.953122	-0.936728	-0.696699	-0.705654	-0.957583	-0.700234	-0.951513	-0.746837	-1.0406	-0.895385	-0.961131	-0.955275	-0.983865	-0.965774	-0.928977	-1.04063	-0.914912	-0.917102	-1.05099	-1.0283	-0.992283	-1.01439	-0.941086	-0.901866
COM_pos_331	-0.402698	-1.31376	-1.45931	-0.838233	-1.67106	-1.2532	-1.13052	-1.8086	-0.868959	-1.33804	-0.787437	-0.149473	-1.21965	-1.55148	-1.84635	-1.79105	-0.628731	-1.21969	-1.21244	-0.367516	-1.04949	-1.29994	-1.12943	-1.5217	-0.346184	-1.27401	-1.38585	-1.03973	-1.047	-1.18746	-1.04642	-1.489	-1.18044	-1.60273	-0.358216	-1.3594	-1.06233	-0.841343	-1.34904	-1.52129	-1.59194	-1.84424	1.55487	-0.432946	-0.571518	-0.888159	-1.28364	-1.27306	-0.552124
COM_pos_332	-0.828604	-1.13741	-1.30324	-1.58382	-1.23712	-0.903852	-2.77315	-1.28704	-1.33723	-1.34812	-1.14735	-1.96503	-1.20511	-0.838233	-1.2504	-1.2429	-1.91732	-1.2044	-1.20571	-1.95051	-3.05237	-1.25166	-2.74063	-1.30404	-1.96357	-1.19741	-1.27608	-3.08809	-3.02205	-1.1941	-3.06016	-1.1288	-2.6781	-0.45755	-1.9568	-1.10853	-1.26234	-1.1433	-1.0763	-1.26621	-0.461396	-1.2501	-2.54278	-0.826445	-0.94814	-1.06856	-0.771784	-1.27969	-1.83607
COM_pos_333	-1.78352	-1.38575	-1.17205	-0.815467	-1.25667	-1.68544	0.708626	-1.1923	-1.13108	-1.11467	-1.37433	-0.331675	-1.29828	-1.76672	-1.23959	-1.24911	-0.390749	-1.29954	-1.29752	-0.349619	1.06511	-1.23895	0.667148	-1.17097	-0.333034	-1.30916	-1.20968	1.11055	1.02613	-1.31237	1.07496	-1.39675	0.587298	-2.25515	-0.341633	-1.42261	-1.22664	-1.37922	-1.46294	-1.21837	-2.25024	-1.24002	0.398914	-1.78614	-1.63393	-1.47534	-1.85635	-1.20311	-0.495125
COM_pos_334	-0.969207	-1.03624	-0.978416	-0.646814	-1.07474	-1.15635	-0.0319537	-1.08288	-0.798991	-0.919199	-0.887601	-0.238979	-0.970618	-1.27443	-1.11477	-1.10401	-0.396408	-0.971247	-0.968307	-0.306565	0.152461	-0.965521	-0.0505388	-0.994936	-0.293205	-0.990526	-0.975864	0.175793	0.135357	-0.968253	0.157773	-1.08906	-0.100812	-1.51109	-0.300397	-1.06547	-0.895252	-0.904499	-1.08092	-1.0163	-1.50591	-1.11439	0.557804	-0.978638	-0.94752	-0.96112	-1.24274	-0.94186	-0.423108
COM_pos_335	0.261181	-1.25703	-1.74736	-1.75221	-1.80752	-0.704196	-4.55032	-2.04381	-1.25878	-1.72772	-0.779153	-1.90483	-1.31221	-0.849706	-2.00152	-1.9334	-2.25878	-1.31044	-1.30666	-2.08085	-5.06451	-1.48656	-4.48053	-1.80812	-2.08823	-1.34639	-1.61775	-5.13072	-4.99777	-1.25845	-5.07801	-1.40453	-4.39644	-0.0904751	-2.08532	-1.2391	-1.28324	-0.821823	-1.16184	-1.72849	-0.0884143	-1.99885	-1.50912	0.237021	-0.148668	-0.707316	-0.451461	-1.52049	-2.01383
COM_pos_336	-5.6944	-1.30293	-0.550899	-3.34557	0.411745	-1.68369	-1.48735	1.07635	-3.30296	-1.09946	-3.76234	-6.41963	-1.71289	-0.309185	1.23675	0.975407	-4.19385	-1.71394	-1.74637	-5.40476	-1.75408	-1.31926	-1.50537	-0.258776	-5.49947	-1.4647	-0.913005	-1.78582	-1.7786	-1.86787	-1.76554	-0.487389	-1.29207	-0.228788	-5.44581	-1.10119	-2.42908	-3.51127	-1.16038	-0.273462	-0.277653	1.22664	-14.1727	-5.55353	-4.86549	-3.32429	-1.60049	-1.43348	-4.58621
COM_pos_337	-0.995949	-1.21554	-1.19245	-0.800024	-1.31203	-1.30669	-0.330239	-1.3435	-0.934701	-1.12053	-0.99537	-0.330777	-1.14304	-1.46022	-1.37731	-1.3583	-0.550013	-1.14357	-1.13979	-0.427089	-0.159202	-1.15304	-0.345825	-1.21761	-0.411937	-1.16963	-1.17714	-0.137648	-0.173277	-1.13528	-0.154144	-1.29166	-0.397614	-1.67026	-0.420191	-1.24851	-1.05095	-1.01934	-1.25978	-1.23569	-1.66394	-1.37661	0.650039	-1.00936	-1.00764	-1.07576	-1.38544	-1.12815	-0.558999
COM_pos_338	-0.712045	-1.13184	-1.18843	-0.859456	-1.29823	-1.12275	-0.898374	-1.36129	-0.896144	-1.12496	-0.872789	-0.488836	-1.07947	-1.2743	-1.38315	-1.35662	-0.727899	-1.07965	-1.07588	-0.597041	-0.834353	-1.1149	-0.900653	-1.21899	-0.585453	-1.10712	-1.15548	-0.826505	-0.835835	-1.06463	-0.832195	-1.21867	-0.931135	-1.33313	-0.591938	-1.15677	-0.997611	-0.899545	-1.15426	-1.22184	-1.3275	-1.38215	0.396596	-0.727055	-0.785391	-0.929206	-1.14976	-1.09925	-0.697488
COM_pos_339	-1.11463	-1.31822	-1.23948	-0.634891	-1.41809	-1.50733	0.335666	-1.44563	-0.885843	-1.13057	-1.02168	0.101295	-1.20196	-1.73113	-1.50131	-1.47813	-0.204939	-1.20287	-1.19745	-0.0313686	0.644566	-1.20182	0.305471	-1.27281	-0.00737889	-1.23963	-1.22686	0.683652	0.617029	-1.1948	0.653568	-1.42224	0.218307	-2.12136	-0.0203488	-1.37054	-1.06255	-1.05483	-1.39491	-1.30789	-2.11182	-1.50047	1.57671	-1.13314	-1.09557	-1.15169	-1.65053	-1.16053	-0.240419
COM_pos_340	-0.938384	-1.20954	-1.15729	-0.57243	-1.33308	-1.36555	0.230189	-1.37127	-0.791194	-1.05094	-0.89923	0.132583	-1.09973	-1.58926	-1.42309	-1.39733	-0.181066	-1.10052	-1.09509	-0.00439903	0.504025	-1.10811	0.204375	-1.19252	0.0184573	-1.13785	-1.13873	0.538619	0.480637	-1.09018	0.512078	-1.3174	0.124127	-1.92982	0.00604733	-1.2593	-0.963394	-0.933396	-1.27912	-1.22258	-1.92049	-1.42214	1.57977	-0.957476	-0.939925	-1.02154	-1.49178	-1.0698	-0.203439
COM_pos_341	-1.86912	-1.35359	-1.16197	-1.0578	-1.17085	-1.58639	0.121779	-1.08985	-1.27934	-1.15042	-1.47624	-0.878444	-1.31325	-1.57074	-1.11491	-1.13553	-0.801917	-1.31424	-1.31449	-0.837203	0.360296	-1.2503	0.0914251	-1.14568	-0.830486	-1.30789	-1.20818	0.390803	0.331334	-1.33147	0.366662	-1.31807	0.0461527	-1.91294	-0.833727	-1.369	-1.30066	-1.46634	-1.40065	-1.17997	-1.91205	-1.11575	-0.773071	-1.86348	-1.71939	-1.52462	-1.70335	-1.23096	-0.896806
COM_pos_342	-0.555418	-1.55272	-1.87049	-1.85627	-1.91503	-1.19727	-3.65523	-2.07011	-1.54132	-1.85447	-1.23206	-1.93493	-1.58524	-1.29851	-2.04417	-1.99899	-2.17483	-1.58416	-1.58149	-2.05371	-3.98215	-1.69915	-3.61051	-1.91115	-2.05784	-1.60881	-1.78586	-4.02429	-3.93939	-1.54991	-3.99072	-1.65212	-3.55811	-0.814204	-2.05631	-1.54253	-1.56245	-1.26086	-1.49265	-1.86002	-0.81258	-2.04241	-1.63439	-0.571722	-0.823043	-1.18897	-1.03665	-1.72011	-2.01593
COM_pos_343	-0.417312	-1.22748	-1.38083	-0.929337	-1.54082	-1.12989	-1.41306	-1.6638	-0.903902	-1.29065	-0.798103	-0.443006	-1.16425	-1.36093	-1.68722	-1.64035	-0.826054	-1.16413	-1.15846	-0.61875	-1.40395	-1.23961	-1.4055	-1.43213	-0.603944	-1.20721	-1.31502	-1.40329	-1.39569	-1.1356	-1.40304	-1.36934	-1.43447	-1.32478	-0.612417	-1.25896	-1.04703	-0.84146	-1.24386	-1.42405	-1.31673	-1.68543	0.83545	-0.441663	-0.580185	-0.864485	-1.12771	-1.22333	-0.746582
COM_pos_344	-0.682598	-1.16182	-1.20468	-0.737442	-1.35576	-1.19121	-0.578329	-1.42713	-0.827306	-1.11617	-0.830936	-0.199585	-1.08345	-1.39536	-1.46131	-1.42893	-0.51173	-1.08379	-1.07879	-0.339616	-0.447983	-1.12028	-0.586933	-1.24336	-0.322599	-1.11988	-1.16747	-0.431734	-0.455176	-1.06652	-0.443871	-1.27363	-0.636634	-1.53681	-0.332028	-1.19855	-0.969351	-0.865647	-1.20106	-1.25366	-1.52898	-1.46009	1.02694	-0.702051	-0.754662	-0.916419	-1.24861	-1.09548	-0.487334
COM_pos_345	-1.64645	-1.18644	-1.00357	-0.860885	-1.02552	-1.41583	0.302291	-0.952909	-1.08463	-0.984527	-1.27677	-0.63868	-1.14027	-1.41862	-0.980317	-0.997557	-0.591657	-1.14125	-1.14107	-0.610845	0.546168	-1.08218	0.271958	-0.991106	-0.6028	-1.13822	-1.04524	0.577328	0.517324	-1.15653	0.552735	-1.16169	0.22347	-1.76443	-0.606789	-1.2047	-1.11791	-1.27019	-1.23578	-1.02545	-1.76288	-0.981031	-0.427801	-1.64268	-1.50682	-1.33143	-1.53478	-1.06114	-0.681945
COM_pos_346	-0.720423	-1.1008	-1.28688	-1.55549	-1.227	-0.846461	-2.8497	-1.28798	-1.29201	-1.3287	-1.08354	-1.92861	-1.16865	-0.791862	-1.25056	-1.23958	-1.90281	-1.16787	-1.16891	-1.92459	-3.14554	-1.22294	-2.81469	-1.29104	-1.93749	-1.1632	-1.25363	-3.18341	-3.11281	-1.15511	-3.15375	-1.10083	-2.75017	-0.385243	-1.93085	-1.07218	-1.22176	-1.08206	-1.03703	-1.2504	-0.388807	-1.25013	-2.45899	-0.719712	-0.857683	-1.00416	-0.705984	-1.25164	-1.81139
COM_pos_347	1.48107	-1.73209	-2.68348	-2.32829	-2.9132	-0.720332	-7.43971	-3.41085	-1.47509	-2.57803	-0.580681	-2.19356	-1.7751	-1.1528	-3.35797	-3.2055	-3.09915	-1.77178	-1.76109	-2.63187	-8.29968	-2.12957	-7.31595	-2.82717	-2.63238	-1.86654	-2.41011	-8.41071	-8.18029	-1.66141	-8.32166	-2.09471	-7.19735	0.158381	-2.6343	-1.72711	-1.63124	-0.687626	-1.58521	-2.68695	0.168317	-3.35201	-0.495646	1.42069	0.661067	-0.512506	-0.290799	-2.17378	-2.6218
COM_pos_348	0.048563	-1.08466	-1.55606	-2.00322	-1.4763	-0.479463	-5.07691	-1.65566	-1.40271	-1.61911	-0.898132	-2.67211	-1.21599	-0.437736	-1.57935	-1.5387	-2.74654	-1.21396	-1.2146	-2.72361	-5.73767	-1.36352	-4.99579	-1.583	-2.74745	-1.21772	-1.45686	-5.82232	-5.6612	-1.17578	-5.75571	-1.13324	-4.86092	0.48878	-2.73548	-1.0312	-1.29407	-0.909839	-0.947731	-1.48967	0.483539	-1.57773	-3.41998	0.0417341	-0.313067	-0.742421	-0.161888	-1.42241	-2.51374
COM_pos_349	0.171286	-1.33952	-1.61808	-0.743016	-1.92544	-1.17156	-1.57257	-2.15461	-0.712734	-1.44426	-0.526287	0.205786	-1.21534	-1.61424	-2.2014	-2.11333	-0.522816	-1.21504	-1.20435	-0.127868	-1.53485	-1.35441	-1.56067	-1.71508	-0.0988769	-1.29678	-1.49454	-1.5309	-1.52135	-1.16196	-1.53251	-1.60845	-1.62006	-1.57295	-0.115415	-1.40118	-0.988934	-0.608682	-1.37529	-1.70288	-1.55744	-2.19802	2.6686	0.125025	-0.126883	-0.657464	-1.17632	-1.32158	-0.378249
COM_pos_350	-1.55271	-1.56894	-1.42335	-0.791788	-1.602	-1.83778	0.582826	-1.60019	-1.11747	-1.31222	-1.32123	-0.00383965	-1.44043	-2.05247	-1.66379	-1.6484	-0.277658	-1.44163	-1.43644	-0.119538	0.971639	-1.41778	0.542297	-1.45029	-0.0935499	-1.47538	-1.42703	1.02098	0.934267	-1.43991	0.982774	-1.65845	0.440463	-2.55791	-0.10746	-1.62587	-1.29873	-1.3503	-1.66125	-1.49715	-2.54822	-1.66326	1.48464	-1.5689	-1.47999	-1.46621	-2.01997	-1.37029	-0.346354
COM_pos_351	-0.804405	-1.17948	-1.41161	-1.88095	-1.29506	-0.839876	-3.61139	-1.35658	-1.51407	-1.4887	-1.24093	-2.50466	-1.28799	-0.716805	-1.29903	-1.29291	-2.39175	-1.28688	-1.28952	-2.46386	-4.03078	-1.34952	-3.5635	-1.40723	-2.48503	-1.2716	-1.37757	-4.08436	-3.98621	-1.27461	-4.04254	-1.15112	-3.46663	-0.14989	-2.47397	-1.13278	-1.38628	-1.23019	-1.08627	-1.35157	-0.15653	-1.29877	-3.50848	-0.79854	-0.965264	-1.11557	-0.641822	-1.3933	-2.27856
COM_pos_352	-0.537643	-1.02458	-1.05073	-0.502852	-1.22481	-1.0862	-0.178733	-1.29684	-0.63245	-0.947979	-0.660307	0.135143	-0.930075	-1.31839	-1.33894	-1.30436	-0.213307	-0.930533	-0.924878	-0.0203118	-0.000628017	-0.964628	-0.192259	-1.09308	-8.31188e-07	-0.971019	-1.01335	0.0216875	-0.0123335	-0.912881	0.00486181	-1.14833	-0.254649	-1.52147	-0.011197	-1.06851	-0.797709	-0.698897	-1.0753	-1.10912	-1.5124	-1.33764	1.55337	-0.559255	-0.601724	-0.764005	-1.1658	-0.933896	-0.196759
COM_pos_353	-1.10529	-1.06643	-1.08092	-1.1968	-1.04712	-1.03062	-1.38163	-1.04181	-1.14892	-1.10158	-1.12297	-1.33855	-1.08807	-0.986896	-1.03143	-1.03573	-1.27972	-1.08808	-1.08892	-1.3132	-1.44097	-1.08834	-1.37579	-1.07462	-1.31782	-1.08149	-1.08473	-1.44857	-1.4358	-1.08939	-1.44275	-1.04681	-1.35912	-0.913064	-1.31532	-1.05645	-1.11531	-1.11656	-1.0513	-1.06739	-0.914878	-1.03161	-1.62248	-1.10173	-1.11096	-1.09837	-1.00429	-1.0962	-1.27304
COM_pos_354	-0.428693	-1.44992	-1.5664	-0.673838	-1.85895	-1.46729	-0.565287	-2.0118	-0.811089	-1.39606	-0.784609	0.343939	-1.30453	-1.86821	-2.07392	-2.00742	-0.277293	-1.30488	-1.29523	0.0641614	-0.351827	-1.38681	-0.576922	-1.64449	0.0961855	-1.37598	-1.48514	-0.32529	-0.360842	-1.26847	-0.344865	-1.67358	-0.666025	-2.08496	0.0783597	-1.51882	-1.08403	-0.853953	-1.51863	-1.65904	-2.06987	-2.0714	2.7163	-0.46756	-0.593245	-0.942711	-1.55849	-1.34182	-0.213548
COM_pos_355	-0.246036	-1.25182	-1.47225	-1.0375	-1.63541	-1.07594	-1.91771	-1.78896	-0.940018	-1.38239	-0.767081	-0.590922	-1.19904	-1.32037	-1.80526	-1.75001	-1.0127	-1.19865	-1.19264	-0.786437	-1.98491	-1.29747	-1.90011	-1.5307	-0.773246	-1.24548	-1.38948	-1.99404	-1.96707	-1.16347	-1.98602	-1.41041	-1.91562	-1.1732	-0.780989	-1.27952	-1.08166	-0.81521	-1.25359	-1.51118	-1.16513	-1.80314	0.700751	-0.273095	-0.463512	-0.820459	-1.03638	-1.28679	-0.899836
COM_pos_356	-0.561338	-1.22992	-1.31897	-0.789174	-1.49527	-1.21774	-0.838878	-1.59569	-0.850541	-1.21695	-0.815214	-0.191279	-1.14564	-1.4615	-1.63094	-1.58862	-0.574604	-1.14584	-1.13989	-0.364634	-0.733217	-1.20172	-0.842914	-1.36784	-0.345927	-1.18967	-1.26583	-0.720202	-0.735872	-1.12202	-0.729651	-1.36885	-0.892391	-1.55942	-0.35639	-1.27011	-1.01369	-0.858119	-1.26669	-1.37307	-1.55037	-1.62934	1.23324	-0.5854	-0.676439	-0.90625	-1.26189	-1.17638	-0.526762
COM_pos_357	-1.16883	-1.47309	-1.45897	-0.989454	-1.60365	-1.56699	-0.503915	-1.64777	-1.13711	-1.3724	-1.19659	-0.431915	-1.38795	-1.75487	-1.68702	-1.66244	-0.703991	-1.38851	-1.38391	-0.551977	-0.313247	-1.40464	-0.520671	-1.49073	-0.53404	-1.42059	-1.43684	-0.289241	-0.328246	-1.37721	-0.307552	-1.56817	-0.580346	-1.98531	-0.543842	-1.51205	-1.27685	-1.22646	-1.52351	-1.51029	-1.9777	-1.68611	0.752942	-1.18554	-1.19364	-1.29078	-1.65412	-1.3758	-0.70803
COM_pos_358	-4.50772	-1.63389	-0.865013	-1.53169	-0.562061	-2.38801	2.26689	-0.119237	-2.11245	-1.02017	-2.79726	-2.08976	-1.66543	-1.88172	-0.131756	-0.275955	-1.13026	-1.66812	-1.68012	-1.63497	2.81799	-1.36243	2.1791	-0.722124	-1.64896	-1.56585	-1.10957	2.88943	2.73201	-1.767	2.83131	-1.26161	2.1297	-2.77279	-1.63951	-1.6069	-1.87331	-2.68568	-1.71285	-0.820142	-2.78699	-0.137414	-4.4309	-4.44488	-3.82096	-2.77838	-2.67235	-1.3492	-1.51807
COM_pos_359	-1.84511	-1.57884	-1.41408	-1.08489	-1.4963	-1.8189	0.136805	-1.45257	-1.34362	-1.35975	-1.5364	-0.648018	-1.50169	-1.90371	-1.49345	-1.4977	-0.726222	-1.50274	-1.50062	-0.676345	0.431916	-1.4585	0.103134	-1.41713	-0.661511	-1.51403	-1.44022	0.469489	0.400347	-1.51112	0.44012	-1.59885	0.0349562	-2.30441	-0.669263	-1.61171	-1.43357	-1.54377	-1.64382	-1.45562	-2.29974	-1.49367	0.0534967	-1.84915	-1.73425	-1.62495	-1.95997	-1.42764	-0.806331
COM_pos_360	0.0784467	-1.27007	-1.57074	-1.00859	-1.78354	-1.02511	-2.23528	-1.98957	-0.866951	-1.45395	-0.628185	-0.435617	-1.20372	-1.34604	-2.00925	-1.93568	-0.992292	-1.20311	-1.19527	-0.694001	-2.33831	-1.33644	-2.21033	-1.64823	-0.677166	-1.26467	-1.45924	-2.35217	-2.3131	-1.15604	-2.34015	-1.47974	-2.22775	-1.13158	-0.687093	-1.30533	-1.05084	-0.691789	-1.26948	-1.62062	-1.12108	-2.00641	1.24775	0.0426852	-0.21516	-0.694878	-0.965698	-1.3237	-0.83859
COM_pos_361	-0.331857	-1.25255	-1.50179	-1.30342	-1.59503	-1.00489	-2.55254	-1.73694	-1.10968	-1.45451	-0.885409	-1.14436	-1.24482	-1.16101	-1.73172	-1.68573	-1.44506	-1.24415	-1.2402	-1.28738	-2.73869	-1.34275	-2.52336	-1.54701	-1.28355	-1.27661	-1.42489	-2.76289	-2.71036	-1.21223	-2.74328	-1.37004	-2.50511	-0.864335	-1.28623	-1.25988	-1.18222	-0.920403	-1.22454	-1.5139	-0.860002	-1.72995	-0.431411	-0.351585	-0.555958	-0.88832	-0.910629	-1.34808	-1.31925
COM_pos_362	-1.88882	-1.34469	-1.19149	-1.28754	-1.14291	-1.50092	-0.50025	-1.05882	-1.41348	-1.21543	-1.55321	-1.35587	-1.34408	-1.4147	-1.06444	-1.09096	-1.187	-1.34477	-1.34667	-1.27524	-0.377118	-1.28568	-0.518816	-1.16574	-1.27666	-1.32728	-1.23893	-0.361264	-0.395292	-1.36328	-0.374089	-1.2786	-0.533105	-1.60863	-1.27553	-1.34234	-1.37702	-1.53342	-1.36383	-1.18626	-1.61084	-1.0655	-1.72898	-1.87767	-1.75637	-1.55681	-1.56432	-1.28086	-1.26392
COM_pos_363	-0.111783	-1.34712	-1.73729	-1.70467	-1.7966	-0.913255	-3.89996	-1.9886	-1.32236	-1.71486	-0.94421	-1.7832	-1.38448	-1.0439	-1.95793	-1.90164	-2.08682	-1.38312	-1.37973	-1.93302	-4.29552	-1.52494	-3.84555	-1.78826	-1.93752	-1.41436	-1.63227	-4.34651	-4.24343	-1.34073	-4.30586	-1.47227	-3.78308	-0.455979	-1.93596	-1.33584	-1.35277	-0.98058	-1.27503	-1.72618	-0.453741	-1.95574	-1.37541	-0.132362	-0.441018	-0.894232	-0.718438	-1.54978	-1.89166
COM_pos_364	-0.399741	-1.5517	-1.79849	-1.27635	-1.99212	-1.36072	-2.23091	-2.16783	-1.17734	-1.69135	-0.987255	-0.734522	-1.48641	-1.64896	-2.18891	-2.12508	-1.22797	-1.48598	-1.47893	-0.962805	-2.29275	-1.59817	-2.21234	-1.86644	-0.946695	-1.54082	-1.70367	-2.30127	-2.27376	-1.44568	-2.29358	-1.73667	-2.23403	-1.49992	-0.956099	-1.58561	-1.34646	-1.04348	-1.55737	-1.84598	-1.49031	-2.18646	0.801929	-0.431346	-0.645567	-1.05392	-1.32232	-1.58411	-1.10142
COM_pos_365	-0.705596	-1.50409	-1.75355	-1.72178	-1.79501	-1.22843	-3.11659	-1.91903	-1.48034	-1.73712	-1.23948	-1.75937	-1.52587	-1.31624	-1.90037	-1.8637	-1.96014	-1.52506	-1.52273	-1.85815	-3.36563	-1.61631	-3.08211	-1.78696	-1.86063	-1.54595	-1.68615	-3.39777	-3.33264	-1.49758	-3.37214	-1.58655	-3.04348	-0.945202	-1.85985	-1.49778	-1.50313	-1.26346	-1.45894	-1.7475	-0.943587	-1.89895	-1.47103	-0.719162	-0.917659	-1.20974	-1.10595	-1.63154	-1.83524
COM_pos_366	-2.29864	-1.79739	-1.7062	-2.00469	-1.6024	-1.85012	-1.74594	-1.52636	-2.01075	-1.76506	-2.07007	-2.33039	-1.83953	-1.69955	-1.51034	-1.5396	-2.08498	-1.83983	-1.84322	-2.21829	-1.76365	-1.79397	-1.74931	-1.67376	-2.22827	-1.81278	-1.74869	-1.76572	-1.76777	-1.85719	-1.76463	-1.70737	-1.72833	-1.70778	-2.22259	-1.77626	-1.91707	-2.0423	-1.78385	-1.67663	-1.71303	-1.51149	-3.16802	-2.28307	-2.20294	-2.02503	-1.84744	-1.80541	-2.13218
COM_pos_367	-1.02995	-1.38827	-1.37322	-0.826508	-1.54178	-1.49607	-0.268753	-1.59379	-0.997098	-1.27239	-1.06507	-0.17761	-1.28937	-1.71534	-1.63935	-1.61056	-0.495384	-1.28999	-1.28465	-0.317871	-0.0480829	-1.30923	-0.288085	-1.41035	-0.297002	-1.32737	-1.34691	-0.020291	-0.0653558	-1.27672	-0.0414813	-1.49933	-0.357344	-1.98153	-0.308409	-1.43358	-1.15985	-1.09997	-1.44679	-1.43298	-1.97265	-1.63828	1.20328	-1.04948	-1.05965	-1.17452	-1.5967	-1.27574	-0.499419
COM_pos_368	0.300158	-1.55301	-2.13967	-2.09528	-2.22717	-0.899962	-5.39925	-2.51526	-1.51928	-2.10691	-0.950439	-2.21853	-1.61025	-1.09476	-2.46866	-2.38438	-2.67213	-1.60813	-1.60316	-2.44244	-5.99545	-1.82104	-5.31735	-2.2159	-2.44937	-1.65456	-1.98151	-6.07226	-5.91698	-1.54464	-6.01102	-1.73998	-5.22288	-0.208664	-2.44693	-1.53565	-1.56349	-1.00482	-1.44435	-2.12264	-0.205382	-2.46536	-1.61702	0.269394	-0.193477	-0.874278	-0.605906	-1.85867	-2.37878
COM_pos_369	-0.825697	-1.09651	-1.19552	-1.24677	-1.19237	-0.976352	-1.85681	-1.23482	-1.13255	-1.2007	-1.03044	-1.33746	-1.11616	-0.984668	-1.22239	-1.21131	-1.37893	-1.11589	-1.11548	-1.35982	-1.98005	-1.14939	-1.84103	-1.20431	-1.36323	-1.11998	-1.17305	-1.99593	-1.96519	-1.10653	-1.98339	-1.11603	-1.81787	-0.809057	-1.36159	-1.08879	-1.12267	-1.03572	-1.07177	-1.18593	-0.80945	-1.22197	-1.38617	-0.828721	-0.906445	-1.00625	-0.917383	-1.15922	-1.32965
COM_pos_370	0.421473	-1.54506	-2.14852	-2.02109	-2.26396	-0.886931	-5.34875	-2.56912	-1.4519	-2.09969	-0.874807	-2.05135	-1.58948	-1.12089	-2.52777	-2.43649	-2.56706	-1.58735	-1.58146	-2.30342	-5.93126	-1.81001	-5.2671	-2.23275	-2.30745	-1.6408	-1.98111	-6.00638	-5.85282	-1.51987	-5.94634	-1.7546	-5.17991	-0.245743	-2.30664	-1.5339	-1.5218	-0.93616	-1.44169	-2.13993	-0.241032	-2.5242	-1.22407	0.386798	-0.0922426	-0.812474	-0.598224	-1.84386	-2.26482
COM_pos_371	-0.852907	-1.29932	-1.35346	-0.9781	-1.47737	-1.30071	-0.962859	-1.54426	-1.03047	-1.28149	-1.01406	-0.552024	-1.23847	-1.47055	-1.57006	-1.54127	-0.817169	-1.23869	-1.23449	-0.671683	-0.878838	-1.27513	-0.966954	-1.38701	-0.658305	-1.26921	-1.3185	-0.868461	-0.881943	-1.22269	-0.876083	-1.39517	-1.00352	-1.55377	-0.665766	-1.32812	-1.14566	-1.04367	-1.32696	-1.39201	-1.54739	-1.56898	0.44962	-0.869514	-0.927616	-1.07991	-1.3368	-1.25656	-0.7877
COM_pos_372	-1.38473	-1.54166	-1.58397	-1.55131	-1.59983	-1.49929	-1.76575	-1.62399	-1.51787	-1.57596	-1.47935	-1.52608	-1.54013	-1.52492	-1.62319	-1.61529	-1.57672	-1.54014	-1.53934	-1.55029	-1.79826	-1.55703	-1.76067	-1.59168	-1.5497	-1.54593	-1.57183	-1.80255	-1.79345	-1.53454	-1.7991	-1.56174	-1.75741	-1.47414	-1.55012	-1.54284	-1.53008	-1.48523	-1.53642	-1.5856	-1.47341	-1.6229	-1.40809	-1.38805	-1.42444	-1.47981	-1.48368	-1.55798	-1.55525
COM_pos_373	-1.66594	-1.26804	-1.13018	-1.09244	-1.12512	-1.4293	-0.276503	-1.06288	-1.24113	-1.1287	-1.37903	-1.00748	-1.24547	-1.40262	-1.07797	-1.09484	-0.930139	-1.2462	-1.24669	-0.967979	-0.119063	-1.1986	-0.297132	-1.11585	-0.96456	-1.23915	-1.16585	-0.0989219	-0.138872	-1.25952	-0.114923	-1.23477	-0.325147	-1.6323	-0.966117	-1.2761	-1.24543	-1.36944	-1.29796	-1.13897	-1.63227	-1.07866	-1.02668	-1.66051	-1.55607	-1.40661	-1.50736	-1.18688	-0.998594
COM_pos_374	-2.97387	-1.68458	-1.44484	-2.1873	-1.18442	-1.83055	-1.46752	-0.988733	-2.21581	-1.59209	-2.37655	-2.99259	-1.78867	-1.45292	-0.949701	-1.02455	-2.3724	-1.78923	-1.79801	-2.70872	-1.49717	-1.67019	-1.47789	-1.36236	-2.73332	-1.72039	-1.55246	-1.50035	-1.50913	-1.83416	-1.49916	-1.45616	-1.42798	-1.49327	-2.71928	-1.63243	-1.98173	-2.30634	-1.65405	-1.37232	-1.50641	-0.952616	-5.08602	-2.93447	-2.72195	-2.26611	-1.82952	-1.69779	-2.49647
COM_pos_375	-1.19687	-1.3818	-1.53978	-1.95524	-1.43073	-1.13463	-3.21674	-1.46228	-1.67809	-1.60997	-1.48263	-2.49327	-1.47249	-1.01128	-1.41545	-1.41661	-2.3588	-1.47172	-1.47439	-2.44003	-3.53848	-1.51013	-3.18107	-1.53001	-2.45807	-1.45476	-1.52246	-3.57955	-3.50549	-1.46585	-3.5476	-1.3424	-3.1034	-0.582801	-2.44855	-1.34217	-1.56251	-1.46896	-1.30837	-1.48833	-0.588884	-1.41548	-3.4215	-1.18932	-1.29996	-1.37857	-0.98386	-1.54562	-2.2823
COM_pos_376	-1.86706	-1.31273	-1.07562	-0.832854	-1.12193	-1.61983	0.725921	-1.03396	-1.13951	-1.0403	-1.39445	-0.476378	-1.24279	-1.64732	-1.07409	-1.09325	-0.450041	-1.24406	-1.24331	-0.455585	1.06404	-1.16997	0.684727	-1.06353	-0.442961	-1.24403	-1.12604	1.10723	1.02504	-1.2624	1.07323	-1.29268	0.614789	-2.12135	-0.449335	-1.34112	-1.19986	-1.38974	-1.38276	-1.1104	-2.1184	-1.07489	-0.0555028	-1.8643	-1.68963	-1.47656	-1.7836	-1.13928	-0.566801
COM_pos_377	-0.729229	-1.22422	-1.30639	-0.982956	-1.41766	-1.18543	-1.17231	-1.49246	-0.992416	-1.24288	-0.943546	-0.626508	-1.17569	-1.34242	-1.51167	-1.48189	-0.880839	-1.17577	-1.17186	-0.742472	-1.13707	-1.21995	-1.17079	-1.33973	-0.731468	-1.20472	-1.26693	-1.13292	-1.13492	-1.15818	-1.13567	-1.3176	-1.19624	-1.35929	-0.737692	-1.24777	-1.09357	-0.972177	-1.24115	-1.33825	-1.35364	-1.51054	0.266094	-0.745303	-0.823454	-0.99517	-1.19832	-1.20639	-0.837692
COM_pos_378	-0.898215	-1.27574	-1.49297	-1.89638	-1.39507	-0.963883	-3.48483	-1.45651	-1.56323	-1.55846	-1.31111	-2.43785	-1.37092	-0.863372	-1.40556	-1.3978	-2.35372	-1.36992	-1.37203	-2.40921	-3.86388	-1.43015	-3.44114	-1.49142	-2.42767	-1.35813	-1.45913	-3.91233	-3.82316	-1.35746	-3.87447	-1.25677	-3.35486	-0.348756	-2.41806	-1.23497	-1.45435	-1.30343	-1.19215	-1.44066	-0.354385	-1.40524	-3.28597	-0.894055	-1.05151	-1.20082	-0.784624	-1.46899	-2.24756
COM_pos_379	-2.66373	-1.68122	-1.48951	-2.01795	-1.30164	-1.80878	-1.38614	-1.15225	-2.05929	-1.59512	-2.19416	-2.58502	-1.75281	-1.53349	-1.12634	-1.18249	-2.12834	-1.75333	-1.7597	-2.37544	-1.38542	-1.66111	-1.39647	-1.42822	-2.39264	-1.70292	-1.57203	-1.3849	-1.3968	-1.78747	-1.38628	-1.51239	-1.36452	-1.59476	-2.38277	-1.64487	-1.89165	-2.14234	-1.66341	-1.43855	-1.60421	-1.12853	-4.09274	-2.63465	-2.46749	-2.11866	-1.8191	-1.6793	-2.22713
COM_pos_380	-1.18884	-1.19836	-1.14443	-0.907134	-1.21191	-1.29839	-0.396169	-1.21174	-1.02853	-1.10252	-1.10408	-0.611739	-1.14986	-1.37895	-1.2357	-1.22969	-0.715336	-1.15041	-1.14835	-0.655639	-0.251279	-1.14187	-0.411216	-1.15473	-0.645902	-1.1634	-1.14625	-0.232942	-0.265232	-1.14952	-0.247152	-1.23249	-0.449313	-1.56769	-0.651117	-1.21974	-1.09683	-1.11507	-1.23262	-1.17189	-1.56404	-1.2355	-0.0521744	-1.19497	-1.16347	-1.15857	-1.36687	-1.12407	-0.740668
COM_pos_381	-0.914576	-1.15697	-1.27393	-1.43911	-1.23759	-0.997646	-2.25009	-1.27639	-1.27442	-1.29947	-1.1436	-1.66958	-1.19879	-0.964624	-1.25324	-1.24606	-1.65565	-1.19836	-1.19892	-1.66811	-2.4349	-1.23322	-2.22816	-1.27685	-1.6761	-1.19583	-1.2532	-2.45859	-2.41444	-1.19015	-2.44004	-1.15791	-2.18803	-0.710684	-1.67199	-1.13929	-1.23145	-1.14291	-1.1171	-1.25126	-0.712859	-1.25296	-1.99384	-0.914268	-1.0019	-1.0945	-0.910218	-1.25104	-1.59811
COM_pos_382	-4.27167	-2.28051	-1.98815	-3.46088	-1.49405	-2.36409	-3.07441	-1.19407	-3.33403	-2.27282	-3.47443	-5.11216	-2.50794	-1.67088	-1.10071	-1.22389	-4.01494	-2.50816	-2.52439	-4.615	-3.32375	-2.33761	-3.06911	-1.8472	-4.66644	-2.38462	-2.15171	-3.3545	-3.32255	-2.57816	-3.33265	-1.88233	-2.93899	-1.46803	-4.63757	-2.17049	-2.87908	-3.35123	-2.18519	-1.83796	-1.49332	-1.10548	-9.11147	-4.2026	-3.92236	-3.22862	-2.26701	-2.40493	-4.16974
COM_pos_383	-1.26378	-1.5067	-1.4666	-0.971035	-1.61613	-1.63418	-0.314964	-1.65053	-1.15217	-1.37628	-1.23958	-0.375015	-1.41405	-1.8249	-1.69411	-1.67168	-0.643842	-1.41473	-1.41007	-0.492623	-0.0873832	-1.42269	-0.336229	-1.49698	-0.473321	-1.44672	-1.44991	-0.0586539	-0.106638	-1.40548	-0.0806819	-1.59942	-0.403506	-2.10704	-0.483811	-1.54872	-1.29833	-1.2689	-1.56479	-1.52171	-2.09911	-1.69329	0.854599	-1.28016	-1.26887	-1.34264	-1.73909	-1.39052	-0.660696
COM_pos_384	-0.8472	-1.45194	-1.49885	-0.878513	-1.69805	-1.50226	-0.609787	-1.78792	-1.00794	-1.38182	-1.02265	-0.161209	-1.34694	-1.77046	-1.83409	-1.79254	-0.568289	-1.34737	-1.34086	-0.343438	-0.426097	-1.39215	-0.622665	-1.54893	-0.32069	-1.39442	-1.45177	-0.403132	-0.436997	-1.32558	-0.420346	-1.59723	-0.690369	-1.97368	-0.33327	-1.50105	-1.19593	-1.06786	-1.5061	-1.56437	-1.96334	-1.83252	1.45907	-0.872528	-0.933875	-1.13753	-1.58339	-1.35854	-0.540936
COM_pos_385	-0.785036	-1.30143	-1.44329	-1.34174	-1.49302	-1.15849	-2.06335	-1.57265	-1.22809	-1.4184	-1.09914	-1.26489	-1.29883	-1.24246	-1.56886	-1.54324	-1.42934	-1.29851	-1.2963	-1.34339	-2.17384	-1.35422	-2.04633	-1.46828	-1.34164	-1.31637	-1.40062	-2.18823	-2.15741	-1.28053	-2.17661	-1.36609	-2.03453	-1.06857	-1.34293	-1.30468	-1.26609	-1.11831	-1.28413	-1.44879	-1.06628	-1.56788	-0.88827	-0.795849	-0.912665	-1.09866	-1.10322	-1.35792	-1.35773
COM_pos_386	-0.914244	-1.4835	-1.49325	-0.764799	-1.72143	-1.59366	-0.190717	-1.80504	-0.962318	-1.35773	-1.02393	0.0911514	-1.35521	-1.89501	-1.86311	-1.82066	-0.353849	-1.35587	-1.34859	-0.106417	0.0724191	-1.39214	-0.212288	-1.54639	-0.0790379	-1.40773	-1.44989	0.105501	0.0534625	-1.33513	0.0804204	-1.64034	-0.299518	-2.20365	-0.0940705	-1.54279	-1.18065	-1.07304	-1.5559	-1.57191	-2.1917	-1.86151	1.9561	-0.941733	-0.977916	-1.16537	-1.71217	-1.34956	-0.344396
COM_pos_387	-0.536803	-1.68061	-1.85398	-1.03434	-2.13096	-1.62181	-1.31297	-2.30338	-1.09376	-1.69479	-1.00457	-0.119585	-1.55448	-2.00998	-2.35474	-2.28442	-0.738379	-1.55456	-1.54518	-0.400505	-1.18631	-1.65366	-1.31423	-1.93395	-0.372071	-1.62474	-1.76171	-1.17087	-1.18556	-1.51407	-1.18173	-1.90608	-1.38474	-2.10648	-0.38806	-1.7415	-1.34789	-1.07407	-1.73091	-1.93659	-2.09233	-2.35206	2.11424	-0.57579	-0.743354	-1.14014	-1.6714	-1.61691	-0.64667
COM_pos_388	-1.70706	-1.53948	-1.49957	-1.56128	-1.47582	-1.57393	-1.38932	-1.45011	-1.58339	-1.51245	-1.61589	-1.62287	-1.54545	-1.53601	-1.44877	-1.4576	-1.55702	-1.54572	-1.54645	-1.59229	-1.37151	-1.52886	-1.39292	-1.49035	-1.59406	-1.53892	-1.51479	-1.36924	-1.37524	-1.55134	-1.37118	-1.51484	-1.39212	-1.57026	-1.593	-1.53589	-1.56312	-1.6083	-1.54037	-1.49393	-1.57143	-1.44913	-1.814	-1.7028	-1.67142	-1.60979	-1.58476	-1.52977	-1.57717
COM_pos_389	-1.25417	-1.7918	-1.86814	-1.46246	-2.00426	-1.77325	-1.54739	-2.08514	-1.5012	-1.78964	-1.46609	-1.00723	-1.72806	-1.96224	-2.11148	-2.07789	-1.30674	-1.72822	-1.72356	-1.14298	-1.47515	-1.77399	-1.5493	-1.90661	-1.12878	-1.76247	-1.82552	-1.46631	-1.47608	-1.70906	-1.47265	-1.90075	-1.58579	-2.02463	-1.13674	-1.82229	-1.62661	-1.49966	-1.81828	-1.90918	-2.01767	-2.11021	0.090233	-1.273	-1.34959	-1.53466	-1.80301	-1.75514	-1.266
COM_pos_390	-2.59933	-1.61986	-1.27721	-1.16724	-1.26903	-2.0236	0.877373	-1.11579	-1.54189	-1.27085	-1.88682	-0.936002	-1.56161	-1.96474	-1.15428	-1.19558	-0.753119	-1.5632	-1.56452	-0.841765	1.27569	-1.44528	0.82542	-1.24255	-0.832619	-1.5462	-1.36342	1.32675	1.22604	-1.59625	1.28625	-1.53995	0.753737	-2.54271	-0.836841	-1.64115	-1.55704	-1.86406	-1.69654	-1.30137	-2.54239	-1.15594	-0.941692	-2.58641	-2.32432	-1.95823	-2.21935	-1.41522	-0.923382
COM_pos_391	-1.29323	-1.45755	-1.41264	-1.00344	-1.53471	-1.57605	-0.394881	-1.55746	-1.16478	-1.33852	-1.2484	-0.5079	-1.37964	-1.72987	-1.5945	-1.57758	-0.721344	-1.38028	-1.37649	-0.600796	-0.194767	-1.38265	-0.414092	-1.43629	-0.58469	-1.4059	-1.40219	-0.169488	-0.212273	-1.37384	-0.188921	-1.53062	-0.471642	-1.98106	-0.593416	-1.49267	-1.2849	-1.27157	-1.5077	-1.45851	-1.97456	-1.59389	0.497499	-1.30617	-1.28799	-1.33524	-1.66887	-1.35528	-0.741122
COM_pos_392	-1.09559	-1.3676	-1.38111	-1.07143	-1.47952	-1.40378	-0.881759	-1.51971	-1.14582	-1.32299	-1.16263	-0.710731	-1.31383	-1.5344	-1.54371	-1.52426	-0.906868	-1.31416	-1.3109	-0.798244	-0.780034	-1.33307	-0.889535	-1.40494	-0.786756	-1.33713	-1.36076	-0.767318	-0.786835	-1.30421	-0.776921	-1.43734	-0.924992	-1.65117	-0.793087	-1.39248	-1.23927	-1.18433	-1.39631	-1.41399	-1.64604	-1.54299	0.0895959	-1.10775	-1.13167	-1.22151	-1.44972	-1.31561	-0.898085
[truncated: 60 more columns]
